# Supplementary material for: Gut microbiomes of agropastoral children from the Adadle region of Ethiopia reflect their unique dietary habits
Source: Sci Rep. 2023 Dec 1;13:21342. doi: 10.1038/s41598-023-47748-8 (PMC10696028; doi:10.1038/s41598-023-47748-8)
Supplement: Supplementary file 2 — Supplementary Information 2. [file 41598_2023_47748_MOESM2_ESM.xlsx]

## Sheet: 16S_Studies_info
Reference	SRA/dbGaP/ENA/mgRast	Article title	Paper link	Country	Population	Subsistence	Lifestyle	Primers	# samples	HDI Rank (Human Development Index)	HDI Number
Yersin et al., 2023	PRJEB61656	Gut microbiomes of agropastoral children from the Adadle region of Ethiopia show a unique bacterial composition reflecting their dietary habits		Ethiopia	Adadle	Agropastoralism	Traditional	v4.SA501-v4.SA508/v4.SA701-v4.SA712	54	173	0.485
Yersin er al., 2023	PRJEB61656	Gut microbiomes of agropastoral children from the Adadle region of Ethiopia show a unique bacterial composition reflecting their dietary habits		Ethiopia	Adadle	Agropastoralism	Traditional	515F/806R	13	173	0.485
Vonaesch et al. 2022	PRJEB48119	Stunted children display ectopic small intestinal colonization by oral bacteria, which cause lipid malabsorption in experimental models	https://www.pnas.org/doi/10.1073/pnas.2209589119	Madagascar	Antanarivo	Urban African	Transitional	v4.SA501-v4.SA508/v4.SA701-v4.SA712	431	164	0.528
Vonaesch et al. 2022	PRJEB48119	Stunted children display ectopic small intestinal colonization by oral bacteria, which cause lipid malabsorption in experimental models	https://www.pnas.org/doi/10.1073/pnas.2209589119	Central African Republic	Bangui	Urban African	Transitional	v4.SA501-v4.SA508/v4.SA701-v4.SA712	274	188	0.397
Rubel et al. 2020	PRJNA547591	Lifestyle and the presence of helmintsh is associated with gut microbiome composition in Cameroonians	https://genomebiology.biomedcentral.com/articles/10.1186/s13059-020-02020-4	Cameroon	Mbororo Fulani, Baka, Bagyeli, Bantu	Pastoralists, Hunther-gatherers, agropastoralists	Traditional	515F/806R	5	153	0.563
Smits et al. 2017	PRJNA392012	Seasonal cycling in the gut microbiome of the Hadza hunter-gatherers of Tanzania	https://www.science.org/doi/10.1126/science.aan4834?url_ver=Z39.88-2003&rfr_id=ori:rid:crossref.org&rfr_dat=cr_pub%20%200pubmed	Tanzania	Hadza	Hunter-gatheres	Traditional	515F/806R	35	163	0.529
Lan et al. 2017	PRJNA381333	Correlation between gut microbiota community structures of Tibetans and geography	https://www.nature.com/articles/s41598-017-17194-4	China	Tibet (Nagqu, Hongyuan, Gangcha, Lhasa, Tianzhu, Gannan)	Pastoralists, Agropastoralists	Traditional	515F/806R	24	85	0.761
Obregon-Tito et al. 2015	PRJEB13051	Subsistence strategies in traditional societies distinguish gut microbiomes	https://www.nature.com/articles/ncomms7505	Peru	Matses, Tunapuco	Hunter-gatherers, Agriculturalists	Traditional	515F/806R	11	79	0.777
Yatsunenko et al. 2012	PRJEB3079	Human gut microbiome viewed cross age and geography	https://www.nature.com/articles/nature11053	Malawi	Chamba, Makwhira, Mayaka, Mbiza	Agriculturalist	Traditional	515F/806R	13	174	0.483
Yatsunenko et al. 2012	PRJEB3079	Human gut microbiome viewed cross age and geography	https://www.nature.com/articles/nature11053	Venezuela	Platanillal, Coromoto	Agriculturalist	Traditional	515F/806R	19	113	0.711
Yatsunenko et al. 2012	PRJEB3079	Human gut microbiome viewed cross age and geography	https://www.nature.com/articles/nature11053	USA	St Louis, Philadelphia, Boulder	Urban	Industrial	515F/806R	8	17	0.926
Herman et al. 2018	https://figshare.com/articles/dataset/Sequence_and_supplementary_data_for_Dietary_habits_of_two_to_nine_year_old_American_children_influence_gut_microbiome_composition_/7011272/3	Dietary habits of 2- to 9-year-old American children are associated with gut microbiome composition	https://www.sciencedirect.com/science/article/pii/S2212267219310305?via%3Dihub	USA	Los Angeles	Suburban	Industrial	515F/806R	141	17	0.926
Roswall et al. 2021	PRJEB38986	Developmental trajectory of the healthy human gut microbiota during the first 5 years of life	https://www.sciencedirect.com/science/article/pii/S1931312821001001?via%3Dihub	Sweden	Halmstad	Urban	Industrial	515F/806R	335	7	0.945
Pehrsson et al 2019	PRJNA300541	Interconnected microbiomes and resistomes in low-income human habitats	https://www.nature.com/articles/nature17672	Peru	Lima	Peri-Urban	Transitional	515F/806R	8	79	0.777
Pehrsson et al 2019	PRJNA300541	Interconnected microbiomes and resistomes in low-income human habitats	https://www.nature.com/articles/nature17672	El Salvador	South of San Salvador	Rural	Transitional	515F/806R	29	124	0.673
Raman et al. 2019	PRJEB27068	A sparse covarying unit that describes healthy and impaired human gut microbiota development	https://science.sciencemag.org/content/365/6449/eaau4735	Bangladesh	Dhaka (Mirpur)	Urban (Slum)	Transitional	515F/806R	51	133	0.632

## Sheet: 16S_Samples_info
Study	SampleID	fastqID	Country	Location_Population	Lifestyle	Subsistence	Age_years	Sex	study_accession	SRA_run	Primers
Yersin et al 2023	Jigjiga 1	S00DF-0001_S1	Ethiopia	Adadle	Traditional	Agropastoralist	4	M	PRJEB61656		v4.SA501-v4.SA508/v4.SA701-v4.SA712
Yersin et al 2023	Jigjiga 2	S00DF-0002_S2	Ethiopia	Adadle	Traditional	Agropastoralist	3	M	PRJEB61656		v4.SA501-v4.SA508/v4.SA701-v4.SA712
Yersin et al 2023	Jigjiga 3	S00DF-0003_S3	Ethiopia	Adadle	Traditional	Agropastoralist	2	F	PRJEB61656		v4.SA501-v4.SA508/v4.SA701-v4.SA712
Yersin et al 2023	Jigjiga 4	S00DF-0004_S4	Ethiopia	Adadle	Traditional	Agropastoralist	4	M	PRJEB61656		v4.SA501-v4.SA508/v4.SA701-v4.SA712
Yersin et al 2023	Jigjiga 5	S00DF-0005_S5	Ethiopia	Adadle	Traditional	Agropastoralist	4	F	PRJEB61656		v4.SA501-v4.SA508/v4.SA701-v4.SA712
Yersin et al 2023	Jigjiga 6	S00DF-0006_S6	Ethiopia	Adadle	Traditional	Agropastoralist	4	M	PRJEB61656		v4.SA501-v4.SA508/v4.SA701-v4.SA712
Yersin et al 2023	Jigjiga 7	S00DF-0007_S7	Ethiopia	Adadle	Traditional	Agropastoralist	4	F	PRJEB61656		v4.SA501-v4.SA508/v4.SA701-v4.SA712
Yersin et al 2023	Jigjiga 8	S00DF-0008_S8	Ethiopia	Adadle	Traditional	Agropastoralist	4	F	PRJEB61656		v4.SA501-v4.SA508/v4.SA701-v4.SA712
Yersin et al 2023	Jigjiga 9	S00DF-0009_S9	Ethiopia	Adadle	Traditional	Agropastoralist	3	M	PRJEB61656		v4.SA501-v4.SA508/v4.SA701-v4.SA712
Yersin et al 2023	Jigjiga 10	S00DF-0010_S10	Ethiopia	Adadle	Traditional	Agropastoralist	3	M	PRJEB61656		v4.SA501-v4.SA508/v4.SA701-v4.SA712
Yersin et al 2023	Jigjiga 11	S00DF-0011_S11	Ethiopia	Adadle	Traditional	Agropastoralist	4	F	PRJEB61656		v4.SA501-v4.SA508/v4.SA701-v4.SA712
Yersin et al 2023	Jigjiga 12	S00DF-0012_S12	Ethiopia	Adadle	Traditional	Agropastoralist	4	F	PRJEB61656		v4.SA501-v4.SA508/v4.SA701-v4.SA712
Yersin et al 2023	Jigjiga 14	S00DF-0014_S14	Ethiopia	Adadle	Traditional	Agropastoralist	4	M	PRJEB61656		v4.SA501-v4.SA508/v4.SA701-v4.SA712
Yersin et al 2023	Jigjiga 15	S00DF-0015_S15	Ethiopia	Adadle	Traditional	Agropastoralist	4	M	PRJEB61656		v4.SA501-v4.SA508/v4.SA701-v4.SA712
Yersin et al 2023	Jigjiga 16	S00DF-0016_S16	Ethiopia	Adadle	Traditional	Agropastoralist	3	F	PRJEB61656		v4.SA501-v4.SA508/v4.SA701-v4.SA712
Yersin et al 2023	Jigjiga 17	S00DF-0017_S17	Ethiopia	Adadle	Traditional	Agropastoralist	3	F	PRJEB61656		v4.SA501-v4.SA508/v4.SA701-v4.SA712
Yersin et al 2023	Jigjiga 18	S00DF-0018_S18	Ethiopia	Adadle	Traditional	Agropastoralist	4	M	PRJEB61656		v4.SA501-v4.SA508/v4.SA701-v4.SA712
Yersin et al 2023	Jigjiga 19	S00DF-0019_S19	Ethiopia	Adadle	Traditional	Agropastoralist	3	M	PRJEB61656		v4.SA501-v4.SA508/v4.SA701-v4.SA712
Yersin et al 2023	Jigjiga 20	S00DF-0020_S20	Ethiopia	Adadle	Traditional	Agropastoralist	3	M	PRJEB61656		v4.SA501-v4.SA508/v4.SA701-v4.SA712
Yersin et al 2023	Jigjiga 21	S00DF-0021_S21	Ethiopia	Adadle	Traditional	Agropastoralist	4	M	PRJEB61656		v4.SA501-v4.SA508/v4.SA701-v4.SA712
Yersin et al 2023	Jigjiga 22	S00DF-0022_S22	Ethiopia	Adadle	Traditional	Agropastoralist	3	M	PRJEB61656		v4.SA501-v4.SA508/v4.SA701-v4.SA712
Yersin et al 2023	Jigjiga 23	S00DF-0023_S23	Ethiopia	Adadle	Traditional	Agropastoralist	4	F	PRJEB61656		v4.SA501-v4.SA508/v4.SA701-v4.SA712
Yersin et al 2023	Jigjiga 24	S00DF-0024_S24	Ethiopia	Adadle	Traditional	Agropastoralist	3	M	PRJEB61656		v4.SA501-v4.SA508/v4.SA701-v4.SA712
Yersin et al 2023	Jigjiga 25	S00DF-0025_S25	Ethiopia	Adadle	Traditional	Agropastoralist	2	F	PRJEB61656		v4.SA501-v4.SA508/v4.SA701-v4.SA712
Yersin et al 2023	Jigjiga 26	S00DF-0026_S26	Ethiopia	Adadle	Traditional	Agropastoralist	4	M	PRJEB61656		v4.SA501-v4.SA508/v4.SA701-v4.SA712
Yersin et al 2023	Jigjiga 27	S00DF-0027_S27	Ethiopia	Adadle	Traditional	Agropastoralist	3	F	PRJEB61656		v4.SA501-v4.SA508/v4.SA701-v4.SA712
Yersin et al 2023	Jigjiga 28	S00DF-0028_S28	Ethiopia	Adadle	Traditional	Agropastoralist	4	F	PRJEB61656		v4.SA501-v4.SA508/v4.SA701-v4.SA712
Yersin et al 2023	Jigjiga 29	S00DF-0029_S29	Ethiopia	Adadle	Traditional	Agropastoralist	2	M	PRJEB61656		v4.SA501-v4.SA508/v4.SA701-v4.SA712
Yersin et al 2023	Jigjiga 30	S00DF-0030_S30	Ethiopia	Adadle	Traditional	Agropastoralist	4	F	PRJEB61656		v4.SA501-v4.SA508/v4.SA701-v4.SA712
Yersin et al 2023	Jigjiga 32	S00DF-0032_S32	Ethiopia	Adadle	Traditional	Agropastoralist	4	M	PRJEB61656		v4.SA501-v4.SA508/v4.SA701-v4.SA712
Yersin et al 2023	Jigjiga 33	S00DF-0033_S33	Ethiopia	Adadle	Traditional	Agropastoralist	3	M	PRJEB61656		v4.SA501-v4.SA508/v4.SA701-v4.SA712
Yersin et al 2023	Jigjiga 34	S00DF-0034_S34	Ethiopia	Adadle	Traditional	Agropastoralist	2	M	PRJEB61656		v4.SA501-v4.SA508/v4.SA701-v4.SA712
Yersin et al 2023	Jigjiga 35	S00DF-0035_S35	Ethiopia	Adadle	Traditional	Agropastoralist	3	F	PRJEB61656		v4.SA501-v4.SA508/v4.SA701-v4.SA712
Yersin et al 2023	Jigjiga 36	S00DF-0036_S36	Ethiopia	Adadle	Traditional	Agropastoralist	3	M	PRJEB61656		v4.SA501-v4.SA508/v4.SA701-v4.SA712
Yersin et al 2023	Jigjiga 37	S00DF-0037_S37	Ethiopia	Adadle	Traditional	Agropastoralist	4	M	PRJEB61656		v4.SA501-v4.SA508/v4.SA701-v4.SA712
Yersin et al 2023	Jigjiga 38	S00DF-0038_S38	Ethiopia	Adadle	Traditional	Agropastoralist	3	M	PRJEB61656		v4.SA501-v4.SA508/v4.SA701-v4.SA712
Yersin et al 2023	Jigjiga 39	S00DF-0039_S39	Ethiopia	Adadle	Traditional	Agropastoralist	4	M	PRJEB61656		v4.SA501-v4.SA508/v4.SA701-v4.SA712
Yersin et al 2023	Jigjiga 40	S00DF-0040_S40	Ethiopia	Adadle	Traditional	Agropastoralist	2	F	PRJEB61656		v4.SA501-v4.SA508/v4.SA701-v4.SA712
Yersin et al 2023	Jigjiga 42	S00DF-0042_S42	Ethiopia	Adadle	Traditional	Agropastoralist	4	M	PRJEB61656		v4.SA501-v4.SA508/v4.SA701-v4.SA712
Yersin et al 2023	Jigjiga 43	S00DF-0043_S43	Ethiopia	Adadle	Traditional	Agropastoralist	4	F	PRJEB61656		v4.SA501-v4.SA508/v4.SA701-v4.SA712
Yersin et al 2023	Jigjiga 45	S00DF-0045_S45	Ethiopia	Adadle	Traditional	Agropastoralist	4	F	PRJEB61656		v4.SA501-v4.SA508/v4.SA701-v4.SA712
Yersin et al 2023	Jigjiga 46	S00DF-0046_S46	Ethiopia	Adadle	Traditional	Agropastoralist	2	M	PRJEB61656		v4.SA501-v4.SA508/v4.SA701-v4.SA712
Yersin et al 2023	Jigjiga 47	S00DF-0047_S47	Ethiopia	Adadle	Traditional	Agropastoralist	2	F	PRJEB61656		v4.SA501-v4.SA508/v4.SA701-v4.SA712
Yersin et al 2023	Jigjiga 48	S00DF-0048_S48	Ethiopia	Adadle	Traditional	Agropastoralist	4	F	PRJEB61656		v4.SA501-v4.SA508/v4.SA701-v4.SA712
Yersin et al 2023	Jigjiga 49	S00DF-0049_S49	Ethiopia	Adadle	Traditional	Agropastoralist	3	M	PRJEB61656		v4.SA501-v4.SA508/v4.SA701-v4.SA712
Yersin et al 2023	Jigjiga 50	S00DF-0050_S50	Ethiopia	Adadle	Traditional	Agropastoralist	4	F	PRJEB61656		v4.SA501-v4.SA508/v4.SA701-v4.SA712
Yersin et al 2023	Jigjiga 51	S00DF-0051_S51	Ethiopia	Adadle	Traditional	Agropastoralist	3	M	PRJEB61656		v4.SA501-v4.SA508/v4.SA701-v4.SA712
Yersin et al 2023	Jigjiga 52	S00DF-0052_S52	Ethiopia	Adadle	Traditional	Agropastoralist	4	M	PRJEB61656		v4.SA501-v4.SA508/v4.SA701-v4.SA712
Yersin et al 2023	Jigjiga 53	S00DF-0053_S53	Ethiopia	Adadle	Traditional	Agropastoralist	2	M	PRJEB61656		v4.SA501-v4.SA508/v4.SA701-v4.SA712
Yersin et al 2023	Jigjiga 54	S00DF-0054_S54	Ethiopia	Adadle	Traditional	Agropastoralist	4	F	PRJEB61656		v4.SA501-v4.SA508/v4.SA701-v4.SA712
Yersin et al 2023	Jigjiga 56	S00DF-0056_S56	Ethiopia	Adadle	Traditional	Agropastoralist	4	M	PRJEB61656		v4.SA501-v4.SA508/v4.SA701-v4.SA712
Yersin et al 2023	Jigjiga 59	S00DF-0059_S59	Ethiopia	Adadle	Traditional	Agropastoralist	3	F	PRJEB61656		v4.SA501-v4.SA508/v4.SA701-v4.SA712
Yersin et al 2023	Jigjiga 61	S00DF-0061_S61	Ethiopia	Adadle	Traditional	Agropastoralist	4	M	PRJEB61656		v4.SA501-v4.SA508/v4.SA701-v4.SA712
Yersin et al 2023	Jigjiga 62	S00DF-0062_S62	Ethiopia	Adadle	Traditional	Agropastoralist	4	M	PRJEB61656		v4.SA501-v4.SA508/v4.SA701-v4.SA712
Yersin et al 2023	Jigjiga 1	Jigjiga1	Ethiopia	Adadle	Traditional	Agropastoralist	4	M	PRJEB61656		515F/806R
Yersin et al 2023	Jigjiga 14	Jigjiga14	Ethiopia	Adadle	Traditional	Agropastoralist	4	M	PRJEB61656		515F/806R
Yersin et al 2023	Jigjiga 15	Jigjiga15	Ethiopia	Adadle	Traditional	Agropastoralist	4	M	PRJEB61656		515F/806R
Yersin et al 2023	Jigjiga 16	Jigjiga16	Ethiopia	Adadle	Traditional	Agropastoralist	3	F	PRJEB61656		515F/806R
Yersin et al 2023	Jigjiga 17	Jigjiga17	Ethiopia	Adadle	Traditional	Agropastoralist	3	F	PRJEB61656		515F/806R
Yersin et al 2023	Jigjiga 18	Jigjiga18	Ethiopia	Adadle	Traditional	Agropastoralist	4	M	PRJEB61656		515F/806R
Yersin et al 2023	Jigjiga 23	Jigjiga23	Ethiopia	Adadle	Traditional	Agropastoralist	4	F	PRJEB61656		515F/806R
Yersin et al 2023	Jigjiga 30	Jigjiga30	Ethiopia	Adadle	Traditional	Agropastoralist	4	F	PRJEB61656		515F/806R
Yersin et al 2023	Jigjiga 36	Jigjiga36	Ethiopia	Adadle	Traditional	Agropastoralist	3	M	PRJEB61656		515F/806R
Yersin et al 2023	Jigjiga 37	Jigjiga37	Ethiopia	Adadle	Traditional	Agropastoralist	4	M	PRJEB61656		515F/806R
Yersin et al 2023	Jigjiga 39	Jigjiga39	Ethiopia	Adadle	Traditional	Agropastoralist	4	M	PRJEB61656		515F/806R
Yersin et al 2023	Jigjiga 4	Jigjiga4	Ethiopia	Adadle	Traditional	Agropastoralist	4	M	PRJEB61656		515F/806R
Yersin et al 2023	Jigjiga 9	Jigjiga9	Ethiopia	Adadle	Traditional	Agropastoralist	3	M	PRJEB61656		515F/806R
Vonaesch et al 2022	Sample_457	S003K-0544_S228	CAR	Bangui	Urban_African	Urban African	2		PRJEB48119		v4.SA501-v4.SA508/v4.SA701-v4.SA712
Vonaesch et al 2022	Sample_458	S003K-0545_S229	CAR	Bangui	Urban_African	Urban African	4		PRJEB48119		v4.SA501-v4.SA508/v4.SA701-v4.SA712
Vonaesch et al 2022	Sample_459	S003K-0547_S231	CAR	Bangui	Urban_African	Urban African	3		PRJEB48119		v4.SA501-v4.SA508/v4.SA701-v4.SA712
Vonaesch et al 2022	Sample_460	S003K-0548_S232	CAR	Bangui	Urban_African	Urban African	4		PRJEB48119		v4.SA501-v4.SA508/v4.SA701-v4.SA712
Vonaesch et al 2022	Sample_461	S003K-0550_S234	CAR	Bangui	Urban_African	Urban African	2		PRJEB48119		v4.SA501-v4.SA508/v4.SA701-v4.SA712
Vonaesch et al 2022	Sample_462	S003K-0551_S235	CAR	Bangui	Urban_African	Urban African	3		PRJEB48119		v4.SA501-v4.SA508/v4.SA701-v4.SA712
Vonaesch et al 2022	Sample_463	S003K-0552_S236	CAR	Bangui	Urban_African	Urban African	3		PRJEB48119		v4.SA501-v4.SA508/v4.SA701-v4.SA712
Vonaesch et al 2022	Sample_464	S003K-0553_S237	CAR	Bangui	Urban_African	Urban African	2		PRJEB48119		v4.SA501-v4.SA508/v4.SA701-v4.SA712
Vonaesch et al 2022	Sample_465	S003K-0554_S241	CAR	Bangui	Urban_African	Urban African	2		PRJEB48119		v4.SA501-v4.SA508/v4.SA701-v4.SA712
Vonaesch et al 2022	Sample_466	S003K-0555_S242	CAR	Bangui	Urban_African	Urban African	4		PRJEB48119		v4.SA501-v4.SA508/v4.SA701-v4.SA712
Vonaesch et al 2022	Sample_467	S003K-0556_S243	CAR	Bangui	Urban_African	Urban African	3		PRJEB48119		v4.SA501-v4.SA508/v4.SA701-v4.SA712
Vonaesch et al 2022	Sample_468	S003K-0557_S244	CAR	Bangui	Urban_African	Urban African	2		PRJEB48119		v4.SA501-v4.SA508/v4.SA701-v4.SA712
Vonaesch et al 2022	Sample_469	S003K-0558_S245	CAR	Bangui	Urban_African	Urban African	2		PRJEB48119		v4.SA501-v4.SA508/v4.SA701-v4.SA712
Vonaesch et al 2022	Sample_470	S003K-0559_S246	CAR	Bangui	Urban_African	Urban African	4		PRJEB48119		v4.SA501-v4.SA508/v4.SA701-v4.SA712
Vonaesch et al 2022	Sample_471	S003K-0560_S247	CAR	Bangui	Urban_African	Urban African	3		PRJEB48119		v4.SA501-v4.SA508/v4.SA701-v4.SA712
Vonaesch et al 2022	Sample_472	S003K-0561_S248	CAR	Bangui	Urban_African	Urban African	2		PRJEB48119		v4.SA501-v4.SA508/v4.SA701-v4.SA712
Vonaesch et al 2022	Sample_480	S003K-0562_S249	CAR	Bangui	Urban_African	Urban African	3		PRJEB48119		v4.SA501-v4.SA508/v4.SA701-v4.SA712
Vonaesch et al 2022	Sample_473	S003K-0563_S250	CAR	Bangui	Urban_African	Urban African	2		PRJEB48119		v4.SA501-v4.SA508/v4.SA701-v4.SA712
Vonaesch et al 2022	Sample_474	S003K-0564_S251	CAR	Bangui	Urban_African	Urban African	2		PRJEB48119		v4.SA501-v4.SA508/v4.SA701-v4.SA712
Vonaesch et al 2022	Sample_475	S003K-0565_S252	CAR	Bangui	Urban_African	Urban African	2		PRJEB48119		v4.SA501-v4.SA508/v4.SA701-v4.SA712
Vonaesch et al 2022	Sample_476	S003K-0566_S253	CAR	Bangui	Urban_African	Urban African	2		PRJEB48119		v4.SA501-v4.SA508/v4.SA701-v4.SA712
Vonaesch et al 2022	Sample_477	S003K-0567_S254	CAR	Bangui	Urban_African	Urban African	4		PRJEB48119		v4.SA501-v4.SA508/v4.SA701-v4.SA712
Vonaesch et al 2022	Sample_478	S003K-0568_S255	CAR	Bangui	Urban_African	Urban African	2		PRJEB48119		v4.SA501-v4.SA508/v4.SA701-v4.SA712
Vonaesch et al 2022	Sample_479	S003K-0569_S256	CAR	Bangui	Urban_African	Urban African	4		PRJEB48119		v4.SA501-v4.SA508/v4.SA701-v4.SA712
Vonaesch et al 2022	Sample_859	S003K-0570_S257	CAR	Bangui	Urban_African	Urban African	2		PRJEB48119		v4.SA501-v4.SA508/v4.SA701-v4.SA712
Vonaesch et al 2022	Sample_480_1	S003K-0571_S258	CAR	Bangui	Urban_African	Urban African	3		PRJEB48119		v4.SA501-v4.SA508/v4.SA701-v4.SA712
Vonaesch et al 2022	Sample_481	S003K-0572_S259	CAR	Bangui	Urban_African	Urban African	2		PRJEB48119		v4.SA501-v4.SA508/v4.SA701-v4.SA712
Vonaesch et al 2022	Sample_611	S003K-0573_S260	CAR	Bangui	Urban_African	Urban African	2		PRJEB48119		v4.SA501-v4.SA508/v4.SA701-v4.SA712
Vonaesch et al 2022	Sample_483	S003K-0574_S261	CAR	Bangui	Urban_African	Urban African	4		PRJEB48119		v4.SA501-v4.SA508/v4.SA701-v4.SA712
Vonaesch et al 2022	Sample_484	S003K-0575_S262	CAR	Bangui	Urban_African	Urban African	3		PRJEB48119		v4.SA501-v4.SA508/v4.SA701-v4.SA712
Vonaesch et al 2022	Sample_485	S003K-0576_S263	CAR	Bangui	Urban_African	Urban African	3		PRJEB48119		v4.SA501-v4.SA508/v4.SA701-v4.SA712
Vonaesch et al 2022	Sample_486	S003K-0577_S264	CAR	Bangui	Urban_African	Urban African	3		PRJEB48119		v4.SA501-v4.SA508/v4.SA701-v4.SA712
Vonaesch et al 2022	Sample_487	S003K-0578_S265	CAR	Bangui	Urban_African	Urban African	2		PRJEB48119		v4.SA501-v4.SA508/v4.SA701-v4.SA712
Vonaesch et al 2022	Sample_488	S003K-0579_S266	CAR	Bangui	Urban_African	Urban African	2		PRJEB48119		v4.SA501-v4.SA508/v4.SA701-v4.SA712
Vonaesch et al 2022	Sample_490	S003K-0581_S268	CAR	Bangui	Urban_African	Urban African	2		PRJEB48119		v4.SA501-v4.SA508/v4.SA701-v4.SA712
Vonaesch et al 2022	Sample_491	S003K-0582_S269	CAR	Bangui	Urban_African	Urban African	2		PRJEB48119		v4.SA501-v4.SA508/v4.SA701-v4.SA712
Vonaesch et al 2022	Sample_492	S003K-0583_S270	CAR	Bangui	Urban_African	Urban African	2		PRJEB48119		v4.SA501-v4.SA508/v4.SA701-v4.SA712
Vonaesch et al 2022	Sample_493	S003K-0584_S271	CAR	Bangui	Urban_African	Urban African	2		PRJEB48119		v4.SA501-v4.SA508/v4.SA701-v4.SA712
Vonaesch et al 2022	Sample_494	S003K-0585_S272	CAR	Bangui	Urban_African	Urban African	2		PRJEB48119		v4.SA501-v4.SA508/v4.SA701-v4.SA712
Vonaesch et al 2022	Sample_495	S003K-0586_S273	CAR	Bangui	Urban_African	Urban African	2		PRJEB48119		v4.SA501-v4.SA508/v4.SA701-v4.SA712
Vonaesch et al 2022	Sample_496	S003K-0587_S274	CAR	Bangui	Urban_African	Urban African	3		PRJEB48119		v4.SA501-v4.SA508/v4.SA701-v4.SA712
Vonaesch et al 2022	Sample_497	S003K-0588_S275	CAR	Bangui	Urban_African	Urban African	3		PRJEB48119		v4.SA501-v4.SA508/v4.SA701-v4.SA712
Vonaesch et al 2022	Sample_498	S003K-0589_S276	CAR	Bangui	Urban_African	Urban African	3		PRJEB48119		v4.SA501-v4.SA508/v4.SA701-v4.SA712
Vonaesch et al 2022	Sample_499	S003K-0590_S277	CAR	Bangui	Urban_African	Urban African	4		PRJEB48119		v4.SA501-v4.SA508/v4.SA701-v4.SA712
Vonaesch et al 2022	Sample_500	S003K-0591_S278	CAR	Bangui	Urban_African	Urban African	2		PRJEB48119		v4.SA501-v4.SA508/v4.SA701-v4.SA712
Vonaesch et al 2022	Sample_501	S003K-0593_S280	CAR	Bangui	Urban_African	Urban African	2		PRJEB48119		v4.SA501-v4.SA508/v4.SA701-v4.SA712
Vonaesch et al 2022	Sample_502	S003K-0602_S289	CAR	Bangui	Urban_African	Urban African	3		PRJEB48119		v4.SA501-v4.SA508/v4.SA701-v4.SA712
Vonaesch et al 2022	Sample_503	S003K-0603_S290	CAR	Bangui	Urban_African	Urban African	2		PRJEB48119		v4.SA501-v4.SA508/v4.SA701-v4.SA712
Vonaesch et al 2022	Sample_504	S003K-0604_S291	CAR	Bangui	Urban_African	Urban African	2		PRJEB48119		v4.SA501-v4.SA508/v4.SA701-v4.SA712
Vonaesch et al 2022	Sample_505	S003K-0605_S292	CAR	Bangui	Urban_African	Urban African	2		PRJEB48119		v4.SA501-v4.SA508/v4.SA701-v4.SA712
Vonaesch et al 2022	Sample_506	S003K-0606_S293	CAR	Bangui	Urban_African	Urban African	2		PRJEB48119		v4.SA501-v4.SA508/v4.SA701-v4.SA712
Vonaesch et al 2022	Sample_507	S003K-0608_S295	CAR	Bangui	Urban_African	Urban African	3		PRJEB48119		v4.SA501-v4.SA508/v4.SA701-v4.SA712
Vonaesch et al 2022	Sample_482	S003K-0609_S296	CAR	Bangui	Urban_African	Urban African	2		PRJEB48119		v4.SA501-v4.SA508/v4.SA701-v4.SA712
Vonaesch et al 2022	Sample_509	S003K-0610_S297	CAR	Bangui	Urban_African	Urban African	4		PRJEB48119		v4.SA501-v4.SA508/v4.SA701-v4.SA712
Vonaesch et al 2022	Sample_510	S003K-0611_S298	CAR	Bangui	Urban_African	Urban African	2		PRJEB48119		v4.SA501-v4.SA508/v4.SA701-v4.SA712
Vonaesch et al 2022	Sample_511	S003K-0612_S299	CAR	Bangui	Urban_African	Urban African	2		PRJEB48119		v4.SA501-v4.SA508/v4.SA701-v4.SA712
Vonaesch et al 2022	Sample_512	S003K-0613_S300	CAR	Bangui	Urban_African	Urban African	3		PRJEB48119		v4.SA501-v4.SA508/v4.SA701-v4.SA712
Vonaesch et al 2022	Sample_513	S003K-0614_S301	CAR	Bangui	Urban_African	Urban African	4		PRJEB48119		v4.SA501-v4.SA508/v4.SA701-v4.SA712
Vonaesch et al 2022	Sample_514	S003K-0615_S302	CAR	Bangui	Urban_African	Urban African	3		PRJEB48119		v4.SA501-v4.SA508/v4.SA701-v4.SA712
Vonaesch et al 2022	Sample_515	S003K-0616_S303	CAR	Bangui	Urban_African	Urban African	2		PRJEB48119		v4.SA501-v4.SA508/v4.SA701-v4.SA712
Vonaesch et al 2022	Sample_516	S003K-0617_S304	CAR	Bangui	Urban_African	Urban African	4		PRJEB48119		v4.SA501-v4.SA508/v4.SA701-v4.SA712
Vonaesch et al 2022	Sample_517	S003K-0618_S305	CAR	Bangui	Urban_African	Urban African	4		PRJEB48119		v4.SA501-v4.SA508/v4.SA701-v4.SA712
Vonaesch et al 2022	Sample_518	S003K-0619_S306	CAR	Bangui	Urban_African	Urban African	2		PRJEB48119		v4.SA501-v4.SA508/v4.SA701-v4.SA712
Vonaesch et al 2022	Sample_519	S003K-0620_S307	CAR	Bangui	Urban_African	Urban African	2		PRJEB48119		v4.SA501-v4.SA508/v4.SA701-v4.SA712
Vonaesch et al 2022	Sample_520	S003K-0621_S308	CAR	Bangui	Urban_African	Urban African	2		PRJEB48119		v4.SA501-v4.SA508/v4.SA701-v4.SA712
Vonaesch et al 2022	Sample_521	S003K-0622_S309	CAR	Bangui	Urban_African	Urban African	3		PRJEB48119		v4.SA501-v4.SA508/v4.SA701-v4.SA712
Vonaesch et al 2022	Sample_522	S003K-0623_S310	CAR	Bangui	Urban_African	Urban African	4		PRJEB48119		v4.SA501-v4.SA508/v4.SA701-v4.SA712
Vonaesch et al 2022	Sample_523	S003K-0624_S311	CAR	Bangui	Urban_African	Urban African	3		PRJEB48119		v4.SA501-v4.SA508/v4.SA701-v4.SA712
Vonaesch et al 2022	Sample_524	S003K-0625_S312	CAR	Bangui	Urban_African	Urban African	4		PRJEB48119		v4.SA501-v4.SA508/v4.SA701-v4.SA712
Vonaesch et al 2022	Sample_525	S003K-0626_S313	CAR	Bangui	Urban_African	Urban African	2		PRJEB48119		v4.SA501-v4.SA508/v4.SA701-v4.SA712
Vonaesch et al 2022	Sample_526	S003K-0627_S314	CAR	Bangui	Urban_African	Urban African	3		PRJEB48119		v4.SA501-v4.SA508/v4.SA701-v4.SA712
Vonaesch et al 2022	Sample_527	S003K-0628_S315	CAR	Bangui	Urban_African	Urban African	4		PRJEB48119		v4.SA501-v4.SA508/v4.SA701-v4.SA712
Vonaesch et al 2022	Sample_528	S003K-0629_S316	CAR	Bangui	Urban_African	Urban African	2		PRJEB48119		v4.SA501-v4.SA508/v4.SA701-v4.SA712
Vonaesch et al 2022	Sample_529	S003K-0631_S318	CAR	Bangui	Urban_African	Urban African	2		PRJEB48119		v4.SA501-v4.SA508/v4.SA701-v4.SA712
Vonaesch et al 2022	Sample_530	S003K-0632_S319	CAR	Bangui	Urban_African	Urban African	3		PRJEB48119		v4.SA501-v4.SA508/v4.SA701-v4.SA712
Vonaesch et al 2022	Sample_531	S003K-0633_S320	CAR	Bangui	Urban_African	Urban African	4		PRJEB48119		v4.SA501-v4.SA508/v4.SA701-v4.SA712
Vonaesch et al 2022	Sample_532	S003K-0634_S321	CAR	Bangui	Urban_African	Urban African	2		PRJEB48119		v4.SA501-v4.SA508/v4.SA701-v4.SA712
Vonaesch et al 2022	Sample_533	S003K-0635_S322	CAR	Bangui	Urban_African	Urban African	2		PRJEB48119		v4.SA501-v4.SA508/v4.SA701-v4.SA712
Vonaesch et al 2022	Sample_534	S003K-0636_S323	CAR	Bangui	Urban_African	Urban African	3		PRJEB48119		v4.SA501-v4.SA508/v4.SA701-v4.SA712
Vonaesch et al 2022	Sample_535	S003K-0637_S324	CAR	Bangui	Urban_African	Urban African	3		PRJEB48119		v4.SA501-v4.SA508/v4.SA701-v4.SA712
Vonaesch et al 2022	Sample_535_1	S003K-0638_S325	CAR	Bangui	Urban_African	Urban African	3		PRJEB48119		v4.SA501-v4.SA508/v4.SA701-v4.SA712
Vonaesch et al 2022	Sample_536	S003K-0639_S326	CAR	Bangui	Urban_African	Urban African	3		PRJEB48119		v4.SA501-v4.SA508/v4.SA701-v4.SA712
Vonaesch et al 2022	Sample_537	S003K-0641_S328	CAR	Bangui	Urban_African	Urban African	2		PRJEB48119		v4.SA501-v4.SA508/v4.SA701-v4.SA712
Vonaesch et al 2022	Sample_538	S003K-0642_S329	CAR	Bangui	Urban_African	Urban African	3		PRJEB48119		v4.SA501-v4.SA508/v4.SA701-v4.SA712
Vonaesch et al 2022	Sample_539	S003K-0643_S330	CAR	Bangui	Urban_African	Urban African	3		PRJEB48119		v4.SA501-v4.SA508/v4.SA701-v4.SA712
Vonaesch et al 2022	Sample_508	S0079-0143_S145	CAR	Bangui	Urban_African	Urban African	4		PRJEB48119		v4.SA501-v4.SA508/v4.SA701-v4.SA712
Vonaesch et al 2022	Sample_612	S0079-0144_S146	CAR	Bangui	Urban_African	Urban African	2		PRJEB48119		v4.SA501-v4.SA508/v4.SA701-v4.SA712
Vonaesch et al 2022	Sample_613	S0079-0145_S147	CAR	Bangui	Urban_African	Urban African	3		PRJEB48119		v4.SA501-v4.SA508/v4.SA701-v4.SA712
Vonaesch et al 2022	Sample_614	S0079-0146_S148	CAR	Bangui	Urban_African	Urban African	3		PRJEB48119		v4.SA501-v4.SA508/v4.SA701-v4.SA712
Vonaesch et al 2022	Sample_615	S0079-0147_S149	CAR	Bangui	Urban_African	Urban African	2		PRJEB48119		v4.SA501-v4.SA508/v4.SA701-v4.SA712
Vonaesch et al 2022	Sample_616	S0079-0148_S150	CAR	Bangui	Urban_African	Urban African	4		PRJEB48119		v4.SA501-v4.SA508/v4.SA701-v4.SA712
Vonaesch et al 2022	Sample_617	S0079-0149_S151	CAR	Bangui	Urban_African	Urban African	2		PRJEB48119		v4.SA501-v4.SA508/v4.SA701-v4.SA712
Vonaesch et al 2022	Sample_618	S0079-0150_S152	CAR	Bangui	Urban_African	Urban African	4		PRJEB48119		v4.SA501-v4.SA508/v4.SA701-v4.SA712
Vonaesch et al 2022	Sample_619	S0079-0151_S153	CAR	Bangui	Urban_African	Urban African	2		PRJEB48119		v4.SA501-v4.SA508/v4.SA701-v4.SA712
Vonaesch et al 2022	Sample_620	S0079-0152_S154	CAR	Bangui	Urban_African	Urban African	2		PRJEB48119		v4.SA501-v4.SA508/v4.SA701-v4.SA712
Vonaesch et al 2022	Sample_621	S0079-0153_S155	CAR	Bangui	Urban_African	Urban African	4		PRJEB48119		v4.SA501-v4.SA508/v4.SA701-v4.SA712
Vonaesch et al 2022	Sample_622	S0079-0154_S156	CAR	Bangui	Urban_African	Urban African	2		PRJEB48119		v4.SA501-v4.SA508/v4.SA701-v4.SA712
Vonaesch et al 2022	Sample_623	S0079-0155_S157	CAR	Bangui	Urban_African	Urban African	3		PRJEB48119		v4.SA501-v4.SA508/v4.SA701-v4.SA712
Vonaesch et al 2022	Sample_624	S0079-0156_S158	CAR	Bangui	Urban_African	Urban African	5		PRJEB48119		v4.SA501-v4.SA508/v4.SA701-v4.SA712
Vonaesch et al 2022	Sample_625	S0079-0157_S159	CAR	Bangui	Urban_African	Urban African	2		PRJEB48119		v4.SA501-v4.SA508/v4.SA701-v4.SA712
Vonaesch et al 2022	Sample_626	S0079-0158_S160	CAR	Bangui	Urban_African	Urban African	2		PRJEB48119		v4.SA501-v4.SA508/v4.SA701-v4.SA712
Vonaesch et al 2022	Sample_627	S0079-0159_S161	CAR	Bangui	Urban_African	Urban African	3		PRJEB48119		v4.SA501-v4.SA508/v4.SA701-v4.SA712
Vonaesch et al 2022	Sample_628	S0079-0160_S162	CAR	Bangui	Urban_African	Urban African	3		PRJEB48119		v4.SA501-v4.SA508/v4.SA701-v4.SA712
Vonaesch et al 2022	Sample_629	S0079-0161_S163	CAR	Bangui	Urban_African	Urban African	2		PRJEB48119		v4.SA501-v4.SA508/v4.SA701-v4.SA712
Vonaesch et al 2022	Sample_630	S0079-0162_S164	CAR	Bangui	Urban_African	Urban African	3		PRJEB48119		v4.SA501-v4.SA508/v4.SA701-v4.SA712
Vonaesch et al 2022	Sample_631	S0079-0163_S165	CAR	Bangui	Urban_African	Urban African	4		PRJEB48119		v4.SA501-v4.SA508/v4.SA701-v4.SA712
Vonaesch et al 2022	Sample_632	S0079-0164_S166	CAR	Bangui	Urban_African	Urban African	3		PRJEB48119		v4.SA501-v4.SA508/v4.SA701-v4.SA712
Vonaesch et al 2022	Sample_633	S0079-0165_S167	CAR	Bangui	Urban_African	Urban African	2		PRJEB48119		v4.SA501-v4.SA508/v4.SA701-v4.SA712
Vonaesch et al 2022	Sample_634	S0079-0166_S168	CAR	Bangui	Urban_African	Urban African	2		PRJEB48119		v4.SA501-v4.SA508/v4.SA701-v4.SA712
Vonaesch et al 2022	Sample_635	S0079-0167_S169	CAR	Bangui	Urban_African	Urban African	2		PRJEB48119		v4.SA501-v4.SA508/v4.SA701-v4.SA712
Vonaesch et al 2022	Sample_636	S0079-0168_S170	CAR	Bangui	Urban_African	Urban African	4		PRJEB48119		v4.SA501-v4.SA508/v4.SA701-v4.SA712
Vonaesch et al 2022	Sample_637	S0079-0169_S171	CAR	Bangui	Urban_African	Urban African	2		PRJEB48119		v4.SA501-v4.SA508/v4.SA701-v4.SA712
Vonaesch et al 2022	Sample_638	S0079-0170_S172	CAR	Bangui	Urban_African	Urban African	4		PRJEB48119		v4.SA501-v4.SA508/v4.SA701-v4.SA712
Vonaesch et al 2022	Sample_639	S0079-0171_S173	CAR	Bangui	Urban_African	Urban African	4		PRJEB48119		v4.SA501-v4.SA508/v4.SA701-v4.SA712
Vonaesch et al 2022	Sample_640	S0079-0172_S174	CAR	Bangui	Urban_African	Urban African	4		PRJEB48119		v4.SA501-v4.SA508/v4.SA701-v4.SA712
Vonaesch et al 2022	Sample_641	S0079-0173_S175	CAR	Bangui	Urban_African	Urban African	2		PRJEB48119		v4.SA501-v4.SA508/v4.SA701-v4.SA712
Vonaesch et al 2022	Sample_642	S0079-0174_S176	CAR	Bangui	Urban_African	Urban African	2		PRJEB48119		v4.SA501-v4.SA508/v4.SA701-v4.SA712
Vonaesch et al 2022	Sample_643	S0079-0175_S177	CAR	Bangui	Urban_African	Urban African	3		PRJEB48119		v4.SA501-v4.SA508/v4.SA701-v4.SA712
Vonaesch et al 2022	Sample_644	S0079-0176_S178	CAR	Bangui	Urban_African	Urban African	4		PRJEB48119		v4.SA501-v4.SA508/v4.SA701-v4.SA712
Vonaesch et al 2022	Sample_645	S0079-0177_S179	CAR	Bangui	Urban_African	Urban African	3		PRJEB48119		v4.SA501-v4.SA508/v4.SA701-v4.SA712
Vonaesch et al 2022	Sample_646	S0079-0178_S180	CAR	Bangui	Urban_African	Urban African	2		PRJEB48119		v4.SA501-v4.SA508/v4.SA701-v4.SA712
Vonaesch et al 2022	Sample_647	S0079-0179_S181	CAR	Bangui	Urban_African	Urban African	4		PRJEB48119		v4.SA501-v4.SA508/v4.SA701-v4.SA712
Vonaesch et al 2022	Sample_648	S0079-0180_S182	CAR	Bangui	Urban_African	Urban African	4		PRJEB48119		v4.SA501-v4.SA508/v4.SA701-v4.SA712
Vonaesch et al 2022	Sample_649	S0079-0181_S183	CAR	Bangui	Urban_African	Urban African	2		PRJEB48119		v4.SA501-v4.SA508/v4.SA701-v4.SA712
Vonaesch et al 2022	Sample_650	S0079-0182_S184	CAR	Bangui	Urban_African	Urban African	4		PRJEB48119		v4.SA501-v4.SA508/v4.SA701-v4.SA712
Vonaesch et al 2022	Sample_825	S0079-0447_S263	CAR	Bangui	Urban_African	Urban African	3		PRJEB48119		v4.SA501-v4.SA508/v4.SA701-v4.SA712
Vonaesch et al 2022	Sample_826	S0079-0448_S264	CAR	Bangui	Urban_African	Urban African	2		PRJEB48119		v4.SA501-v4.SA508/v4.SA701-v4.SA712
Vonaesch et al 2022	Sample_830	S0079-0452_S268	CAR	Bangui	Urban_African	Urban African	2		PRJEB48119		v4.SA501-v4.SA508/v4.SA701-v4.SA712
Vonaesch et al 2022	Sample_831	S0079-0453_S269	CAR	Bangui	Urban_African	Urban African	3		PRJEB48119		v4.SA501-v4.SA508/v4.SA701-v4.SA712
Vonaesch et al 2022	Sample_839	SE-CPB004_S1	CAR	Bangui	Urban_African	Urban African	3		PRJEB48119		v4.SA501-v4.SA508/v4.SA701-v4.SA712
Vonaesch et al 2022	Sample_840	SE-CPB012_S2	CAR	Bangui	Urban_African	Urban African	3		PRJEB48119		v4.SA501-v4.SA508/v4.SA701-v4.SA712
Vonaesch et al 2022	Sample_841	SE-CPB013_S3	CAR	Bangui	Urban_African	Urban African	2		PRJEB48119		v4.SA501-v4.SA508/v4.SA701-v4.SA712
Vonaesch et al 2022	Sample_844	SE-CPB021_S6	CAR	Bangui	Urban_African	Urban African	4		PRJEB48119		v4.SA501-v4.SA508/v4.SA701-v4.SA712
Vonaesch et al 2022	Sample_845	SE-CPB024_S7	CAR	Bangui	Urban_African	Urban African	2		PRJEB48119		v4.SA501-v4.SA508/v4.SA701-v4.SA712
Vonaesch et al 2022	Sample_846	SE-CPB025_S8	CAR	Bangui	Urban_African	Urban African	4		PRJEB48119		v4.SA501-v4.SA508/v4.SA701-v4.SA712
Vonaesch et al 2022	Sample_847	SE-CPB027-1_S9	CAR	Bangui	Urban_African	Urban African	4		PRJEB48119		v4.SA501-v4.SA508/v4.SA701-v4.SA712
Vonaesch et al 2022	Sample_848	SE-CPB029_S10	CAR	Bangui	Urban_African	Urban African	3		PRJEB48119		v4.SA501-v4.SA508/v4.SA701-v4.SA712
Vonaesch et al 2022	Sample_849	SE-CPB031_S11	CAR	Bangui	Urban_African	Urban African	4		PRJEB48119		v4.SA501-v4.SA508/v4.SA701-v4.SA712
Vonaesch et al 2022	Sample_850	SE-CPB033_S12	CAR	Bangui	Urban_African	Urban African	2		PRJEB48119		v4.SA501-v4.SA508/v4.SA701-v4.SA712
Vonaesch et al 2022	Sample_851	SE-CPB036_S13	CAR	Bangui	Urban_African	Urban African	3		PRJEB48119		v4.SA501-v4.SA508/v4.SA701-v4.SA712
Vonaesch et al 2022	Sample_852	SE-CPB037_S14	CAR	Bangui	Urban_African	Urban African	3		PRJEB48119		v4.SA501-v4.SA508/v4.SA701-v4.SA712
Vonaesch et al 2022	Sample_853	SE-CPB040_S15	CAR	Bangui	Urban_African	Urban African	2		PRJEB48119		v4.SA501-v4.SA508/v4.SA701-v4.SA712
Vonaesch et al 2022	Sample_854	SE-CPB041_S16	CAR	Bangui	Urban_African	Urban African	2		PRJEB48119		v4.SA501-v4.SA508/v4.SA701-v4.SA712
Vonaesch et al 2022	Sample_855	SE-CPB042_S17	CAR	Bangui	Urban_African	Urban African	3		PRJEB48119		v4.SA501-v4.SA508/v4.SA701-v4.SA712
Vonaesch et al 2022	Sample_856	SE-CPB043_S18	CAR	Bangui	Urban_African	Urban African	3		PRJEB48119		v4.SA501-v4.SA508/v4.SA701-v4.SA712
Vonaesch et al 2022	Sample_857	SE-CPB044_S19	CAR	Bangui	Urban_African	Urban African	3		PRJEB48119		v4.SA501-v4.SA508/v4.SA701-v4.SA712
Vonaesch et al 2022	Sample_858	SE-CPB045_S20	CAR	Bangui	Urban_African	Urban African	4		PRJEB48119		v4.SA501-v4.SA508/v4.SA701-v4.SA712
Vonaesch et al 2022	Sample_860	SE-CPB053-1_S22	CAR	Bangui	Urban_African	Urban African	2		PRJEB48119		v4.SA501-v4.SA508/v4.SA701-v4.SA712
Vonaesch et al 2022	Sample_861	SE-CPB059_S23	CAR	Bangui	Urban_African	Urban African	2		PRJEB48119		v4.SA501-v4.SA508/v4.SA701-v4.SA712
Vonaesch et al 2022	Sample_862	SE-CPB060_S24	CAR	Bangui	Urban_African	Urban African	2		PRJEB48119		v4.SA501-v4.SA508/v4.SA701-v4.SA712
Vonaesch et al 2022	Sample_863	SE-CPB061_S25	CAR	Bangui	Urban_African	Urban African	4		PRJEB48119		v4.SA501-v4.SA508/v4.SA701-v4.SA712
Vonaesch et al 2022	Sample_864	SE-CPB068_S26	CAR	Bangui	Urban_African	Urban African	3		PRJEB48119		v4.SA501-v4.SA508/v4.SA701-v4.SA712
Vonaesch et al 2022	Sample_865	SE-CPB077_S27	CAR	Bangui	Urban_African	Urban African	3		PRJEB48119		v4.SA501-v4.SA508/v4.SA701-v4.SA712
Vonaesch et al 2022	Sample_866	SE-CPB078_S28	CAR	Bangui	Urban_African	Urban African	2		PRJEB48119		v4.SA501-v4.SA508/v4.SA701-v4.SA712
Vonaesch et al 2022	Sample_867	SE-CPB079_S29	CAR	Bangui	Urban_African	Urban African	4		PRJEB48119		v4.SA501-v4.SA508/v4.SA701-v4.SA712
Vonaesch et al 2022	Sample_868	SE-CPB084_S30	CAR	Bangui	Urban_African	Urban African	3		PRJEB48119		v4.SA501-v4.SA508/v4.SA701-v4.SA712
Vonaesch et al 2022	Sample_869	SE-CPB088_S31	CAR	Bangui	Urban_African	Urban African	4		PRJEB48119		v4.SA501-v4.SA508/v4.SA701-v4.SA712
Vonaesch et al 2022	Sample_870	SE-CPB091_S32	CAR	Bangui	Urban_African	Urban African	3		PRJEB48119		v4.SA501-v4.SA508/v4.SA701-v4.SA712
Vonaesch et al 2022	Sample_871	SE-CPB092_S103	CAR	Bangui	Urban_African	Urban African	4		PRJEB48119		v4.SA501-v4.SA508/v4.SA701-v4.SA712
Vonaesch et al 2022	Sample_872	SE-CPB094_S33	CAR	Bangui	Urban_African	Urban African	2		PRJEB48119		v4.SA501-v4.SA508/v4.SA701-v4.SA712
Vonaesch et al 2022	Sample_873	SE-CPB095_S34	CAR	Bangui	Urban_African	Urban African	3		PRJEB48119		v4.SA501-v4.SA508/v4.SA701-v4.SA712
Vonaesch et al 2022	Sample_874	SE-CPB096_S35	CAR	Bangui	Urban_African	Urban African	2		PRJEB48119		v4.SA501-v4.SA508/v4.SA701-v4.SA712
Vonaesch et al 2022	Sample_875	SE-CPB097_S36	CAR	Bangui	Urban_African	Urban African	2		PRJEB48119		v4.SA501-v4.SA508/v4.SA701-v4.SA712
Vonaesch et al 2022	Sample_876	SE-CPB098_S37	CAR	Bangui	Urban_African	Urban African	2		PRJEB48119		v4.SA501-v4.SA508/v4.SA701-v4.SA712
Vonaesch et al 2022	Sample_877	SE-CPB099_S38	CAR	Bangui	Urban_African	Urban African	3		PRJEB48119		v4.SA501-v4.SA508/v4.SA701-v4.SA712
Vonaesch et al 2022	Sample_878	SE-CPB100_S39	CAR	Bangui	Urban_African	Urban African	3		PRJEB48119		v4.SA501-v4.SA508/v4.SA701-v4.SA712
Vonaesch et al 2022	Sample_879	SE-CPB101_S40	CAR	Bangui	Urban_African	Urban African	2		PRJEB48119		v4.SA501-v4.SA508/v4.SA701-v4.SA712
Vonaesch et al 2022	Sample_880	SE-CPB102_S41	CAR	Bangui	Urban_African	Urban African	3		PRJEB48119		v4.SA501-v4.SA508/v4.SA701-v4.SA712
Vonaesch et al 2022	Sample_881	SE-CPB103_S42	CAR	Bangui	Urban_African	Urban African	3		PRJEB48119		v4.SA501-v4.SA508/v4.SA701-v4.SA712
Vonaesch et al 2022	Sample_882	SE-CPB104_S43	CAR	Bangui	Urban_African	Urban African	2		PRJEB48119		v4.SA501-v4.SA508/v4.SA701-v4.SA712
Vonaesch et al 2022	Sample_883	SE-CPB105_S44	CAR	Bangui	Urban_African	Urban African	3		PRJEB48119		v4.SA501-v4.SA508/v4.SA701-v4.SA712
Vonaesch et al 2022	Sample_884	SE-CPB106_S45	CAR	Bangui	Urban_African	Urban African	4		PRJEB48119		v4.SA501-v4.SA508/v4.SA701-v4.SA712
Vonaesch et al 2022	Sample_885	SE-CPB107_S46	CAR	Bangui	Urban_African	Urban African	2		PRJEB48119		v4.SA501-v4.SA508/v4.SA701-v4.SA712
Vonaesch et al 2022	Sample_886	SE-CPB108_S47	CAR	Bangui	Urban_African	Urban African	4		PRJEB48119		v4.SA501-v4.SA508/v4.SA701-v4.SA712
Vonaesch et al 2022	Sample_887	SE-CPB109_S48	CAR	Bangui	Urban_African	Urban African	4		PRJEB48119		v4.SA501-v4.SA508/v4.SA701-v4.SA712
Vonaesch et al 2022	Sample_888	SE-CPB110_S49	CAR	Bangui	Urban_African	Urban African	3		PRJEB48119		v4.SA501-v4.SA508/v4.SA701-v4.SA712
Vonaesch et al 2022	Sample_889	SE-CPB112_S51	CAR	Bangui	Urban_African	Urban African	2		PRJEB48119		v4.SA501-v4.SA508/v4.SA701-v4.SA712
Vonaesch et al 2022	Sample_890	SE-CPB113_S52	CAR	Bangui	Urban_African	Urban African	3		PRJEB48119		v4.SA501-v4.SA508/v4.SA701-v4.SA712
Vonaesch et al 2022	Sample_891	SE-CPB114_S53	CAR	Bangui	Urban_African	Urban African	3		PRJEB48119		v4.SA501-v4.SA508/v4.SA701-v4.SA712
Vonaesch et al 2022	Sample_892	SE-CPB115_S101	CAR	Bangui	Urban_African	Urban African	4		PRJEB48119		v4.SA501-v4.SA508/v4.SA701-v4.SA712
Vonaesch et al 2022	Sample_893	SE-CPB116_S54	CAR	Bangui	Urban_African	Urban African	3		PRJEB48119		v4.SA501-v4.SA508/v4.SA701-v4.SA712
Vonaesch et al 2022	Sample_894	SE-CPB117_S55	CAR	Bangui	Urban_African	Urban African	2		PRJEB48119		v4.SA501-v4.SA508/v4.SA701-v4.SA712
Vonaesch et al 2022	Sample_895	SE-CPB118_S56	CAR	Bangui	Urban_African	Urban African	4		PRJEB48119		v4.SA501-v4.SA508/v4.SA701-v4.SA712
Vonaesch et al 2022	Sample_896	SE-CPB120_S57	CAR	Bangui	Urban_African	Urban African	2		PRJEB48119		v4.SA501-v4.SA508/v4.SA701-v4.SA712
Vonaesch et al 2022	Sample_897	SE-CPB121_S89	CAR	Bangui	Urban_African	Urban African	3		PRJEB48119		v4.SA501-v4.SA508/v4.SA701-v4.SA712
Vonaesch et al 2022	Sample_898	SE-CPB122_S58	CAR	Bangui	Urban_African	Urban African	3		PRJEB48119		v4.SA501-v4.SA508/v4.SA701-v4.SA712
Vonaesch et al 2022	Sample_899	SE-CPB123_S117	CAR	Bangui	Urban_African	Urban African	2		PRJEB48119		v4.SA501-v4.SA508/v4.SA701-v4.SA712
Vonaesch et al 2022	Sample_900	SE-CPB124_S59	CAR	Bangui	Urban_African	Urban African	4		PRJEB48119		v4.SA501-v4.SA508/v4.SA701-v4.SA712
Vonaesch et al 2022	Sample_901	SE-CPB125_S60	CAR	Bangui	Urban_African	Urban African	3		PRJEB48119		v4.SA501-v4.SA508/v4.SA701-v4.SA712
Vonaesch et al 2022	Sample_902	SE-CPB126_S61	CAR	Bangui	Urban_African	Urban African	2		PRJEB48119		v4.SA501-v4.SA508/v4.SA701-v4.SA712
Vonaesch et al 2022	Sample_903	SE-CPB128_S62	CAR	Bangui	Urban_African	Urban African	3		PRJEB48119		v4.SA501-v4.SA508/v4.SA701-v4.SA712
Vonaesch et al 2022	Sample_904	SE-CPB129_S90	CAR	Bangui	Urban_African	Urban African	4		PRJEB48119		v4.SA501-v4.SA508/v4.SA701-v4.SA712
Vonaesch et al 2022	Sample_905	SE-CPB130_S91	CAR	Bangui	Urban_African	Urban African	2		PRJEB48119		v4.SA501-v4.SA508/v4.SA701-v4.SA712
Vonaesch et al 2022	Sample_906	SE-CPB131_S92	CAR	Bangui	Urban_African	Urban African	4		PRJEB48119		v4.SA501-v4.SA508/v4.SA701-v4.SA712
Vonaesch et al 2022	Sample_907	SE-CPB132_S63	CAR	Bangui	Urban_African	Urban African	2		PRJEB48119		v4.SA501-v4.SA508/v4.SA701-v4.SA712
Vonaesch et al 2022	Sample_908	SE-CPB133_S64	CAR	Bangui	Urban_African	Urban African	2		PRJEB48119		v4.SA501-v4.SA508/v4.SA701-v4.SA712
Vonaesch et al 2022	Sample_909	SE-CPB134_S65	CAR	Bangui	Urban_African	Urban African	2		PRJEB48119		v4.SA501-v4.SA508/v4.SA701-v4.SA712
Vonaesch et al 2022	Sample_910	SE-CPB135_S66	CAR	Bangui	Urban_African	Urban African	3		PRJEB48119		v4.SA501-v4.SA508/v4.SA701-v4.SA712
Vonaesch et al 2022	Sample_911	SE-CPB136_S67	CAR	Bangui	Urban_African	Urban African	3		PRJEB48119		v4.SA501-v4.SA508/v4.SA701-v4.SA712
Vonaesch et al 2022	Sample_912	SE-CPB137_S68	CAR	Bangui	Urban_African	Urban African	2		PRJEB48119		v4.SA501-v4.SA508/v4.SA701-v4.SA712
Vonaesch et al 2022	Sample_913	SE-CPB138_S69	CAR	Bangui	Urban_African	Urban African	3		PRJEB48119		v4.SA501-v4.SA508/v4.SA701-v4.SA712
Vonaesch et al 2022	Sample_914	SE-CPB139ER_S119	CAR	Bangui	Urban_African	Urban African	4		PRJEB48119		v4.SA501-v4.SA508/v4.SA701-v4.SA712
Vonaesch et al 2022	Sample_915	SE-CPB141_S70	CAR	Bangui	Urban_African	Urban African	2		PRJEB48119		v4.SA501-v4.SA508/v4.SA701-v4.SA712
Vonaesch et al 2022	Sample_916	SE-CPB142_S71	CAR	Bangui	Urban_African	Urban African	2		PRJEB48119		v4.SA501-v4.SA508/v4.SA701-v4.SA712
Vonaesch et al 2022	Sample_917	SE-CPB143_S72	CAR	Bangui	Urban_African	Urban African	2		PRJEB48119		v4.SA501-v4.SA508/v4.SA701-v4.SA712
Vonaesch et al 2022	Sample_918	SE-CPB144_S93	CAR	Bangui	Urban_African	Urban African	4		PRJEB48119		v4.SA501-v4.SA508/v4.SA701-v4.SA712
Vonaesch et al 2022	Sample_919	SE-CPB145_S73	CAR	Bangui	Urban_African	Urban African	3		PRJEB48119		v4.SA501-v4.SA508/v4.SA701-v4.SA712
Vonaesch et al 2022	Sample_920	SE-CPB146_S74	CAR	Bangui	Urban_African	Urban African	3		PRJEB48119		v4.SA501-v4.SA508/v4.SA701-v4.SA712
Vonaesch et al 2022	Sample_921	SE-CPB147_S75	CAR	Bangui	Urban_African	Urban African	2		PRJEB48119		v4.SA501-v4.SA508/v4.SA701-v4.SA712
Vonaesch et al 2022	Sample_922	SE-CPB148_S76	CAR	Bangui	Urban_African	Urban African	4		PRJEB48119		v4.SA501-v4.SA508/v4.SA701-v4.SA712
Vonaesch et al 2022	Sample_923	SE-CPB152_S77	CAR	Bangui	Urban_African	Urban African	4		PRJEB48119		v4.SA501-v4.SA508/v4.SA701-v4.SA712
Vonaesch et al 2022	Sample_924	SE-CPB153_S78	CAR	Bangui	Urban_African	Urban African	4		PRJEB48119		v4.SA501-v4.SA508/v4.SA701-v4.SA712
Vonaesch et al 2022	Sample_925	SE-CPB154_S99	CAR	Bangui	Urban_African	Urban African	4		PRJEB48119		v4.SA501-v4.SA508/v4.SA701-v4.SA712
Vonaesch et al 2022	Sample_926	SE-CPB155_S79	CAR	Bangui	Urban_African	Urban African	2		PRJEB48119		v4.SA501-v4.SA508/v4.SA701-v4.SA712
Vonaesch et al 2022	Sample_927	SE-CPB157_S80	CAR	Bangui	Urban_African	Urban African	2		PRJEB48119		v4.SA501-v4.SA508/v4.SA701-v4.SA712
Vonaesch et al 2022	Sample_928	SE-CPB159_S82	CAR	Bangui	Urban_African	Urban African	2		PRJEB48119		v4.SA501-v4.SA508/v4.SA701-v4.SA712
Vonaesch et al 2022	Sample_929	SE-CPB160_S100	CAR	Bangui	Urban_African	Urban African	4		PRJEB48119		v4.SA501-v4.SA508/v4.SA701-v4.SA712
Vonaesch et al 2022	Sample_930	SE-CPB161_S83	CAR	Bangui	Urban_African	Urban African	2		PRJEB48119		v4.SA501-v4.SA508/v4.SA701-v4.SA712
Vonaesch et al 2022	Sample_931	SE-CPB163_S94	CAR	Bangui	Urban_African	Urban African	3		PRJEB48119		v4.SA501-v4.SA508/v4.SA701-v4.SA712
Vonaesch et al 2022	Sample_932	SE-CPB164_S95	CAR	Bangui	Urban_African	Urban African	2		PRJEB48119		v4.SA501-v4.SA508/v4.SA701-v4.SA712
Vonaesch et al 2022	Sample_933	SE-CPB165_S84	CAR	Bangui	Urban_African	Urban African	3		PRJEB48119		v4.SA501-v4.SA508/v4.SA701-v4.SA712
Vonaesch et al 2022	Sample_934	SE-CPB166_S85	CAR	Bangui	Urban_African	Urban African	3		PRJEB48119		v4.SA501-v4.SA508/v4.SA701-v4.SA712
Vonaesch et al 2022	Sample_935	SE-CPB167_S86	CAR	Bangui	Urban_African	Urban African	4		PRJEB48119		v4.SA501-v4.SA508/v4.SA701-v4.SA712
Vonaesch et al 2022	Sample_936	SE-CPB168_S104	CAR	Bangui	Urban_African	Urban African	2		PRJEB48119		v4.SA501-v4.SA508/v4.SA701-v4.SA712
Vonaesch et al 2022	Sample_937	SE-CPB169_S87	CAR	Bangui	Urban_African	Urban African	3		PRJEB48119		v4.SA501-v4.SA508/v4.SA701-v4.SA712
Vonaesch et al 2022	Sample_938	SE-CPB171_S88	CAR	Bangui	Urban_African	Urban African	3		PRJEB48119		v4.SA501-v4.SA508/v4.SA701-v4.SA712
Vonaesch et al 2022	Sample_939	SE-CPB172_S111	CAR	Bangui	Urban_African	Urban African	3		PRJEB48119		v4.SA501-v4.SA508/v4.SA701-v4.SA712
Vonaesch et al 2022	Sample_940	SE-CPB173_S114	CAR	Bangui	Urban_African	Urban African	3		PRJEB48119		v4.SA501-v4.SA508/v4.SA701-v4.SA712
Vonaesch et al 2022	Sample_941	SE-CPB174_S105	CAR	Bangui	Urban_African	Urban African	3		PRJEB48119		v4.SA501-v4.SA508/v4.SA701-v4.SA712
Vonaesch et al 2022	Sample_942	SE-CPB175_S118	CAR	Bangui	Urban_African	Urban African	3		PRJEB48119		v4.SA501-v4.SA508/v4.SA701-v4.SA712
Vonaesch et al 2022	Sample_943	SE-CPB176_S112	CAR	Bangui	Urban_African	Urban African	4		PRJEB48119		v4.SA501-v4.SA508/v4.SA701-v4.SA712
Vonaesch et al 2022	Sample_944	SE-CPB177_S115	CAR	Bangui	Urban_African	Urban African	2		PRJEB48119		v4.SA501-v4.SA508/v4.SA701-v4.SA712
Vonaesch et al 2022	Sample_945	SE-CPB178_S110	CAR	Bangui	Urban_African	Urban African	3		PRJEB48119		v4.SA501-v4.SA508/v4.SA701-v4.SA712
Vonaesch et al 2022	Sample_946	SE-CPB179_S102	CAR	Bangui	Urban_African	Urban African	3		PRJEB48119		v4.SA501-v4.SA508/v4.SA701-v4.SA712
Vonaesch et al 2022	Sample_947	SE-CPB180_S116	CAR	Bangui	Urban_African	Urban African	4		PRJEB48119		v4.SA501-v4.SA508/v4.SA701-v4.SA712
Vonaesch et al 2022	Sample_948	SE-CPB181_S113	CAR	Bangui	Urban_African	Urban African	3		PRJEB48119		v4.SA501-v4.SA508/v4.SA701-v4.SA712
Vonaesch et al 2022	Sample_949	SE-CPB182_S109	CAR	Bangui	Urban_African	Urban African	3		PRJEB48119		v4.SA501-v4.SA508/v4.SA701-v4.SA712
Vonaesch et al 2022	Sample_950	SE-CPB184_S107	CAR	Bangui	Urban_African	Urban African	2		PRJEB48119		v4.SA501-v4.SA508/v4.SA701-v4.SA712
Vonaesch et al 2022	Sample_951	SE-CPB186_S108	CAR	Bangui	Urban_African	Urban African	2		PRJEB48119		v4.SA501-v4.SA508/v4.SA701-v4.SA712
Vonaesch et al 2022	Sample_952	SE-CPB194_S126	CAR	Bangui	Urban_African	Urban African	3		PRJEB48119		v4.SA501-v4.SA508/v4.SA701-v4.SA712
Vonaesch et al 2022	Sample_953	SE-CPB210_S63	CAR	Bangui	Urban_African	Urban African	2		PRJEB48119		v4.SA501-v4.SA508/v4.SA701-v4.SA712
Vonaesch et al 2022	Sample_954	SE-CPB322_S170	CAR	Bangui	Urban_African	Urban African	3		PRJEB48119		v4.SA501-v4.SA508/v4.SA701-v4.SA712
Vonaesch et al 2022	Sample_955	SE-CPB323_S13	CAR	Bangui	Urban_African	Urban African	3		PRJEB48119		v4.SA501-v4.SA508/v4.SA701-v4.SA712
Vonaesch et al 2022	Sample_956	SE-CPB324_S4	CAR	Bangui	Urban_African	Urban African	3		PRJEB48119		v4.SA501-v4.SA508/v4.SA701-v4.SA712
Vonaesch et al 2022	Sample_957	SE-CPB325_S40	CAR	Bangui	Urban_African	Urban African	2		PRJEB48119		v4.SA501-v4.SA508/v4.SA701-v4.SA712
Vonaesch et al 2022	Sample_958	SE-CPB326_S179	CAR	Bangui	Urban_African	Urban African	3		PRJEB48119		v4.SA501-v4.SA508/v4.SA701-v4.SA712
Vonaesch et al 2022	Sample_959	SE-CPB330_S22	CAR	Bangui	Urban_African	Urban African	4		PRJEB48119		v4.SA501-v4.SA508/v4.SA701-v4.SA712
Vonaesch et al 2022	Sample_960	SE-CPB331_S31	CAR	Bangui	Urban_African	Urban African	3		PRJEB48119		v4.SA501-v4.SA508/v4.SA701-v4.SA712
Vonaesch et al 2022	Sample_961	SE-CPB332_S41	CAR	Bangui	Urban_African	Urban African	2		PRJEB48119		v4.SA501-v4.SA508/v4.SA701-v4.SA712
Vonaesch et al 2022	Sample_962	SE-CPB333_S118	CAR	Bangui	Urban_African	Urban African	5		PRJEB48119		v4.SA501-v4.SA508/v4.SA701-v4.SA712
Vonaesch et al 2022	Sample_963	SE-CPB334_S57	CAR	Bangui	Urban_African	Urban African	2		PRJEB48119		v4.SA501-v4.SA508/v4.SA701-v4.SA712
Vonaesch et al 2022	Sample_964	SE-CPB335_S166	CAR	Bangui	Urban_African	Urban African	4		PRJEB48119		v4.SA501-v4.SA508/v4.SA701-v4.SA712
Vonaesch et al 2022	Sample_965	SE-CPB337_S171	CAR	Bangui	Urban_African	Urban African	2		PRJEB48119		v4.SA501-v4.SA508/v4.SA701-v4.SA712
Vonaesch et al 2022	Sample_966	SE-CPB338_S48	CAR	Bangui	Urban_African	Urban African	2		PRJEB48119		v4.SA501-v4.SA508/v4.SA701-v4.SA712
Vonaesch et al 2022	Sample_967	SE-CPB340_S23	CAR	Bangui	Urban_African	Urban African	2		PRJEB48119		v4.SA501-v4.SA508/v4.SA701-v4.SA712
Vonaesch et al 2022	Sample_968	SE-CPB341_S158	CAR	Bangui	Urban_African	Urban African	3		PRJEB48119		v4.SA501-v4.SA508/v4.SA701-v4.SA712
Vonaesch et al 2022	Sample_969	SE-CPB343_S42	CAR	Bangui	Urban_African	Urban African	3		PRJEB48119		v4.SA501-v4.SA508/v4.SA701-v4.SA712
Vonaesch et al 2022	Sample_970	SE-CPB344_S5	CAR	Bangui	Urban_African	Urban African	3		PRJEB48119		v4.SA501-v4.SA508/v4.SA701-v4.SA712
Vonaesch et al 2022	Sample_971	SE-CPB345_S32	CAR	Bangui	Urban_African	Urban African	3		PRJEB48119		v4.SA501-v4.SA508/v4.SA701-v4.SA712
Vonaesch et al 2022	Sample_971_1	SE-CPB345_S55	CAR	Bangui	Urban_African	Urban African	3		PRJEB48119		v4.SA501-v4.SA508/v4.SA701-v4.SA712
Vonaesch et al 2022	Sample_972	SE-CPB346_S49	CAR	Bangui	Urban_African	Urban African	3		PRJEB48119		v4.SA501-v4.SA508/v4.SA701-v4.SA712
Vonaesch et al 2022	Sample_973	SE-CPB348_S64	CAR	Bangui	Urban_African	Urban African	4		PRJEB48119		v4.SA501-v4.SA508/v4.SA701-v4.SA712
Vonaesch et al 2022	Sample_974	SE-CPB349_S102	CAR	Bangui	Urban_African	Urban African	2		PRJEB48119		v4.SA501-v4.SA508/v4.SA701-v4.SA712
Vonaesch et al 2022	Sample_975	SE-CPB350_S110	CAR	Bangui	Urban_African	Urban African	2		PRJEB48119		v4.SA501-v4.SA508/v4.SA701-v4.SA712
Vonaesch et al 2022	Sample_976	SE-CPB351_S56	CAR	Bangui	Urban_African	Urban African	2		PRJEB48119		v4.SA501-v4.SA508/v4.SA701-v4.SA712
Vonaesch et al 2022	Sample_977	SE-CPB352_S180	CAR	Bangui	Urban_African	Urban African	4		PRJEB48119		v4.SA501-v4.SA508/v4.SA701-v4.SA712
Vonaesch et al 2022	Sample_978	SE-CPB353_S47	CAR	Bangui	Urban_African	Urban African	2		PRJEB48119		v4.SA501-v4.SA508/v4.SA701-v4.SA712
Vonaesch et al 2022	Sample_979	SE-CPB355_S30	CAR	Bangui	Urban_African	Urban African	4		PRJEB48119		v4.SA501-v4.SA508/v4.SA701-v4.SA712
Vonaesch et al 2022	Sample_980	SE-CPB358_S134	CAR	Bangui	Urban_African	Urban African	4		PRJEB48119		v4.SA501-v4.SA508/v4.SA701-v4.SA712
Vonaesch et al 2022	Sample_981	SE-CPB359_S7	CAR	Bangui	Urban_African	Urban African	2		PRJEB48119		v4.SA501-v4.SA508/v4.SA701-v4.SA712
Vonaesch et al 2022	Sample_982	SE-CPB360_S182	CAR	Bangui	Urban_African	Urban African	3		PRJEB48119		v4.SA501-v4.SA508/v4.SA701-v4.SA712
Vonaesch et al 2022	Sample_983	SE-CPB361_S66	CAR	Bangui	Urban_African	Urban African	3		PRJEB48119		v4.SA501-v4.SA508/v4.SA701-v4.SA712
Vonaesch et al 2022	Sample_984	SE-CPB362_S15	CAR	Bangui	Urban_African	Urban African	4		PRJEB48119		v4.SA501-v4.SA508/v4.SA701-v4.SA712
Vonaesch et al 2022	Sample_985	SE-CPB363_S50	CAR	Bangui	Urban_African	Urban African	2		PRJEB48119		v4.SA501-v4.SA508/v4.SA701-v4.SA712
Vonaesch et al 2022	Sample_986	SE-CPB366_S39	CAR	Bangui	Urban_African	Urban African	3		PRJEB48119		v4.SA501-v4.SA508/v4.SA701-v4.SA712
Vonaesch et al 2022	Sample_987	SE-CPB367_S58	CAR	Bangui	Urban_African	Urban African	4		PRJEB48119		v4.SA501-v4.SA508/v4.SA701-v4.SA712
Vonaesch et al 2022	Sample_988	SE-CPB368_S173	CAR	Bangui	Urban_African	Urban African	4		PRJEB48119		v4.SA501-v4.SA508/v4.SA701-v4.SA712
Vonaesch et al 2022	Sample_989	SE-CPB369_S33	CAR	Bangui	Urban_African	Urban African	2		PRJEB48119		v4.SA501-v4.SA508/v4.SA701-v4.SA712
Vonaesch et al 2022	Sample_990	SE-CPB372_S24	CAR	Bangui	Urban_African	Urban African	2		PRJEB48119		v4.SA501-v4.SA508/v4.SA701-v4.SA712
Vonaesch et al 2022	Sample_991	SE-CPB373_S21	CAR	Bangui	Urban_African	Urban African	2		PRJEB48119		v4.SA501-v4.SA508/v4.SA701-v4.SA712
Vonaesch et al 2022	Sample_992	SE-CPB374_S142	CAR	Bangui	Urban_African	Urban African	3		PRJEB48119		v4.SA501-v4.SA508/v4.SA701-v4.SA712
Vonaesch et al 2022	Sample_993	SE-CPB375_S25	CAR	Bangui	Urban_African	Urban African	3		PRJEB48119		v4.SA501-v4.SA508/v4.SA701-v4.SA712
Vonaesch et al 2022	Sample_994	SE-CPB376_S16	CAR	Bangui	Urban_African	Urban African	2		PRJEB48119		v4.SA501-v4.SA508/v4.SA701-v4.SA712
Vonaesch et al 2022	Sample_995	SE-CPB383_S230	CAR	Bangui	Urban_African	Urban African	3		PRJEB48119		v4.SA501-v4.SA508/v4.SA701-v4.SA712
Vonaesch et al 2022	Sample_996	SE-CPB408_S294	CAR	Bangui	Urban_African	Urban African	2		PRJEB48119		v4.SA501-v4.SA508/v4.SA701-v4.SA712
Vonaesch et al 2022	Sample_997	SE-CPB441_S34	CAR	Bangui	Urban_African	Urban African	3		PRJEB48119		v4.SA501-v4.SA508/v4.SA701-v4.SA712
Vonaesch et al 2022	Sample_304	S003K-0368_S49	Madagascar	Antananarivo	Urban_African	Urban African	2		PRJEB48119		v4.SA501-v4.SA508/v4.SA701-v4.SA712
Vonaesch et al 2022	Sample_305	S003K-0369_S50	Madagascar	Antananarivo	Urban_African	Urban African	2		PRJEB48119		v4.SA501-v4.SA508/v4.SA701-v4.SA712
Vonaesch et al 2022	Sample_306	S003K-0370_S51	Madagascar	Antananarivo	Urban_African	Urban African	4		PRJEB48119		v4.SA501-v4.SA508/v4.SA701-v4.SA712
Vonaesch et al 2022	Sample_307	S003K-0371_S52	Madagascar	Antananarivo	Urban_African	Urban African	3		PRJEB48119		v4.SA501-v4.SA508/v4.SA701-v4.SA712
Vonaesch et al 2022	Sample_308	S003K-0372_S53	Madagascar	Antananarivo	Urban_African	Urban African	4		PRJEB48119		v4.SA501-v4.SA508/v4.SA701-v4.SA712
Vonaesch et al 2022	Sample_309	S003K-0373_S54	Madagascar	Antananarivo	Urban_African	Urban African	3		PRJEB48119		v4.SA501-v4.SA508/v4.SA701-v4.SA712
Vonaesch et al 2022	Sample_310	S003K-0374_S55	Madagascar	Antananarivo	Urban_African	Urban African	4		PRJEB48119		v4.SA501-v4.SA508/v4.SA701-v4.SA712
Vonaesch et al 2022	Sample_311	S003K-0375_S56	Madagascar	Antananarivo	Urban_African	Urban African	2		PRJEB48119		v4.SA501-v4.SA508/v4.SA701-v4.SA712
Vonaesch et al 2022	Sample_312	S003K-0376_S57	Madagascar	Antananarivo	Urban_African	Urban African	2		PRJEB48119		v4.SA501-v4.SA508/v4.SA701-v4.SA712
Vonaesch et al 2022	Sample_313	S003K-0377_S58	Madagascar	Antananarivo	Urban_African	Urban African	4		PRJEB48119		v4.SA501-v4.SA508/v4.SA701-v4.SA712
Vonaesch et al 2022	Sample_314	S003K-0378_S59	Madagascar	Antananarivo	Urban_African	Urban African	2		PRJEB48119		v4.SA501-v4.SA508/v4.SA701-v4.SA712
Vonaesch et al 2022	Sample_1075	S003K-0379_S60	Madagascar	Antananarivo	Urban_African	Urban African	4		PRJEB48119		v4.SA501-v4.SA508/v4.SA701-v4.SA712
Vonaesch et al 2022	Sample_315	S003K-0380_S61	Madagascar	Antananarivo	Urban_African	Urban African	3		PRJEB48119		v4.SA501-v4.SA508/v4.SA701-v4.SA712
Vonaesch et al 2022	Sample_316	S003K-0381_S62	Madagascar	Antananarivo	Urban_African	Urban African	3		PRJEB48119		v4.SA501-v4.SA508/v4.SA701-v4.SA712
Vonaesch et al 2022	Sample_317	S003K-0382_S63	Madagascar	Antananarivo	Urban_African	Urban African	2		PRJEB48119		v4.SA501-v4.SA508/v4.SA701-v4.SA712
Vonaesch et al 2022	Sample_318	S003K-0383_S64	Madagascar	Antananarivo	Urban_African	Urban African	2		PRJEB48119		v4.SA501-v4.SA508/v4.SA701-v4.SA712
Vonaesch et al 2022	Sample_319	S003K-0384_S65	Madagascar	Antananarivo	Urban_African	Urban African	4		PRJEB48119		v4.SA501-v4.SA508/v4.SA701-v4.SA712
Vonaesch et al 2022	Sample_320	S003K-0385_S66	Madagascar	Antananarivo	Urban_African	Urban African	4		PRJEB48119		v4.SA501-v4.SA508/v4.SA701-v4.SA712
Vonaesch et al 2022	Sample_321	S003K-0386_S67	Madagascar	Antananarivo	Urban_African	Urban African	3		PRJEB48119		v4.SA501-v4.SA508/v4.SA701-v4.SA712
Vonaesch et al 2022	Sample_322	S003K-0387_S68	Madagascar	Antananarivo	Urban_African	Urban African	4		PRJEB48119		v4.SA501-v4.SA508/v4.SA701-v4.SA712
Vonaesch et al 2022	Sample_323	S003K-0389_S70	Madagascar	Antananarivo	Urban_African	Urban African	3		PRJEB48119		v4.SA501-v4.SA508/v4.SA701-v4.SA712
Vonaesch et al 2022	Sample_324	S003K-0390_S71	Madagascar	Antananarivo	Urban_African	Urban African	2		PRJEB48119		v4.SA501-v4.SA508/v4.SA701-v4.SA712
Vonaesch et al 2022	Sample_325	S003K-0391_S72	Madagascar	Antananarivo	Urban_African	Urban African	4		PRJEB48119		v4.SA501-v4.SA508/v4.SA701-v4.SA712
Vonaesch et al 2022	Sample_326	S003K-0393_S74	Madagascar	Antananarivo	Urban_African	Urban African	3		PRJEB48119		v4.SA501-v4.SA508/v4.SA701-v4.SA712
Vonaesch et al 2022	Sample_327	S003K-0394_S75	Madagascar	Antananarivo	Urban_African	Urban African	3		PRJEB48119		v4.SA501-v4.SA508/v4.SA701-v4.SA712
Vonaesch et al 2022	Sample_328	S003K-0395_S76	Madagascar	Antananarivo	Urban_African	Urban African	2		PRJEB48119		v4.SA501-v4.SA508/v4.SA701-v4.SA712
Vonaesch et al 2022	Sample_329	S003K-0396_S77	Madagascar	Antananarivo	Urban_African	Urban African	2		PRJEB48119		v4.SA501-v4.SA508/v4.SA701-v4.SA712
Vonaesch et al 2022	Sample_330	S003K-0397_S78	Madagascar	Antananarivo	Urban_African	Urban African	2		PRJEB48119		v4.SA501-v4.SA508/v4.SA701-v4.SA712
Vonaesch et al 2022	Sample_331	S003K-0398_S79	Madagascar	Antananarivo	Urban_African	Urban African	3		PRJEB48119		v4.SA501-v4.SA508/v4.SA701-v4.SA712
Vonaesch et al 2022	Sample_332	S003K-0399_S80	Madagascar	Antananarivo	Urban_African	Urban African	3		PRJEB48119		v4.SA501-v4.SA508/v4.SA701-v4.SA712
Vonaesch et al 2022	Sample_333	S003K-0400_S81	Madagascar	Antananarivo	Urban_African	Urban African	3		PRJEB48119		v4.SA501-v4.SA508/v4.SA701-v4.SA712
Vonaesch et al 2022	Sample_334	S003K-0401_S82	Madagascar	Antananarivo	Urban_African	Urban African	2		PRJEB48119		v4.SA501-v4.SA508/v4.SA701-v4.SA712
Vonaesch et al 2022	Sample_335	S003K-0402_S83	Madagascar	Antananarivo	Urban_African	Urban African	3		PRJEB48119		v4.SA501-v4.SA508/v4.SA701-v4.SA712
Vonaesch et al 2022	Sample_336	S003K-0403_S84	Madagascar	Antananarivo	Urban_African	Urban African	3		PRJEB48119		v4.SA501-v4.SA508/v4.SA701-v4.SA712
Vonaesch et al 2022	Sample_337	S003K-0404_S85	Madagascar	Antananarivo	Urban_African	Urban African	4		PRJEB48119		v4.SA501-v4.SA508/v4.SA701-v4.SA712
Vonaesch et al 2022	Sample_338	S003K-0405_S86	Madagascar	Antananarivo	Urban_African	Urban African	4		PRJEB48119		v4.SA501-v4.SA508/v4.SA701-v4.SA712
Vonaesch et al 2022	Sample_339	S003K-0406_S87	Madagascar	Antananarivo	Urban_African	Urban African	3		PRJEB48119		v4.SA501-v4.SA508/v4.SA701-v4.SA712
Vonaesch et al 2022	Sample_340	S003K-0407_S88	Madagascar	Antananarivo	Urban_African	Urban African	3		PRJEB48119		v4.SA501-v4.SA508/v4.SA701-v4.SA712
Vonaesch et al 2022	Sample_341	S003K-0416_S97	Madagascar	Antananarivo	Urban_African	Urban African	4		PRJEB48119		v4.SA501-v4.SA508/v4.SA701-v4.SA712
Vonaesch et al 2022	Sample_342	S003K-0417_S98	Madagascar	Antananarivo	Urban_African	Urban African	4		PRJEB48119		v4.SA501-v4.SA508/v4.SA701-v4.SA712
Vonaesch et al 2022	Sample_343	S003K-0418_S99	Madagascar	Antananarivo	Urban_African	Urban African	2		PRJEB48119		v4.SA501-v4.SA508/v4.SA701-v4.SA712
Vonaesch et al 2022	Sample_344	S003K-0419_S100	Madagascar	Antananarivo	Urban_African	Urban African	3		PRJEB48119		v4.SA501-v4.SA508/v4.SA701-v4.SA712
Vonaesch et al 2022	Sample_345	S003K-0421_S102	Madagascar	Antananarivo	Urban_African	Urban African	2		PRJEB48119		v4.SA501-v4.SA508/v4.SA701-v4.SA712
Vonaesch et al 2022	Sample_346	S003K-0422_S103	Madagascar	Antananarivo	Urban_African	Urban African	4		PRJEB48119		v4.SA501-v4.SA508/v4.SA701-v4.SA712
Vonaesch et al 2022	Sample_347	S003K-0423_S104	Madagascar	Antananarivo	Urban_African	Urban African	3		PRJEB48119		v4.SA501-v4.SA508/v4.SA701-v4.SA712
Vonaesch et al 2022	Sample_348	S003K-0424_S105	Madagascar	Antananarivo	Urban_African	Urban African	3		PRJEB48119		v4.SA501-v4.SA508/v4.SA701-v4.SA712
Vonaesch et al 2022	Sample_349	S003K-0425_S106	Madagascar	Antananarivo	Urban_African	Urban African	3		PRJEB48119		v4.SA501-v4.SA508/v4.SA701-v4.SA712
Vonaesch et al 2022	Sample_350	S003K-0426_S107	Madagascar	Antananarivo	Urban_African	Urban African	4		PRJEB48119		v4.SA501-v4.SA508/v4.SA701-v4.SA712
Vonaesch et al 2022	Sample_351	S003K-0427_S108	Madagascar	Antananarivo	Urban_African	Urban African	3		PRJEB48119		v4.SA501-v4.SA508/v4.SA701-v4.SA712
Vonaesch et al 2022	Sample_352	S003K-0428_S109	Madagascar	Antananarivo	Urban_African	Urban African	4		PRJEB48119		v4.SA501-v4.SA508/v4.SA701-v4.SA712
Vonaesch et al 2022	Sample_353	S003K-0429_S110	Madagascar	Antananarivo	Urban_African	Urban African	3		PRJEB48119		v4.SA501-v4.SA508/v4.SA701-v4.SA712
Vonaesch et al 2022	Sample_354	S003K-0430_S111	Madagascar	Antananarivo	Urban_African	Urban African	3		PRJEB48119		v4.SA501-v4.SA508/v4.SA701-v4.SA712
Vonaesch et al 2022	Sample_355	S003K-0431_S112	Madagascar	Antananarivo	Urban_African	Urban African	4		PRJEB48119		v4.SA501-v4.SA508/v4.SA701-v4.SA712
Vonaesch et al 2022	Sample_356	S003K-0432_S113	Madagascar	Antananarivo	Urban_African	Urban African	4		PRJEB48119		v4.SA501-v4.SA508/v4.SA701-v4.SA712
Vonaesch et al 2022	Sample_358	S003K-0434_S115	Madagascar	Antananarivo	Urban_African	Urban African	4		PRJEB48119		v4.SA501-v4.SA508/v4.SA701-v4.SA712
Vonaesch et al 2022	Sample_359	S003K-0435_S116	Madagascar	Antananarivo	Urban_African	Urban African	2		PRJEB48119		v4.SA501-v4.SA508/v4.SA701-v4.SA712
Vonaesch et al 2022	Sample_360	S003K-0436_S117	Madagascar	Antananarivo	Urban_African	Urban African	4		PRJEB48119		v4.SA501-v4.SA508/v4.SA701-v4.SA712
Vonaesch et al 2022	Sample_361	S003K-0437_S118	Madagascar	Antananarivo	Urban_African	Urban African	4		PRJEB48119		v4.SA501-v4.SA508/v4.SA701-v4.SA712
Vonaesch et al 2022	Sample_362	S003K-0438_S119	Madagascar	Antananarivo	Urban_African	Urban African	3		PRJEB48119		v4.SA501-v4.SA508/v4.SA701-v4.SA712
Vonaesch et al 2022	Sample_363	S003K-0439_S120	Madagascar	Antananarivo	Urban_African	Urban African	4		PRJEB48119		v4.SA501-v4.SA508/v4.SA701-v4.SA712
Vonaesch et al 2022	Sample_364	S003K-0440_S121	Madagascar	Antananarivo	Urban_African	Urban African	4		PRJEB48119		v4.SA501-v4.SA508/v4.SA701-v4.SA712
Vonaesch et al 2022	Sample_365	S003K-0441_S122	Madagascar	Antananarivo	Urban_African	Urban African	3		PRJEB48119		v4.SA501-v4.SA508/v4.SA701-v4.SA712
Vonaesch et al 2022	Sample_366	S003K-0442_S123	Madagascar	Antananarivo	Urban_African	Urban African	3		PRJEB48119		v4.SA501-v4.SA508/v4.SA701-v4.SA712
Vonaesch et al 2022	Sample_367	S003K-0443_S124	Madagascar	Antananarivo	Urban_African	Urban African	4		PRJEB48119		v4.SA501-v4.SA508/v4.SA701-v4.SA712
Vonaesch et al 2022	Sample_368	S003K-0444_S125	Madagascar	Antananarivo	Urban_African	Urban African	2		PRJEB48119		v4.SA501-v4.SA508/v4.SA701-v4.SA712
Vonaesch et al 2022	Sample_369	S003K-0445_S126	Madagascar	Antananarivo	Urban_African	Urban African	2		PRJEB48119		v4.SA501-v4.SA508/v4.SA701-v4.SA712
Vonaesch et al 2022	Sample_370	S003K-0446_S127	Madagascar	Antananarivo	Urban_African	Urban African	2		PRJEB48119		v4.SA501-v4.SA508/v4.SA701-v4.SA712
Vonaesch et al 2022	Sample_371	S003K-0447_S128	Madagascar	Antananarivo	Urban_African	Urban African	4		PRJEB48119		v4.SA501-v4.SA508/v4.SA701-v4.SA712
Vonaesch et al 2022	Sample_372	S003K-0448_S129	Madagascar	Antananarivo	Urban_African	Urban African	3		PRJEB48119		v4.SA501-v4.SA508/v4.SA701-v4.SA712
Vonaesch et al 2022	Sample_373	S003K-0449_S130	Madagascar	Antananarivo	Urban_African	Urban African	4		PRJEB48119		v4.SA501-v4.SA508/v4.SA701-v4.SA712
Vonaesch et al 2022	Sample_374	S003K-0450_S131	Madagascar	Antananarivo	Urban_African	Urban African	4		PRJEB48119		v4.SA501-v4.SA508/v4.SA701-v4.SA712
Vonaesch et al 2022	Sample_375	S003K-0451_S132	Madagascar	Antananarivo	Urban_African	Urban African	4		PRJEB48119		v4.SA501-v4.SA508/v4.SA701-v4.SA712
Vonaesch et al 2022	Sample_376	S003K-0452_S133	Madagascar	Antananarivo	Urban_African	Urban African	3		PRJEB48119		v4.SA501-v4.SA508/v4.SA701-v4.SA712
Vonaesch et al 2022	Sample_377	S003K-0453_S134	Madagascar	Antananarivo	Urban_African	Urban African	3		PRJEB48119		v4.SA501-v4.SA508/v4.SA701-v4.SA712
Vonaesch et al 2022	Sample_378	S003K-0456_S137	Madagascar	Antananarivo	Urban_African	Urban African	2		PRJEB48119		v4.SA501-v4.SA508/v4.SA701-v4.SA712
Vonaesch et al 2022	Sample_379	S003K-0457_S138	Madagascar	Antananarivo	Urban_African	Urban African	2		PRJEB48119		v4.SA501-v4.SA508/v4.SA701-v4.SA712
Vonaesch et al 2022	Sample_380	S003K-0458_S139	Madagascar	Antananarivo	Urban_African	Urban African	3		PRJEB48119		v4.SA501-v4.SA508/v4.SA701-v4.SA712
Vonaesch et al 2022	Sample_381	S003K-0459_S140	Madagascar	Antananarivo	Urban_African	Urban African	4		PRJEB48119		v4.SA501-v4.SA508/v4.SA701-v4.SA712
Vonaesch et al 2022	Sample_382	S003K-0460_S141	Madagascar	Antananarivo	Urban_African	Urban African	3		PRJEB48119		v4.SA501-v4.SA508/v4.SA701-v4.SA712
Vonaesch et al 2022	Sample_383	S003K-0461_S145	Madagascar	Antananarivo	Urban_African	Urban African	4		PRJEB48119		v4.SA501-v4.SA508/v4.SA701-v4.SA712
Vonaesch et al 2022	Sample_384	S003K-0462_S146	Madagascar	Antananarivo	Urban_African	Urban African	3		PRJEB48119		v4.SA501-v4.SA508/v4.SA701-v4.SA712
Vonaesch et al 2022	Sample_385	S003K-0463_S147	Madagascar	Antananarivo	Urban_African	Urban African	3		PRJEB48119		v4.SA501-v4.SA508/v4.SA701-v4.SA712
Vonaesch et al 2022	Sample_386	S003K-0464_S148	Madagascar	Antananarivo	Urban_African	Urban African	4		PRJEB48119		v4.SA501-v4.SA508/v4.SA701-v4.SA712
Vonaesch et al 2022	Sample_387	S003K-0465_S149	Madagascar	Antananarivo	Urban_African	Urban African	4		PRJEB48119		v4.SA501-v4.SA508/v4.SA701-v4.SA712
Vonaesch et al 2022	Sample_388	S003K-0466_S150	Madagascar	Antananarivo	Urban_African	Urban African	2		PRJEB48119		v4.SA501-v4.SA508/v4.SA701-v4.SA712
Vonaesch et al 2022	Sample_389	S003K-0467_S151	Madagascar	Antananarivo	Urban_African	Urban African	2		PRJEB48119		v4.SA501-v4.SA508/v4.SA701-v4.SA712
Vonaesch et al 2022	Sample_390	S003K-0469_S153	Madagascar	Antananarivo	Urban_African	Urban African	2		PRJEB48119		v4.SA501-v4.SA508/v4.SA701-v4.SA712
Vonaesch et al 2022	Sample_391	S003K-0470_S154	Madagascar	Antananarivo	Urban_African	Urban African	4		PRJEB48119		v4.SA501-v4.SA508/v4.SA701-v4.SA712
Vonaesch et al 2022	Sample_392	S003K-0471_S155	Madagascar	Antananarivo	Urban_African	Urban African	2		PRJEB48119		v4.SA501-v4.SA508/v4.SA701-v4.SA712
Vonaesch et al 2022	Sample_393	S003K-0472_S156	Madagascar	Antananarivo	Urban_African	Urban African	4		PRJEB48119		v4.SA501-v4.SA508/v4.SA701-v4.SA712
Vonaesch et al 2022	Sample_394	S003K-0473_S157	Madagascar	Antananarivo	Urban_African	Urban African	4		PRJEB48119		v4.SA501-v4.SA508/v4.SA701-v4.SA712
Vonaesch et al 2022	Sample_395	S003K-0476_S160	Madagascar	Antananarivo	Urban_African	Urban African	2		PRJEB48119		v4.SA501-v4.SA508/v4.SA701-v4.SA712
Vonaesch et al 2022	Sample_396	S003K-0477_S161	Madagascar	Antananarivo	Urban_African	Urban African	3		PRJEB48119		v4.SA501-v4.SA508/v4.SA701-v4.SA712
Vonaesch et al 2022	Sample_397	S003K-0478_S162	Madagascar	Antananarivo	Urban_African	Urban African	3		PRJEB48119		v4.SA501-v4.SA508/v4.SA701-v4.SA712
Vonaesch et al 2022	Sample_398	S003K-0479_S163	Madagascar	Antananarivo	Urban_African	Urban African	3		PRJEB48119		v4.SA501-v4.SA508/v4.SA701-v4.SA712
Vonaesch et al 2022	Sample_399	S003K-0480_S164	Madagascar	Antananarivo	Urban_African	Urban African	4		PRJEB48119		v4.SA501-v4.SA508/v4.SA701-v4.SA712
Vonaesch et al 2022	Sample_400	S003K-0481_S165	Madagascar	Antananarivo	Urban_African	Urban African	3		PRJEB48119		v4.SA501-v4.SA508/v4.SA701-v4.SA712
Vonaesch et al 2022	Sample_401	S003K-0482_S166	Madagascar	Antananarivo	Urban_African	Urban African	3		PRJEB48119		v4.SA501-v4.SA508/v4.SA701-v4.SA712
Vonaesch et al 2022	Sample_402	S003K-0484_S168	Madagascar	Antananarivo	Urban_African	Urban African	2		PRJEB48119		v4.SA501-v4.SA508/v4.SA701-v4.SA712
Vonaesch et al 2022	Sample_403	S003K-0485_S169	Madagascar	Antananarivo	Urban_African	Urban African	3		PRJEB48119		v4.SA501-v4.SA508/v4.SA701-v4.SA712
Vonaesch et al 2022	Sample_404	S003K-0486_S170	Madagascar	Antananarivo	Urban_African	Urban African	4		PRJEB48119		v4.SA501-v4.SA508/v4.SA701-v4.SA712
Vonaesch et al 2022	Sample_405	S003K-0487_S171	Madagascar	Antananarivo	Urban_African	Urban African	3		PRJEB48119		v4.SA501-v4.SA508/v4.SA701-v4.SA712
Vonaesch et al 2022	Sample_406	S003K-0488_S172	Madagascar	Antananarivo	Urban_African	Urban African	2		PRJEB48119		v4.SA501-v4.SA508/v4.SA701-v4.SA712
Vonaesch et al 2022	Sample_407	S003K-0489_S173	Madagascar	Antananarivo	Urban_African	Urban African	4		PRJEB48119		v4.SA501-v4.SA508/v4.SA701-v4.SA712
Vonaesch et al 2022	Sample_408	S003K-0490_S174	Madagascar	Antananarivo	Urban_African	Urban African	3		PRJEB48119		v4.SA501-v4.SA508/v4.SA701-v4.SA712
Vonaesch et al 2022	Sample_409	S003K-0491_S175	Madagascar	Antananarivo	Urban_African	Urban African	4		PRJEB48119		v4.SA501-v4.SA508/v4.SA701-v4.SA712
Vonaesch et al 2022	Sample_410	S003K-0492_S176	Madagascar	Antananarivo	Urban_African	Urban African	3		PRJEB48119		v4.SA501-v4.SA508/v4.SA701-v4.SA712
Vonaesch et al 2022	Sample_411	S003K-0493_S177	Madagascar	Antananarivo	Urban_African	Urban African	4		PRJEB48119		v4.SA501-v4.SA508/v4.SA701-v4.SA712
Vonaesch et al 2022	Sample_412	S003K-0494_S178	Madagascar	Antananarivo	Urban_African	Urban African	4		PRJEB48119		v4.SA501-v4.SA508/v4.SA701-v4.SA712
Vonaesch et al 2022	Sample_413	S003K-0495_S179	Madagascar	Antananarivo	Urban_African	Urban African	4		PRJEB48119		v4.SA501-v4.SA508/v4.SA701-v4.SA712
Vonaesch et al 2022	Sample_414	S003K-0496_S180	Madagascar	Antananarivo	Urban_African	Urban African	2		PRJEB48119		v4.SA501-v4.SA508/v4.SA701-v4.SA712
Vonaesch et al 2022	Sample_415	S003K-0497_S181	Madagascar	Antananarivo	Urban_African	Urban African	4		PRJEB48119		v4.SA501-v4.SA508/v4.SA701-v4.SA712
Vonaesch et al 2022	Sample_416	S003K-0498_S182	Madagascar	Antananarivo	Urban_African	Urban African	3		PRJEB48119		v4.SA501-v4.SA508/v4.SA701-v4.SA712
Vonaesch et al 2022	Sample_417	S003K-0499_S183	Madagascar	Antananarivo	Urban_African	Urban African	2		PRJEB48119		v4.SA501-v4.SA508/v4.SA701-v4.SA712
Vonaesch et al 2022	Sample_418	S003K-0500_S184	Madagascar	Antananarivo	Urban_African	Urban African	2		PRJEB48119		v4.SA501-v4.SA508/v4.SA701-v4.SA712
Vonaesch et al 2022	Sample_419	S003K-0501_S185	Madagascar	Antananarivo	Urban_African	Urban African	2		PRJEB48119		v4.SA501-v4.SA508/v4.SA701-v4.SA712
Vonaesch et al 2022	Sample_420	S003K-0502_S186	Madagascar	Antananarivo	Urban_African	Urban African	2		PRJEB48119		v4.SA501-v4.SA508/v4.SA701-v4.SA712
Vonaesch et al 2022	Sample_421	S003K-0503_S187	Madagascar	Antananarivo	Urban_African	Urban African	3		PRJEB48119		v4.SA501-v4.SA508/v4.SA701-v4.SA712
Vonaesch et al 2022	Sample_422	S003K-0504_S188	Madagascar	Antananarivo	Urban_African	Urban African	4		PRJEB48119		v4.SA501-v4.SA508/v4.SA701-v4.SA712
Vonaesch et al 2022	Sample_423	S003K-0505_S189	Madagascar	Antananarivo	Urban_African	Urban African	4		PRJEB48119		v4.SA501-v4.SA508/v4.SA701-v4.SA712
Vonaesch et al 2022	Sample_424	S003K-0506_S190	Madagascar	Antananarivo	Urban_African	Urban African	3		PRJEB48119		v4.SA501-v4.SA508/v4.SA701-v4.SA712
Vonaesch et al 2022	Sample_425	S003K-0507_S191	Madagascar	Antananarivo	Urban_African	Urban African	4		PRJEB48119		v4.SA501-v4.SA508/v4.SA701-v4.SA712
Vonaesch et al 2022	Sample_426	S003K-0508_S192	Madagascar	Antananarivo	Urban_African	Urban African	4		PRJEB48119		v4.SA501-v4.SA508/v4.SA701-v4.SA712
Vonaesch et al 2022	Sample_427	S003K-0510_S194	Madagascar	Antananarivo	Urban_African	Urban African	2		PRJEB48119		v4.SA501-v4.SA508/v4.SA701-v4.SA712
Vonaesch et al 2022	Sample_428	S003K-0511_S195	Madagascar	Antananarivo	Urban_African	Urban African	4		PRJEB48119		v4.SA501-v4.SA508/v4.SA701-v4.SA712
Vonaesch et al 2022	Sample_429	S003K-0512_S196	Madagascar	Antananarivo	Urban_African	Urban African	4		PRJEB48119		v4.SA501-v4.SA508/v4.SA701-v4.SA712
Vonaesch et al 2022	Sample_430	S003K-0513_S197	Madagascar	Antananarivo	Urban_African	Urban African	4		PRJEB48119		v4.SA501-v4.SA508/v4.SA701-v4.SA712
Vonaesch et al 2022	Sample_431	S003K-0514_S198	Madagascar	Antananarivo	Urban_African	Urban African	4		PRJEB48119		v4.SA501-v4.SA508/v4.SA701-v4.SA712
Vonaesch et al 2022	Sample_432	S003K-0515_S199	Madagascar	Antananarivo	Urban_African	Urban African	2		PRJEB48119		v4.SA501-v4.SA508/v4.SA701-v4.SA712
Vonaesch et al 2022	Sample_433	S003K-0516_S200	Madagascar	Antananarivo	Urban_African	Urban African	2		PRJEB48119		v4.SA501-v4.SA508/v4.SA701-v4.SA712
Vonaesch et al 2022	Sample_434	S003K-0517_S201	Madagascar	Antananarivo	Urban_African	Urban African	4		PRJEB48119		v4.SA501-v4.SA508/v4.SA701-v4.SA712
Vonaesch et al 2022	Sample_435	S003K-0518_S202	Madagascar	Antananarivo	Urban_African	Urban African	3		PRJEB48119		v4.SA501-v4.SA508/v4.SA701-v4.SA712
Vonaesch et al 2022	Sample_436	S003K-0519_S203	Madagascar	Antananarivo	Urban_African	Urban African	3		PRJEB48119		v4.SA501-v4.SA508/v4.SA701-v4.SA712
Vonaesch et al 2022	Sample_437	S003K-0520_S204	Madagascar	Antananarivo	Urban_African	Urban African	2		PRJEB48119		v4.SA501-v4.SA508/v4.SA701-v4.SA712
Vonaesch et al 2022	Sample_438	S003K-0521_S205	Madagascar	Antananarivo	Urban_African	Urban African	3		PRJEB48119		v4.SA501-v4.SA508/v4.SA701-v4.SA712
Vonaesch et al 2022	Sample_439	S003K-0522_S206	Madagascar	Antananarivo	Urban_African	Urban African	3		PRJEB48119		v4.SA501-v4.SA508/v4.SA701-v4.SA712
Vonaesch et al 2022	Sample_440	S003K-0523_S207	Madagascar	Antananarivo	Urban_African	Urban African	4		PRJEB48119		v4.SA501-v4.SA508/v4.SA701-v4.SA712
Vonaesch et al 2022	Sample_441	S003K-0524_S208	Madagascar	Antananarivo	Urban_African	Urban African	3		PRJEB48119		v4.SA501-v4.SA508/v4.SA701-v4.SA712
Vonaesch et al 2022	Sample_442	S003K-0525_S209	Madagascar	Antananarivo	Urban_African	Urban African	2		PRJEB48119		v4.SA501-v4.SA508/v4.SA701-v4.SA712
Vonaesch et al 2022	Sample_443	S003K-0526_S210	Madagascar	Antananarivo	Urban_African	Urban African	2		PRJEB48119		v4.SA501-v4.SA508/v4.SA701-v4.SA712
Vonaesch et al 2022	Sample_444	S003K-0527_S211	Madagascar	Antananarivo	Urban_African	Urban African	2		PRJEB48119		v4.SA501-v4.SA508/v4.SA701-v4.SA712
Vonaesch et al 2022	Sample_445	S003K-0528_S212	Madagascar	Antananarivo	Urban_African	Urban African	2		PRJEB48119		v4.SA501-v4.SA508/v4.SA701-v4.SA712
Vonaesch et al 2022	Sample_446	S003K-0529_S213	Madagascar	Antananarivo	Urban_African	Urban African	4		PRJEB48119		v4.SA501-v4.SA508/v4.SA701-v4.SA712
Vonaesch et al 2022	Sample_447	S003K-0531_S215	Madagascar	Antananarivo	Urban_African	Urban African	2		PRJEB48119		v4.SA501-v4.SA508/v4.SA701-v4.SA712
Vonaesch et al 2022	Sample_448	S003K-0532_S216	Madagascar	Antananarivo	Urban_African	Urban African	4		PRJEB48119		v4.SA501-v4.SA508/v4.SA701-v4.SA712
Vonaesch et al 2022	Sample_449	S003K-0533_S217	Madagascar	Antananarivo	Urban_African	Urban African	3		PRJEB48119		v4.SA501-v4.SA508/v4.SA701-v4.SA712
Vonaesch et al 2022	Sample_450	S003K-0534_S218	Madagascar	Antananarivo	Urban_African	Urban African	4		PRJEB48119		v4.SA501-v4.SA508/v4.SA701-v4.SA712
Vonaesch et al 2022	Sample_451	S003K-0536_S220	Madagascar	Antananarivo	Urban_African	Urban African	3		PRJEB48119		v4.SA501-v4.SA508/v4.SA701-v4.SA712
Vonaesch et al 2022	Sample_452	S003K-0537_S221	Madagascar	Antananarivo	Urban_African	Urban African	4		PRJEB48119		v4.SA501-v4.SA508/v4.SA701-v4.SA712
Vonaesch et al 2022	Sample_453	S003K-0538_S222	Madagascar	Antananarivo	Urban_African	Urban African	4		PRJEB48119		v4.SA501-v4.SA508/v4.SA701-v4.SA712
Vonaesch et al 2022	Sample_454	S003K-0539_S223	Madagascar	Antananarivo	Urban_African	Urban African	3		PRJEB48119		v4.SA501-v4.SA508/v4.SA701-v4.SA712
Vonaesch et al 2022	Sample_455	S003K-0540_S224	Madagascar	Antananarivo	Urban_African	Urban African	4		PRJEB48119		v4.SA501-v4.SA508/v4.SA701-v4.SA712
Vonaesch et al 2022	Sample_353_2	S003K-0542_S226	Madagascar	Antananarivo	Urban_African	Urban African	3		PRJEB48119		v4.SA501-v4.SA508/v4.SA701-v4.SA712
Vonaesch et al 2022	Sample_456	S003K-0543_S227	Madagascar	Antananarivo	Urban_African	Urban African	3		PRJEB48119		v4.SA501-v4.SA508/v4.SA701-v4.SA712
Vonaesch et al 2022	Sample_651	S0079-0183_S185	Madagascar	Antananarivo	Urban_African	Urban African	2		PRJEB48119		v4.SA501-v4.SA508/v4.SA701-v4.SA712
Vonaesch et al 2022	Sample_652	S0079-0184_S186	Madagascar	Antananarivo	Urban_African	Urban African	3		PRJEB48119		v4.SA501-v4.SA508/v4.SA701-v4.SA712
Vonaesch et al 2022	Sample_653	S0079-0185_S187	Madagascar	Antananarivo	Urban_African	Urban African	4		PRJEB48119		v4.SA501-v4.SA508/v4.SA701-v4.SA712
Vonaesch et al 2022	Sample_654	S0079-0186_S188	Madagascar	Antananarivo	Urban_African	Urban African	3		PRJEB48119		v4.SA501-v4.SA508/v4.SA701-v4.SA712
Vonaesch et al 2022	Sample_655	S0079-0187_S189	Madagascar	Antananarivo	Urban_African	Urban African	2		PRJEB48119		v4.SA501-v4.SA508/v4.SA701-v4.SA712
Vonaesch et al 2022	Sample_656	S0079-0188_S190	Madagascar	Antananarivo	Urban_African	Urban African	4		PRJEB48119		v4.SA501-v4.SA508/v4.SA701-v4.SA712
Vonaesch et al 2022	Sample_657	S0079-0189_S1	Madagascar	Antananarivo	Urban_African	Urban African	4		PRJEB48119		v4.SA501-v4.SA508/v4.SA701-v4.SA712
Vonaesch et al 2022	Sample_658	S0079-0190_S2	Madagascar	Antananarivo	Urban_African	Urban African	2		PRJEB48119		v4.SA501-v4.SA508/v4.SA701-v4.SA712
Vonaesch et al 2022	Sample_659	S0079-0191_S3	Madagascar	Antananarivo	Urban_African	Urban African	3		PRJEB48119		v4.SA501-v4.SA508/v4.SA701-v4.SA712
Vonaesch et al 2022	Sample_660	S0079-0192_S4	Madagascar	Antananarivo	Urban_African	Urban African	4		PRJEB48119		v4.SA501-v4.SA508/v4.SA701-v4.SA712
Vonaesch et al 2022	Sample_661	S0079-0193_S5	Madagascar	Antananarivo	Urban_African	Urban African	4		PRJEB48119		v4.SA501-v4.SA508/v4.SA701-v4.SA712
Vonaesch et al 2022	Sample_662	S0079-0194_S6	Madagascar	Antananarivo	Urban_African	Urban African	3		PRJEB48119		v4.SA501-v4.SA508/v4.SA701-v4.SA712
Vonaesch et al 2022	Sample_663	S0079-0195_S7	Madagascar	Antananarivo	Urban_African	Urban African	4		PRJEB48119		v4.SA501-v4.SA508/v4.SA701-v4.SA712
Vonaesch et al 2022	Sample_664	S0079-0196_S8	Madagascar	Antananarivo	Urban_African	Urban African	3		PRJEB48119		v4.SA501-v4.SA508/v4.SA701-v4.SA712
Vonaesch et al 2022	Sample_665	S0079-0197_S9	Madagascar	Antananarivo	Urban_African	Urban African	4		PRJEB48119		v4.SA501-v4.SA508/v4.SA701-v4.SA712
Vonaesch et al 2022	Sample_666	S0079-0198_S10	Madagascar	Antananarivo	Urban_African	Urban African	4		PRJEB48119		v4.SA501-v4.SA508/v4.SA701-v4.SA712
Vonaesch et al 2022	Sample_667	S0079-0199_S11	Madagascar	Antananarivo	Urban_African	Urban African	2		PRJEB48119		v4.SA501-v4.SA508/v4.SA701-v4.SA712
Vonaesch et al 2022	Sample_668	S0079-0200_S12	Madagascar	Antananarivo	Urban_African	Urban African	2		PRJEB48119		v4.SA501-v4.SA508/v4.SA701-v4.SA712
Vonaesch et al 2022	Sample_669	S0079-0201_S13	Madagascar	Antananarivo	Urban_African	Urban African	2		PRJEB48119		v4.SA501-v4.SA508/v4.SA701-v4.SA712
Vonaesch et al 2022	Sample_670	S0079-0202_S14	Madagascar	Antananarivo	Urban_African	Urban African	3		PRJEB48119		v4.SA501-v4.SA508/v4.SA701-v4.SA712
Vonaesch et al 2022	Sample_671	S0079-0203_S15	Madagascar	Antananarivo	Urban_African	Urban African	2		PRJEB48119		v4.SA501-v4.SA508/v4.SA701-v4.SA712
Vonaesch et al 2022	Sample_672	S0079-0204_S16	Madagascar	Antananarivo	Urban_African	Urban African	2		PRJEB48119		v4.SA501-v4.SA508/v4.SA701-v4.SA712
Vonaesch et al 2022	Sample_673	S0079-0205_S17	Madagascar	Antananarivo	Urban_African	Urban African	2		PRJEB48119		v4.SA501-v4.SA508/v4.SA701-v4.SA712
Vonaesch et al 2022	Sample_674	S0079-0206_S18	Madagascar	Antananarivo	Urban_African	Urban African	2		PRJEB48119		v4.SA501-v4.SA508/v4.SA701-v4.SA712
Vonaesch et al 2022	Sample_675	S0079-0207_S19	Madagascar	Antananarivo	Urban_African	Urban African	2		PRJEB48119		v4.SA501-v4.SA508/v4.SA701-v4.SA712
Vonaesch et al 2022	Sample_676	S0079-0208_S20	Madagascar	Antananarivo	Urban_African	Urban African	2		PRJEB48119		v4.SA501-v4.SA508/v4.SA701-v4.SA712
Vonaesch et al 2022	Sample_677	S0079-0209_S21	Madagascar	Antananarivo	Urban_African	Urban African	2		PRJEB48119		v4.SA501-v4.SA508/v4.SA701-v4.SA712
Vonaesch et al 2022	Sample_678	S0079-0210_S22	Madagascar	Antananarivo	Urban_African	Urban African	3		PRJEB48119		v4.SA501-v4.SA508/v4.SA701-v4.SA712
Vonaesch et al 2022	Sample_679	S0079-0211_S23	Madagascar	Antananarivo	Urban_African	Urban African	2		PRJEB48119		v4.SA501-v4.SA508/v4.SA701-v4.SA712
Vonaesch et al 2022	Sample_680	S0079-0212_S24	Madagascar	Antananarivo	Urban_African	Urban African	3		PRJEB48119		v4.SA501-v4.SA508/v4.SA701-v4.SA712
Vonaesch et al 2022	Sample_681	S0079-0213_S25	Madagascar	Antananarivo	Urban_African	Urban African	4		PRJEB48119		v4.SA501-v4.SA508/v4.SA701-v4.SA712
Vonaesch et al 2022	Sample_682	S0079-0214_S26	Madagascar	Antananarivo	Urban_African	Urban African	4		PRJEB48119		v4.SA501-v4.SA508/v4.SA701-v4.SA712
Vonaesch et al 2022	Sample_683	S0079-0215_S27	Madagascar	Antananarivo	Urban_African	Urban African	4		PRJEB48119		v4.SA501-v4.SA508/v4.SA701-v4.SA712
Vonaesch et al 2022	Sample_685	S0079-0217_S29	Madagascar	Antananarivo	Urban_African	Urban African	3		PRJEB48119		v4.SA501-v4.SA508/v4.SA701-v4.SA712
Vonaesch et al 2022	Sample_687	S0079-0219_S31	Madagascar	Antananarivo	Urban_African	Urban African	3		PRJEB48119		v4.SA501-v4.SA508/v4.SA701-v4.SA712
Vonaesch et al 2022	Sample_688	S0079-0220_S32	Madagascar	Antananarivo	Urban_African	Urban African	3		PRJEB48119		v4.SA501-v4.SA508/v4.SA701-v4.SA712
Vonaesch et al 2022	Sample_689	S0079-0221_S33	Madagascar	Antananarivo	Urban_African	Urban African	2		PRJEB48119		v4.SA501-v4.SA508/v4.SA701-v4.SA712
Vonaesch et al 2022	Sample_690	S0079-0222_S34	Madagascar	Antananarivo	Urban_African	Urban African	4		PRJEB48119		v4.SA501-v4.SA508/v4.SA701-v4.SA712
Vonaesch et al 2022	Sample_692	S0079-0224_S36	Madagascar	Antananarivo	Urban_African	Urban African	2		PRJEB48119		v4.SA501-v4.SA508/v4.SA701-v4.SA712
Vonaesch et al 2022	Sample_693	S0079-0225_S37	Madagascar	Antananarivo	Urban_African	Urban African	2		PRJEB48119		v4.SA501-v4.SA508/v4.SA701-v4.SA712
Vonaesch et al 2022	Sample_694	S0079-0226_S38	Madagascar	Antananarivo	Urban_African	Urban African	3		PRJEB48119		v4.SA501-v4.SA508/v4.SA701-v4.SA712
Vonaesch et al 2022	Sample_695	S0079-0227_S39	Madagascar	Antananarivo	Urban_African	Urban African	2		PRJEB48119		v4.SA501-v4.SA508/v4.SA701-v4.SA712
Vonaesch et al 2022	Sample_697	S0079-0229_S41	Madagascar	Antananarivo	Urban_African	Urban African	2		PRJEB48119		v4.SA501-v4.SA508/v4.SA701-v4.SA712
Vonaesch et al 2022	Sample_698	S0079-0230_S42	Madagascar	Antananarivo	Urban_African	Urban African	4		PRJEB48119		v4.SA501-v4.SA508/v4.SA701-v4.SA712
Vonaesch et al 2022	Sample_699	S0079-0231_S43	Madagascar	Antananarivo	Urban_African	Urban African	2		PRJEB48119		v4.SA501-v4.SA508/v4.SA701-v4.SA712
Vonaesch et al 2022	Sample_700	S0079-0232_S44	Madagascar	Antananarivo	Urban_African	Urban African	2		PRJEB48119		v4.SA501-v4.SA508/v4.SA701-v4.SA712
Vonaesch et al 2022	Sample_701	S0079-0233_S45	Madagascar	Antananarivo	Urban_African	Urban African	2		PRJEB48119		v4.SA501-v4.SA508/v4.SA701-v4.SA712
Vonaesch et al 2022	Sample_702	S0079-0234_S46	Madagascar	Antananarivo	Urban_African	Urban African	3		PRJEB48119		v4.SA501-v4.SA508/v4.SA701-v4.SA712
Vonaesch et al 2022	Sample_703	S0079-0235_S47	Madagascar	Antananarivo	Urban_African	Urban African	4		PRJEB48119		v4.SA501-v4.SA508/v4.SA701-v4.SA712
Vonaesch et al 2022	Sample_704	S0079-0236_S48	Madagascar	Antananarivo	Urban_African	Urban African	2		PRJEB48119		v4.SA501-v4.SA508/v4.SA701-v4.SA712
Vonaesch et al 2022	Sample_705	S0079-0237_S49	Madagascar	Antananarivo	Urban_African	Urban African	4		PRJEB48119		v4.SA501-v4.SA508/v4.SA701-v4.SA712
Vonaesch et al 2022	Sample_706	S0079-0238_S50	Madagascar	Antananarivo	Urban_African	Urban African	4		PRJEB48119		v4.SA501-v4.SA508/v4.SA701-v4.SA712
Vonaesch et al 2022	Sample_707	S0079-0239_S51	Madagascar	Antananarivo	Urban_African	Urban African	2		PRJEB48119		v4.SA501-v4.SA508/v4.SA701-v4.SA712
Vonaesch et al 2022	Sample_708	S0079-0240_S52	Madagascar	Antananarivo	Urban_African	Urban African	3		PRJEB48119		v4.SA501-v4.SA508/v4.SA701-v4.SA712
Vonaesch et al 2022	Sample_709	S0079-0241_S53	Madagascar	Antananarivo	Urban_African	Urban African	3		PRJEB48119		v4.SA501-v4.SA508/v4.SA701-v4.SA712
Vonaesch et al 2022	Sample_710	S0079-0242_S54	Madagascar	Antananarivo	Urban_African	Urban African	4		PRJEB48119		v4.SA501-v4.SA508/v4.SA701-v4.SA712
Vonaesch et al 2022	Sample_711	S0079-0243_S55	Madagascar	Antananarivo	Urban_African	Urban African	3		PRJEB48119		v4.SA501-v4.SA508/v4.SA701-v4.SA712
Vonaesch et al 2022	Sample_712	S0079-0244_S56	Madagascar	Antananarivo	Urban_African	Urban African	3		PRJEB48119		v4.SA501-v4.SA508/v4.SA701-v4.SA712
Vonaesch et al 2022	Sample_713	S0079-0245_S57	Madagascar	Antananarivo	Urban_African	Urban African	2		PRJEB48119		v4.SA501-v4.SA508/v4.SA701-v4.SA712
Vonaesch et al 2022	Sample_714	S0079-0246_S58	Madagascar	Antananarivo	Urban_African	Urban African	3		PRJEB48119		v4.SA501-v4.SA508/v4.SA701-v4.SA712
Vonaesch et al 2022	Sample_715	S0079-0247_S59	Madagascar	Antananarivo	Urban_African	Urban African	4		PRJEB48119		v4.SA501-v4.SA508/v4.SA701-v4.SA712
Vonaesch et al 2022	Sample_716	S0079-0248_S60	Madagascar	Antananarivo	Urban_African	Urban African	3		PRJEB48119		v4.SA501-v4.SA508/v4.SA701-v4.SA712
Vonaesch et al 2022	Sample_717	S0079-0249_S61	Madagascar	Antananarivo	Urban_African	Urban African	2		PRJEB48119		v4.SA501-v4.SA508/v4.SA701-v4.SA712
Vonaesch et al 2022	Sample_718	S0079-0250_S62	Madagascar	Antananarivo	Urban_African	Urban African	2		PRJEB48119		v4.SA501-v4.SA508/v4.SA701-v4.SA712
Vonaesch et al 2022	Sample_719	S0079-0251_S63	Madagascar	Antananarivo	Urban_African	Urban African	3		PRJEB48119		v4.SA501-v4.SA508/v4.SA701-v4.SA712
Vonaesch et al 2022	Sample_720	S0079-0252_S64	Madagascar	Antananarivo	Urban_African	Urban African	3		PRJEB48119		v4.SA501-v4.SA508/v4.SA701-v4.SA712
Vonaesch et al 2022	Sample_721	S0079-0253_S65	Madagascar	Antananarivo	Urban_African	Urban African	2		PRJEB48119		v4.SA501-v4.SA508/v4.SA701-v4.SA712
Vonaesch et al 2022	Sample_722	S0079-0254_S66	Madagascar	Antananarivo	Urban_African	Urban African	2		PRJEB48119		v4.SA501-v4.SA508/v4.SA701-v4.SA712
Vonaesch et al 2022	Sample_723	S0079-0255_S67	Madagascar	Antananarivo	Urban_African	Urban African	2		PRJEB48119		v4.SA501-v4.SA508/v4.SA701-v4.SA712
Vonaesch et al 2022	Sample_724	S0079-0256_S68	Madagascar	Antananarivo	Urban_African	Urban African	4		PRJEB48119		v4.SA501-v4.SA508/v4.SA701-v4.SA712
Vonaesch et al 2022	Sample_725	S0079-0257_S69	Madagascar	Antananarivo	Urban_African	Urban African	2		PRJEB48119		v4.SA501-v4.SA508/v4.SA701-v4.SA712
Vonaesch et al 2022	Sample_726	S0079-0258_S70	Madagascar	Antananarivo	Urban_African	Urban African	2		PRJEB48119		v4.SA501-v4.SA508/v4.SA701-v4.SA712
Vonaesch et al 2022	Sample_727	S0079-0259_S71	Madagascar	Antananarivo	Urban_African	Urban African	2		PRJEB48119		v4.SA501-v4.SA508/v4.SA701-v4.SA712
Vonaesch et al 2022	Sample_728	S0079-0260_S72	Madagascar	Antananarivo	Urban_African	Urban African	2		PRJEB48119		v4.SA501-v4.SA508/v4.SA701-v4.SA712
Vonaesch et al 2022	Sample_729	S0079-0261_S73	Madagascar	Antananarivo	Urban_African	Urban African	2		PRJEB48119		v4.SA501-v4.SA508/v4.SA701-v4.SA712
Vonaesch et al 2022	Sample_730	S0079-0262_S74	Madagascar	Antananarivo	Urban_African	Urban African	2		PRJEB48119		v4.SA501-v4.SA508/v4.SA701-v4.SA712
Vonaesch et al 2022	Sample_731	S0079-0263_S75	Madagascar	Antananarivo	Urban_African	Urban African	3		PRJEB48119		v4.SA501-v4.SA508/v4.SA701-v4.SA712
Vonaesch et al 2022	Sample_732	S0079-0264_S76	Madagascar	Antananarivo	Urban_African	Urban African	4		PRJEB48119		v4.SA501-v4.SA508/v4.SA701-v4.SA712
Vonaesch et al 2022	Sample_733	S0079-0265_S77	Madagascar	Antananarivo	Urban_African	Urban African	4		PRJEB48119		v4.SA501-v4.SA508/v4.SA701-v4.SA712
Vonaesch et al 2022	Sample_734	S0079-0266_S78	Madagascar	Antananarivo	Urban_African	Urban African	3		PRJEB48119		v4.SA501-v4.SA508/v4.SA701-v4.SA712
Vonaesch et al 2022	Sample_735	S0079-0267_S79	Madagascar	Antananarivo	Urban_African	Urban African	2		PRJEB48119		v4.SA501-v4.SA508/v4.SA701-v4.SA712
Vonaesch et al 2022	Sample_736	S0079-0268_S80	Madagascar	Antananarivo	Urban_African	Urban African	2		PRJEB48119		v4.SA501-v4.SA508/v4.SA701-v4.SA712
Vonaesch et al 2022	Sample_737	S0079-0269_S81	Madagascar	Antananarivo	Urban_African	Urban African	2		PRJEB48119		v4.SA501-v4.SA508/v4.SA701-v4.SA712
Vonaesch et al 2022	Sample_738	S0079-0270_S82	Madagascar	Antananarivo	Urban_African	Urban African	3		PRJEB48119		v4.SA501-v4.SA508/v4.SA701-v4.SA712
Vonaesch et al 2022	Sample_739	S0079-0271_S83	Madagascar	Antananarivo	Urban_African	Urban African	3		PRJEB48119		v4.SA501-v4.SA508/v4.SA701-v4.SA712
Vonaesch et al 2022	Sample_740	S0079-0272_S84	Madagascar	Antananarivo	Urban_African	Urban African	3		PRJEB48119		v4.SA501-v4.SA508/v4.SA701-v4.SA712
Vonaesch et al 2022	Sample_741	S0079-0273_S85	Madagascar	Antananarivo	Urban_African	Urban African	2		PRJEB48119		v4.SA501-v4.SA508/v4.SA701-v4.SA712
Vonaesch et al 2022	Sample_742	S0079-0274_S86	Madagascar	Antananarivo	Urban_African	Urban African	4		PRJEB48119		v4.SA501-v4.SA508/v4.SA701-v4.SA712
Vonaesch et al 2022	Sample_743	S0079-0275_S87	Madagascar	Antananarivo	Urban_African	Urban African	3		PRJEB48119		v4.SA501-v4.SA508/v4.SA701-v4.SA712
Vonaesch et al 2022	Sample_744	S0079-0276_S88	Madagascar	Antananarivo	Urban_African	Urban African	2		PRJEB48119		v4.SA501-v4.SA508/v4.SA701-v4.SA712
Vonaesch et al 2022	Sample_745	S0079-0277_S89	Madagascar	Antananarivo	Urban_African	Urban African	4		PRJEB48119		v4.SA501-v4.SA508/v4.SA701-v4.SA712
Vonaesch et al 2022	Sample_746	S0079-0278_S90	Madagascar	Antananarivo	Urban_African	Urban African	2		PRJEB48119		v4.SA501-v4.SA508/v4.SA701-v4.SA712
Vonaesch et al 2022	Sample_747	S0079-0279_S91	Madagascar	Antananarivo	Urban_African	Urban African	2		PRJEB48119		v4.SA501-v4.SA508/v4.SA701-v4.SA712
Vonaesch et al 2022	Sample_748	S0079-0280_S92	Madagascar	Antananarivo	Urban_African	Urban African	2		PRJEB48119		v4.SA501-v4.SA508/v4.SA701-v4.SA712
Vonaesch et al 2022	Sample_749	S0079-0281_S93	Madagascar	Antananarivo	Urban_African	Urban African	4		PRJEB48119		v4.SA501-v4.SA508/v4.SA701-v4.SA712
Vonaesch et al 2022	Sample_750	S0079-0282_S94	Madagascar	Antananarivo	Urban_African	Urban African	3		PRJEB48119		v4.SA501-v4.SA508/v4.SA701-v4.SA712
Vonaesch et al 2022	Sample_751	S0079-0283_S97	Madagascar	Antananarivo	Urban_African	Urban African	3		PRJEB48119		v4.SA501-v4.SA508/v4.SA701-v4.SA712
Vonaesch et al 2022	Sample_752	S0079-0284_S98	Madagascar	Antananarivo	Urban_African	Urban African	4		PRJEB48119		v4.SA501-v4.SA508/v4.SA701-v4.SA712
Vonaesch et al 2022	Sample_753	S0079-0285_S99	Madagascar	Antananarivo	Urban_African	Urban African	4		PRJEB48119		v4.SA501-v4.SA508/v4.SA701-v4.SA712
Vonaesch et al 2022	Sample_754	S0079-0286_S100	Madagascar	Antananarivo	Urban_African	Urban African	2		PRJEB48119		v4.SA501-v4.SA508/v4.SA701-v4.SA712
Vonaesch et al 2022	Sample_755	S0079-0287_S101	Madagascar	Antananarivo	Urban_African	Urban African	4		PRJEB48119		v4.SA501-v4.SA508/v4.SA701-v4.SA712
Vonaesch et al 2022	Sample_756	S0079-0288_S102	Madagascar	Antananarivo	Urban_African	Urban African	3		PRJEB48119		v4.SA501-v4.SA508/v4.SA701-v4.SA712
Vonaesch et al 2022	Sample_757	S0079-0289_S103	Madagascar	Antananarivo	Urban_African	Urban African	3		PRJEB48119		v4.SA501-v4.SA508/v4.SA701-v4.SA712
Vonaesch et al 2022	Sample_758	S0079-0290_S104	Madagascar	Antananarivo	Urban_African	Urban African	3		PRJEB48119		v4.SA501-v4.SA508/v4.SA701-v4.SA712
Vonaesch et al 2022	Sample_759	S0079-0291_S105	Madagascar	Antananarivo	Urban_African	Urban African	4		PRJEB48119		v4.SA501-v4.SA508/v4.SA701-v4.SA712
Vonaesch et al 2022	Sample_760	S0079-0292_S106	Madagascar	Antananarivo	Urban_African	Urban African	4		PRJEB48119		v4.SA501-v4.SA508/v4.SA701-v4.SA712
Vonaesch et al 2022	Sample_761	S0079-0293_S107	Madagascar	Antananarivo	Urban_African	Urban African	4		PRJEB48119		v4.SA501-v4.SA508/v4.SA701-v4.SA712
Vonaesch et al 2022	Sample_762	S0079-0294_S108	Madagascar	Antananarivo	Urban_African	Urban African	4		PRJEB48119		v4.SA501-v4.SA508/v4.SA701-v4.SA712
Vonaesch et al 2022	Sample_763	S0079-0295_S109	Madagascar	Antananarivo	Urban_African	Urban African	3		PRJEB48119		v4.SA501-v4.SA508/v4.SA701-v4.SA712
Vonaesch et al 2022	Sample_764	S0079-0296_S110	Madagascar	Antananarivo	Urban_African	Urban African	2		PRJEB48119		v4.SA501-v4.SA508/v4.SA701-v4.SA712
Vonaesch et al 2022	Sample_820	S0079-0442_S258	Madagascar	Antananarivo	Urban_African	Urban African	3		PRJEB48119		v4.SA501-v4.SA508/v4.SA701-v4.SA712
Vonaesch et al 2022	Sample_821	S0079-0443_S259	Madagascar	Antananarivo	Urban_African	Urban African	4		PRJEB48119		v4.SA501-v4.SA508/v4.SA701-v4.SA712
Vonaesch et al 2022	Sample_822	S0079-0444_S260	Madagascar	Antananarivo	Urban_African	Urban African	4		PRJEB48119		v4.SA501-v4.SA508/v4.SA701-v4.SA712
Vonaesch et al 2022	Sample_823	S0079-0445_S261	Madagascar	Antananarivo	Urban_African	Urban African	4		PRJEB48119		v4.SA501-v4.SA508/v4.SA701-v4.SA712
Vonaesch et al 2022	Sample_824	S0079-0446_S262	Madagascar	Antananarivo	Urban_African	Urban African	4		PRJEB48119		v4.SA501-v4.SA508/v4.SA701-v4.SA712
Vonaesch et al 2022	Sample_827	S0079-0449_S265	Madagascar	Antananarivo	Urban_African	Urban African	2		PRJEB48119		v4.SA501-v4.SA508/v4.SA701-v4.SA712
Vonaesch et al 2022	Sample_828	S0079-0450_S266	Madagascar	Antananarivo	Urban_African	Urban African	4		PRJEB48119		v4.SA501-v4.SA508/v4.SA701-v4.SA712
Vonaesch et al 2022	Sample_829	S0079-0451_S267	Madagascar	Antananarivo	Urban_African	Urban African	2		PRJEB48119		v4.SA501-v4.SA508/v4.SA701-v4.SA712
Vonaesch et al 2022	Sample_832	S0079-0454_S270	Madagascar	Antananarivo	Urban_African	Urban African	3		PRJEB48119		v4.SA501-v4.SA508/v4.SA701-v4.SA712
Vonaesch et al 2022	Sample_999	SE-HJRA001_S235	Madagascar	Antananarivo	Urban_African	Urban African	4		PRJEB48119		v4.SA501-v4.SA508/v4.SA701-v4.SA712
Vonaesch et al 2022	Sample_1000	SE-HJRA002_S141	Madagascar	Antananarivo	Urban_African	Urban African	3		PRJEB48119		v4.SA501-v4.SA508/v4.SA701-v4.SA712
Vonaesch et al 2022	Sample_1001	SE-HJRA003_S132	Madagascar	Antananarivo	Urban_African	Urban African	3		PRJEB48119		v4.SA501-v4.SA508/v4.SA701-v4.SA712
Vonaesch et al 2022	Sample_1002	SE-HJRA004_S205	Madagascar	Antananarivo	Urban_African	Urban African	4		PRJEB48119		v4.SA501-v4.SA508/v4.SA701-v4.SA712
Vonaesch et al 2022	Sample_1003	SE-HJRA005_S283	Madagascar	Antananarivo	Urban_African	Urban African	2		PRJEB48119		v4.SA501-v4.SA508/v4.SA701-v4.SA712
Vonaesch et al 2022	Sample_1004	SE-HJRA006_S272	Madagascar	Antananarivo	Urban_African	Urban African	2		PRJEB48119		v4.SA501-v4.SA508/v4.SA701-v4.SA712
Vonaesch et al 2022	Sample_1005	SE-HJRA008_S144	Madagascar	Antananarivo	Urban_African	Urban African	3		PRJEB48119		v4.SA501-v4.SA508/v4.SA701-v4.SA712
Vonaesch et al 2022	Sample_1006	SE-HJRA009_S229	Madagascar	Antananarivo	Urban_African	Urban African	2		PRJEB48119		v4.SA501-v4.SA508/v4.SA701-v4.SA712
Vonaesch et al 2022	Sample_1007	SE-HJRA010_S234	Madagascar	Antananarivo	Urban_African	Urban African	2		PRJEB48119		v4.SA501-v4.SA508/v4.SA701-v4.SA712
Vonaesch et al 2022	Sample_1008	SE-HJRA011_S233	Madagascar	Antananarivo	Urban_African	Urban African	3		PRJEB48119		v4.SA501-v4.SA508/v4.SA701-v4.SA712
Vonaesch et al 2022	Sample_1009	SE-HJRA012_S186	Madagascar	Antananarivo	Urban_African	Urban African	2		PRJEB48119		v4.SA501-v4.SA508/v4.SA701-v4.SA712
Vonaesch et al 2022	Sample_1010	SE-HJRA013_S275	Madagascar	Antananarivo	Urban_African	Urban African	4		PRJEB48119		v4.SA501-v4.SA508/v4.SA701-v4.SA712
Vonaesch et al 2022	Sample_1011	SE-HJRA014_S154	Madagascar	Antananarivo	Urban_African	Urban African	2		PRJEB48119		v4.SA501-v4.SA508/v4.SA701-v4.SA712
Vonaesch et al 2022	Sample_1012	SE-HJRA015_S284	Madagascar	Antananarivo	Urban_African	Urban African	4		PRJEB48119		v4.SA501-v4.SA508/v4.SA701-v4.SA712
Vonaesch et al 2022	Sample_1013	SE-HJRA017_S219	Madagascar	Antananarivo	Urban_African	Urban African	3		PRJEB48119		v4.SA501-v4.SA508/v4.SA701-v4.SA712
Vonaesch et al 2022	Sample_1014	SE-HJRA018_S192	Madagascar	Antananarivo	Urban_African	Urban African	2		PRJEB48119		v4.SA501-v4.SA508/v4.SA701-v4.SA712
Vonaesch et al 2022	Sample_1015	SE-HJRA019_S183	Madagascar	Antananarivo	Urban_African	Urban African	2		PRJEB48119		v4.SA501-v4.SA508/v4.SA701-v4.SA712
Vonaesch et al 2022	Sample_1016	SE-HJRA020_S250	Madagascar	Antananarivo	Urban_African	Urban African	2		PRJEB48119		v4.SA501-v4.SA508/v4.SA701-v4.SA712
Vonaesch et al 2022	Sample_1017	SE-HJRA021_S167	Madagascar	Antananarivo	Urban_African	Urban African	4		PRJEB48119		v4.SA501-v4.SA508/v4.SA701-v4.SA712
Vonaesch et al 2022	Sample_1018	SE-HJRA022_S181	Madagascar	Antananarivo	Urban_African	Urban African	3		PRJEB48119		v4.SA501-v4.SA508/v4.SA701-v4.SA712
Vonaesch et al 2022	Sample_1019	SE-HJRA023_S241	Madagascar	Antananarivo	Urban_African	Urban African	4		PRJEB48119		v4.SA501-v4.SA508/v4.SA701-v4.SA712
Vonaesch et al 2022	Sample_1020	SE-HJRA024_S180	Madagascar	Antananarivo	Urban_African	Urban African	2		PRJEB48119		v4.SA501-v4.SA508/v4.SA701-v4.SA712
Vonaesch et al 2022	Sample_1021	SE-HJRA025_S175	Madagascar	Antananarivo	Urban_African	Urban African	4		PRJEB48119		v4.SA501-v4.SA508/v4.SA701-v4.SA712
Vonaesch et al 2022	Sample_1022	SE-HJRA026_S191	Madagascar	Antananarivo	Urban_African	Urban African	4		PRJEB48119		v4.SA501-v4.SA508/v4.SA701-v4.SA712
Vonaesch et al 2022	Sample_1023	SE-HJRA027_S216	Madagascar	Antananarivo	Urban_African	Urban African	2		PRJEB48119		v4.SA501-v4.SA508/v4.SA701-v4.SA712
Vonaesch et al 2022	Sample_1024	SE-HJRA028_S221	Madagascar	Antananarivo	Urban_African	Urban African	4		PRJEB48119		v4.SA501-v4.SA508/v4.SA701-v4.SA712
Vonaesch et al 2022	Sample_1025	SE-HJRA029_S213	Madagascar	Antananarivo	Urban_African	Urban African	4		PRJEB48119		v4.SA501-v4.SA508/v4.SA701-v4.SA712
Vonaesch et al 2022	Sample_1026	SE-HJRA030_S214	Madagascar	Antananarivo	Urban_African	Urban African	4		PRJEB48119		v4.SA501-v4.SA508/v4.SA701-v4.SA712
Vonaesch et al 2022	Sample_1027	SE-HJRA031_S187	Madagascar	Antananarivo	Urban_African	Urban African	3		PRJEB48119		v4.SA501-v4.SA508/v4.SA701-v4.SA712
Vonaesch et al 2022	Sample_1028	SE-HJRA032_S166	Madagascar	Antananarivo	Urban_African	Urban African	2		PRJEB48119		v4.SA501-v4.SA508/v4.SA701-v4.SA712
Vonaesch et al 2022	Sample_1029	SE-HJRA033_S246	Madagascar	Antananarivo	Urban_African	Urban African	2		PRJEB48119		v4.SA501-v4.SA508/v4.SA701-v4.SA712
Vonaesch et al 2022	Sample_1030	SE-HJRA034_S189	Madagascar	Antananarivo	Urban_African	Urban African	3		PRJEB48119		v4.SA501-v4.SA508/v4.SA701-v4.SA712
Vonaesch et al 2022	Sample_1031	SE-HJRA035_S151	Madagascar	Antananarivo	Urban_African	Urban African	4		PRJEB48119		v4.SA501-v4.SA508/v4.SA701-v4.SA712
Vonaesch et al 2022	Sample_1032	SE-HJRA036_S179	Madagascar	Antananarivo	Urban_African	Urban African	3		PRJEB48119		v4.SA501-v4.SA508/v4.SA701-v4.SA712
Vonaesch et al 2022	Sample_1033	SE-HJRA037_S164	Madagascar	Antananarivo	Urban_African	Urban African	4		PRJEB48119		v4.SA501-v4.SA508/v4.SA701-v4.SA712
Vonaesch et al 2022	Sample_1034	SE-HJRA038_S259	Madagascar	Antananarivo	Urban_African	Urban African	3		PRJEB48119		v4.SA501-v4.SA508/v4.SA701-v4.SA712
Vonaesch et al 2022	Sample_1035	SE-HJRA039_S223	Madagascar	Antananarivo	Urban_African	Urban African	3		PRJEB48119		v4.SA501-v4.SA508/v4.SA701-v4.SA712
Vonaesch et al 2022	Sample_1036	SE-HJRA040_S193	Madagascar	Antananarivo	Urban_African	Urban African	4		PRJEB48119		v4.SA501-v4.SA508/v4.SA701-v4.SA712
Vonaesch et al 2022	Sample_1037	SE-HJRA041_S188	Madagascar	Antananarivo	Urban_African	Urban African	4		PRJEB48119		v4.SA501-v4.SA508/v4.SA701-v4.SA712
Vonaesch et al 2022	Sample_1038	SE-HJRA042_S211	Madagascar	Antananarivo	Urban_African	Urban African	4		PRJEB48119		v4.SA501-v4.SA508/v4.SA701-v4.SA712
Vonaesch et al 2022	Sample_1039	SE-HJRA043_S165	Madagascar	Antananarivo	Urban_African	Urban African	3		PRJEB48119		v4.SA501-v4.SA508/v4.SA701-v4.SA712
Vonaesch et al 2022	Sample_1040	SE-HJRA044_S182	Madagascar	Antananarivo	Urban_African	Urban African	3		PRJEB48119		v4.SA501-v4.SA508/v4.SA701-v4.SA712
Vonaesch et al 2022	Sample_1041	SE-HJRA045_S162	Madagascar	Antananarivo	Urban_African	Urban African	4		PRJEB48119		v4.SA501-v4.SA508/v4.SA701-v4.SA712
Vonaesch et al 2022	Sample_1042	SE-HJRA046_S190	Madagascar	Antananarivo	Urban_African	Urban African	2		PRJEB48119		v4.SA501-v4.SA508/v4.SA701-v4.SA712
Vonaesch et al 2022	Sample_1043	SE-HJRA047_S177	Madagascar	Antananarivo	Urban_African	Urban African	4		PRJEB48119		v4.SA501-v4.SA508/v4.SA701-v4.SA712
Vonaesch et al 2022	Sample_1044	SE-HJRA048_S240	Madagascar	Antananarivo	Urban_African	Urban African	2		PRJEB48119		v4.SA501-v4.SA508/v4.SA701-v4.SA712
Vonaesch et al 2022	Sample_1045	SE-HJRA049_S215	Madagascar	Antananarivo	Urban_African	Urban African	3		PRJEB48119		v4.SA501-v4.SA508/v4.SA701-v4.SA712
Vonaesch et al 2022	Sample_1046	SE-HJRA050_S163	Madagascar	Antananarivo	Urban_African	Urban African	3		PRJEB48119		v4.SA501-v4.SA508/v4.SA701-v4.SA712
Vonaesch et al 2022	Sample_1047	SE-HJRA051_S269	Madagascar	Antananarivo	Urban_African	Urban African	2		PRJEB48119		v4.SA501-v4.SA508/v4.SA701-v4.SA712
Vonaesch et al 2022	Sample_1048	SE-HJRA052_S220	Madagascar	Antananarivo	Urban_African	Urban African	4		PRJEB48119		v4.SA501-v4.SA508/v4.SA701-v4.SA712
Vonaesch et al 2022	Sample_1049	SE-HJRA055_S178	Madagascar	Antananarivo	Urban_African	Urban African	3		PRJEB48119		v4.SA501-v4.SA508/v4.SA701-v4.SA712
Vonaesch et al 2022	Sample_1050	SE-HJRA056_S149	Madagascar	Antananarivo	Urban_African	Urban African	2		PRJEB48119		v4.SA501-v4.SA508/v4.SA701-v4.SA712
Vonaesch et al 2022	Sample_1051	SE-HJRA058_S251	Madagascar	Antananarivo	Urban_African	Urban African	3		PRJEB48119		v4.SA501-v4.SA508/v4.SA701-v4.SA712
Vonaesch et al 2022	Sample_1052	SE-HJRA059_S244	Madagascar	Antananarivo	Urban_African	Urban African	2		PRJEB48119		v4.SA501-v4.SA508/v4.SA701-v4.SA712
Vonaesch et al 2022	Sample_1053	SE-HJRA061_S153	Madagascar	Antananarivo	Urban_African	Urban African	2		PRJEB48119		v4.SA501-v4.SA508/v4.SA701-v4.SA712
Vonaesch et al 2022	Sample_1054	SE-HJRA062_S133	Madagascar	Antananarivo	Urban_African	Urban African	2		PRJEB48119		v4.SA501-v4.SA508/v4.SA701-v4.SA712
Vonaesch et al 2022	Sample_1055	SE-HJRA063_S146	Madagascar	Antananarivo	Urban_African	Urban African	4		PRJEB48119		v4.SA501-v4.SA508/v4.SA701-v4.SA712
Vonaesch et al 2022	Sample_1056	SE-HJRA064_S210	Madagascar	Antananarivo	Urban_African	Urban African	4		PRJEB48119		v4.SA501-v4.SA508/v4.SA701-v4.SA712
Vonaesch et al 2022	Sample_1057	SE-HJRA065_S208	Madagascar	Antananarivo	Urban_African	Urban African	3		PRJEB48119		v4.SA501-v4.SA508/v4.SA701-v4.SA712
Vonaesch et al 2022	Sample_1058	SE-HJRA066-2_S148	Madagascar	Antananarivo	Urban_African	Urban African	3		PRJEB48119		v4.SA501-v4.SA508/v4.SA701-v4.SA712
Vonaesch et al 2022	Sample_1059	SE-HJRA067_S274	Madagascar	Antananarivo	Urban_African	Urban African	3		PRJEB48119		v4.SA501-v4.SA508/v4.SA701-v4.SA712
Vonaesch et al 2022	Sample_1060	SE-HJRA068_S222	Madagascar	Antananarivo	Urban_African	Urban African	3		PRJEB48119		v4.SA501-v4.SA508/v4.SA701-v4.SA712
Vonaesch et al 2022	Sample_1061	SE-HJRA069_S145	Madagascar	Antananarivo	Urban_African	Urban African	4		PRJEB48119		v4.SA501-v4.SA508/v4.SA701-v4.SA712
Vonaesch et al 2022	Sample_1062	SE-HJRA071_S147	Madagascar	Antananarivo	Urban_African	Urban African	3		PRJEB48119		v4.SA501-v4.SA508/v4.SA701-v4.SA712
Vonaesch et al 2022	Sample_1063	SE-HJRA073_S142	Madagascar	Antananarivo	Urban_African	Urban African	3		PRJEB48119		v4.SA501-v4.SA508/v4.SA701-v4.SA712
Vonaesch et al 2022	Sample_1064	SE-HJRA074_S139	Madagascar	Antananarivo	Urban_African	Urban African	4		PRJEB48119		v4.SA501-v4.SA508/v4.SA701-v4.SA712
Vonaesch et al 2022	Sample_1065	SE-HJRA075_S136	Madagascar	Antananarivo	Urban_African	Urban African	3		PRJEB48119		v4.SA501-v4.SA508/v4.SA701-v4.SA712
Vonaesch et al 2022	Sample_1066	SE-HJRA077_S243	Madagascar	Antananarivo	Urban_African	Urban African	2		PRJEB48119		v4.SA501-v4.SA508/v4.SA701-v4.SA712
Vonaesch et al 2022	Sample_1067	SE-HJRA078_S134	Madagascar	Antananarivo	Urban_African	Urban African	3		PRJEB48119		v4.SA501-v4.SA508/v4.SA701-v4.SA712
Vonaesch et al 2022	Sample_1068	SE-HJRA080_S150	Madagascar	Antananarivo	Urban_African	Urban African	4		PRJEB48119		v4.SA501-v4.SA508/v4.SA701-v4.SA712
Vonaesch et al 2022	Sample_1069	SE-HJRA081-1_S152	Madagascar	Antananarivo	Urban_African	Urban African	4		PRJEB48119		v4.SA501-v4.SA508/v4.SA701-v4.SA712
Vonaesch et al 2022	Sample_1070	SE-HJRA082_S176	Madagascar	Antananarivo	Urban_African	Urban African	2		PRJEB48119		v4.SA501-v4.SA508/v4.SA701-v4.SA712
Vonaesch et al 2022	Sample_1071	SE-HJRA084_S121	Madagascar	Antananarivo	Urban_African	Urban African	2		PRJEB48119		v4.SA501-v4.SA508/v4.SA701-v4.SA712
Vonaesch et al 2022	Sample_1072	SE-HJRA085_S122	Madagascar	Antananarivo	Urban_African	Urban African	2		PRJEB48119		v4.SA501-v4.SA508/v4.SA701-v4.SA712
Vonaesch et al 2022	Sample_1073	SE-HJRA086_S138	Madagascar	Antananarivo	Urban_African	Urban African	2		PRJEB48119		v4.SA501-v4.SA508/v4.SA701-v4.SA712
Vonaesch et al 2022	Sample_1074	SE-HJRA126_S159	Madagascar	Antananarivo	Urban_African	Urban African	3		PRJEB48119		v4.SA501-v4.SA508/v4.SA701-v4.SA712
Vonaesch et al 2022	Sample_1076	SE-HJRA156_S152	Madagascar	Antananarivo	Urban_African	Urban African	4		PRJEB48119		v4.SA501-v4.SA508/v4.SA701-v4.SA712
Vonaesch et al 2022	Sample_1077	SE-HJRA171_S179	Madagascar	Antananarivo	Urban_African	Urban African	3		PRJEB48119		v4.SA501-v4.SA508/v4.SA701-v4.SA712
Vonaesch et al 2022	Sample_1078	SE-HJRA172_S183	Madagascar	Antananarivo	Urban_African	Urban African	2		PRJEB48119		v4.SA501-v4.SA508/v4.SA701-v4.SA712
Vonaesch et al 2022	Sample_1079	SE-HJRA220_S189	Madagascar	Antananarivo	Urban_African	Urban African	2		PRJEB48119		v4.SA501-v4.SA508/v4.SA701-v4.SA712
Vonaesch et al 2022	Sample_1080	SE-HMET001_S260	Madagascar	Antananarivo	Urban_African	Urban African	3		PRJEB48119		v4.SA501-v4.SA508/v4.SA701-v4.SA712
Vonaesch et al 2022	Sample_1081	SE-HMET002_S271	Madagascar	Antananarivo	Urban_African	Urban African	2		PRJEB48119		v4.SA501-v4.SA508/v4.SA701-v4.SA712
Vonaesch et al 2022	Sample_1082	SE-HMET003_S140	Madagascar	Antananarivo	Urban_African	Urban African	3		PRJEB48119		v4.SA501-v4.SA508/v4.SA701-v4.SA712
Vonaesch et al 2022	Sample_1084	SE-HMET006_S267	Madagascar	Antananarivo	Urban_African	Urban African	4		PRJEB48119		v4.SA501-v4.SA508/v4.SA701-v4.SA712
Vonaesch et al 2022	Sample_1085	SE-HMET007_S266	Madagascar	Antananarivo	Urban_African	Urban African	4		PRJEB48119		v4.SA501-v4.SA508/v4.SA701-v4.SA712
Vonaesch et al 2022	Sample_1086	SE-HMET008_S278	Madagascar	Antananarivo	Urban_African	Urban African	2		PRJEB48119		v4.SA501-v4.SA508/v4.SA701-v4.SA712
Vonaesch et al 2022	Sample_1087	SE-HMET009_S265	Madagascar	Antananarivo	Urban_African	Urban African	3		PRJEB48119		v4.SA501-v4.SA508/v4.SA701-v4.SA712
Vonaesch et al 2022	Sample_1088	SE-HMET010_S128	Madagascar	Antananarivo	Urban_African	Urban African	3		PRJEB48119		v4.SA501-v4.SA508/v4.SA701-v4.SA712
Vonaesch et al 2022	Sample_1089	SE-HMET011_S126	Madagascar	Antananarivo	Urban_African	Urban African	2		PRJEB48119		v4.SA501-v4.SA508/v4.SA701-v4.SA712
Vonaesch et al 2022	Sample_1090	SE-HMET012_S206	Madagascar	Antananarivo	Urban_African	Urban African	2		PRJEB48119		v4.SA501-v4.SA508/v4.SA701-v4.SA712
Vonaesch et al 2022	Sample_1091	SE-HMET013_S256	Madagascar	Antananarivo	Urban_African	Urban African	4		PRJEB48119		v4.SA501-v4.SA508/v4.SA701-v4.SA712
Vonaesch et al 2022	Sample_1092	SE-HMET014_S279	Madagascar	Antananarivo	Urban_African	Urban African	4		PRJEB48119		v4.SA501-v4.SA508/v4.SA701-v4.SA712
Vonaesch et al 2022	Sample_1093	SE-HMET015_S198	Madagascar	Antananarivo	Urban_African	Urban African	4		PRJEB48119		v4.SA501-v4.SA508/v4.SA701-v4.SA712
Vonaesch et al 2022	Sample_1094	SE-HMET016_S160	Madagascar	Antananarivo	Urban_African	Urban African	4		PRJEB48119		v4.SA501-v4.SA508/v4.SA701-v4.SA712
Vonaesch et al 2022	Sample_1095	SE-HMET017_S125	Madagascar	Antananarivo	Urban_African	Urban African	2		PRJEB48119		v4.SA501-v4.SA508/v4.SA701-v4.SA712
Vonaesch et al 2022	Sample_1097	SE-HMET020_S242	Madagascar	Antananarivo	Urban_African	Urban African	2		PRJEB48119		v4.SA501-v4.SA508/v4.SA701-v4.SA712
Vonaesch et al 2022	Sample_1098	SE-HMET021_S127	Madagascar	Antananarivo	Urban_African	Urban African	4		PRJEB48119		v4.SA501-v4.SA508/v4.SA701-v4.SA712
Vonaesch et al 2022	Sample_1099	SE-HMET022_S135	Madagascar	Antananarivo	Urban_African	Urban African	3		PRJEB48119		v4.SA501-v4.SA508/v4.SA701-v4.SA712
Vonaesch et al 2022	Sample_1100	SE-HMET023_S120	Madagascar	Antananarivo	Urban_African	Urban African	2		PRJEB48119		v4.SA501-v4.SA508/v4.SA701-v4.SA712
Vonaesch et al 2022	Sample_1101	SE-HMET024_S263	Madagascar	Antananarivo	Urban_African	Urban African	3		PRJEB48119		v4.SA501-v4.SA508/v4.SA701-v4.SA712
Vonaesch et al 2022	Sample_1102	SE-HMET025_S239	Madagascar	Antananarivo	Urban_African	Urban African	4		PRJEB48119		v4.SA501-v4.SA508/v4.SA701-v4.SA712
Vonaesch et al 2022	Sample_1103	SE-HMET026_S230	Madagascar	Antananarivo	Urban_African	Urban African	2		PRJEB48119		v4.SA501-v4.SA508/v4.SA701-v4.SA712
Vonaesch et al 2022	Sample_1104	SE-HMET027_S200	Madagascar	Antananarivo	Urban_African	Urban African	2		PRJEB48119		v4.SA501-v4.SA508/v4.SA701-v4.SA712
Vonaesch et al 2022	Sample_1105	SE-HMET028_S277	Madagascar	Antananarivo	Urban_African	Urban African	3		PRJEB48119		v4.SA501-v4.SA508/v4.SA701-v4.SA712
Vonaesch et al 2022	Sample_1106	SE-HMET029_S225	Madagascar	Antananarivo	Urban_African	Urban African	2		PRJEB48119		v4.SA501-v4.SA508/v4.SA701-v4.SA712
Vonaesch et al 2022	Sample_1107	SE-HMET030_S129	Madagascar	Antananarivo	Urban_African	Urban African	2		PRJEB48119		v4.SA501-v4.SA508/v4.SA701-v4.SA712
Vonaesch et al 2022	Sample_1108	SE-HMET031_S247	Madagascar	Antananarivo	Urban_African	Urban African	3		PRJEB48119		v4.SA501-v4.SA508/v4.SA701-v4.SA712
Vonaesch et al 2022	Sample_1109	SE-HMET032_S255	Madagascar	Antananarivo	Urban_African	Urban African	3		PRJEB48119		v4.SA501-v4.SA508/v4.SA701-v4.SA712
Vonaesch et al 2022	Sample_1110	SE-HMET033_S261	Madagascar	Antananarivo	Urban_African	Urban African	2		PRJEB48119		v4.SA501-v4.SA508/v4.SA701-v4.SA712
Vonaesch et al 2022	Sample_1111	SE-HMET034_S254	Madagascar	Antananarivo	Urban_African	Urban African	4		PRJEB48119		v4.SA501-v4.SA508/v4.SA701-v4.SA712
Vonaesch et al 2022	Sample_1112	SE-HMET035_S161	Madagascar	Antananarivo	Urban_African	Urban African	2		PRJEB48119		v4.SA501-v4.SA508/v4.SA701-v4.SA712
Vonaesch et al 2022	Sample_1113	SE-HMET036_S237	Madagascar	Antananarivo	Urban_African	Urban African	2		PRJEB48119		v4.SA501-v4.SA508/v4.SA701-v4.SA712
Vonaesch et al 2022	Sample_1114	SE-HMET037_S253	Madagascar	Antananarivo	Urban_African	Urban African	4		PRJEB48119		v4.SA501-v4.SA508/v4.SA701-v4.SA712
Vonaesch et al 2022	Sample_1115	SE-HMET038_S218	Madagascar	Antananarivo	Urban_African	Urban African	4		PRJEB48119		v4.SA501-v4.SA508/v4.SA701-v4.SA712
Vonaesch et al 2022	Sample_1116	SE-HMET039_S238	Madagascar	Antananarivo	Urban_African	Urban African	4		PRJEB48119		v4.SA501-v4.SA508/v4.SA701-v4.SA712
Vonaesch et al 2022	Sample_1117	SE-HMET040_S268	Madagascar	Antananarivo	Urban_African	Urban African	2		PRJEB48119		v4.SA501-v4.SA508/v4.SA701-v4.SA712
Vonaesch et al 2022	Sample_1118	SE-HMET041_S202	Madagascar	Antananarivo	Urban_African	Urban African	2		PRJEB48119		v4.SA501-v4.SA508/v4.SA701-v4.SA712
Vonaesch et al 2022	Sample_1119	SE-HMET042_S123	Madagascar	Antananarivo	Urban_African	Urban African	3		PRJEB48119		v4.SA501-v4.SA508/v4.SA701-v4.SA712
Vonaesch et al 2022	Sample_1120	SE-HMET043_S173	Madagascar	Antananarivo	Urban_African	Urban African	3		PRJEB48119		v4.SA501-v4.SA508/v4.SA701-v4.SA712
Vonaesch et al 2022	Sample_1121	SE-HMET044_S236	Madagascar	Antananarivo	Urban_African	Urban African	3		PRJEB48119		v4.SA501-v4.SA508/v4.SA701-v4.SA712
Vonaesch et al 2022	Sample_1122	SE-HMET045_S264	Madagascar	Antananarivo	Urban_African	Urban African	2		PRJEB48119		v4.SA501-v4.SA508/v4.SA701-v4.SA712
Vonaesch et al 2022	Sample_1123	SE-HMET046_S248	Madagascar	Antananarivo	Urban_African	Urban African	2		PRJEB48119		v4.SA501-v4.SA508/v4.SA701-v4.SA712
Vonaesch et al 2022	Sample_1124	SE-HMET047_S212	Madagascar	Antananarivo	Urban_African	Urban African	4		PRJEB48119		v4.SA501-v4.SA508/v4.SA701-v4.SA712
Vonaesch et al 2022	Sample_1125	SE-HMET048_S155	Madagascar	Antananarivo	Urban_African	Urban African	4		PRJEB48119		v4.SA501-v4.SA508/v4.SA701-v4.SA712
Vonaesch et al 2022	Sample_1126	SE-HMET049_S252	Madagascar	Antananarivo	Urban_African	Urban African	2		PRJEB48119		v4.SA501-v4.SA508/v4.SA701-v4.SA712
Vonaesch et al 2022	Sample_1127	SE-HMET051_S168	Madagascar	Antananarivo	Urban_African	Urban African	3		PRJEB48119		v4.SA501-v4.SA508/v4.SA701-v4.SA712
Vonaesch et al 2022	Sample_1128	SE-HMET052_S224	Madagascar	Antananarivo	Urban_African	Urban African	4		PRJEB48119		v4.SA501-v4.SA508/v4.SA701-v4.SA712
Vonaesch et al 2022	Sample_1129	SE-HMET053_S207	Madagascar	Antananarivo	Urban_African	Urban African	4		PRJEB48119		v4.SA501-v4.SA508/v4.SA701-v4.SA712
Vonaesch et al 2022	Sample_1130	SE-HMET054_S280	Madagascar	Antananarivo	Urban_African	Urban African	2		PRJEB48119		v4.SA501-v4.SA508/v4.SA701-v4.SA712
Vonaesch et al 2022	Sample_1131	SE-HMET055_S169	Madagascar	Antananarivo	Urban_African	Urban African	4		PRJEB48119		v4.SA501-v4.SA508/v4.SA701-v4.SA712
Vonaesch et al 2022	Sample_1132	SE-HMET056_S203	Madagascar	Antananarivo	Urban_African	Urban African	4		PRJEB48119		v4.SA501-v4.SA508/v4.SA701-v4.SA712
Vonaesch et al 2022	Sample_1133	SE-HMET057_S232	Madagascar	Antananarivo	Urban_African	Urban African	2		PRJEB48119		v4.SA501-v4.SA508/v4.SA701-v4.SA712
Vonaesch et al 2022	Sample_1134	SE-HMET058_S172	Madagascar	Antananarivo	Urban_African	Urban African	3		PRJEB48119		v4.SA501-v4.SA508/v4.SA701-v4.SA712
Vonaesch et al 2022	Sample_1135	SE-HMET059_S171	Madagascar	Antananarivo	Urban_African	Urban African	2		PRJEB48119		v4.SA501-v4.SA508/v4.SA701-v4.SA712
Vonaesch et al 2022	Sample_1136	SE-HMET060_S158	Madagascar	Antananarivo	Urban_African	Urban African	3		PRJEB48119		v4.SA501-v4.SA508/v4.SA701-v4.SA712
Vonaesch et al 2022	Sample_1137	SE-HMET061_S130	Madagascar	Antananarivo	Urban_African	Urban African	3		PRJEB48119		v4.SA501-v4.SA508/v4.SA701-v4.SA712
Vonaesch et al 2022	Sample_1138	SE-HMET062_S226	Madagascar	Antananarivo	Urban_African	Urban African	4		PRJEB48119		v4.SA501-v4.SA508/v4.SA701-v4.SA712
Vonaesch et al 2022	Sample_1139	SE-HMET063_S184	Madagascar	Antananarivo	Urban_African	Urban African	2		PRJEB48119		v4.SA501-v4.SA508/v4.SA701-v4.SA712
Vonaesch et al 2022	Sample_1140	SE-HMET064_S270	Madagascar	Antananarivo	Urban_African	Urban African	2		PRJEB48119		v4.SA501-v4.SA508/v4.SA701-v4.SA712
Vonaesch et al 2022	Sample_1141	SE-HMET067_S196	Madagascar	Antananarivo	Urban_African	Urban African	4		PRJEB48119		v4.SA501-v4.SA508/v4.SA701-v4.SA712
Vonaesch et al 2022	Sample_1142	SE-HMET068_S231	Madagascar	Antananarivo	Urban_African	Urban African	3		PRJEB48119		v4.SA501-v4.SA508/v4.SA701-v4.SA712
Vonaesch et al 2022	Sample_1143	SE-HMET069_S276	Madagascar	Antananarivo	Urban_African	Urban African	2		PRJEB48119		v4.SA501-v4.SA508/v4.SA701-v4.SA712
Vonaesch et al 2022	Sample_1144	SE-HMET070_S157	Madagascar	Antananarivo	Urban_African	Urban African	4		PRJEB48119		v4.SA501-v4.SA508/v4.SA701-v4.SA712
Vonaesch et al 2022	Sample_1145	SE-HMET071_S143	Madagascar	Antananarivo	Urban_African	Urban African	2		PRJEB48119		v4.SA501-v4.SA508/v4.SA701-v4.SA712
Vonaesch et al 2022	Sample_1146	SE-HMET072_S69	Madagascar	Antananarivo	Urban_African	Urban African	4		PRJEB48119		v4.SA501-v4.SA508/v4.SA701-v4.SA712
Vonaesch et al 2022	Sample_1147	SE-HMET074_S137	Madagascar	Antananarivo	Urban_African	Urban African	3		PRJEB48119		v4.SA501-v4.SA508/v4.SA701-v4.SA712
Vonaesch et al 2022	Sample_1148	SE-HMET075_S201	Madagascar	Antananarivo	Urban_African	Urban African	4		PRJEB48119		v4.SA501-v4.SA508/v4.SA701-v4.SA712
Vonaesch et al 2022	Sample_1149	SE-HMET076_S217	Madagascar	Antananarivo	Urban_African	Urban African	4		PRJEB48119		v4.SA501-v4.SA508/v4.SA701-v4.SA712
Vonaesch et al 2022	Sample_1150	SE-HMET079_S227	Madagascar	Antananarivo	Urban_African	Urban African	3		PRJEB48119		v4.SA501-v4.SA508/v4.SA701-v4.SA712
Vonaesch et al 2022	Sample_1151	SE-HMET081_S285	Madagascar	Antananarivo	Urban_African	Urban African	3		PRJEB48119		v4.SA501-v4.SA508/v4.SA701-v4.SA712
Vonaesch et al 2022	Sample_1152	SE-HMET082_S249	Madagascar	Antananarivo	Urban_African	Urban African	4		PRJEB48119		v4.SA501-v4.SA508/v4.SA701-v4.SA712
Vonaesch et al 2022	Sample_1153	SE-HMET084_S273	Madagascar	Antananarivo	Urban_African	Urban African	3		PRJEB48119		v4.SA501-v4.SA508/v4.SA701-v4.SA712
Vonaesch et al 2022	Sample_1154	SE-HMET085_S170	Madagascar	Antananarivo	Urban_African	Urban African	3		PRJEB48119		v4.SA501-v4.SA508/v4.SA701-v4.SA712
Vonaesch et al 2022	Sample_1155	SE-HMET086_S159	Madagascar	Antananarivo	Urban_African	Urban African	3		PRJEB48119		v4.SA501-v4.SA508/v4.SA701-v4.SA712
Vonaesch et al 2022	Sample_1156	SE-HMET087_S228	Madagascar	Antananarivo	Urban_African	Urban African	2		PRJEB48119		v4.SA501-v4.SA508/v4.SA701-v4.SA712
Vonaesch et al 2022	Sample_1157	SE-HMET088_S245	Madagascar	Antananarivo	Urban_African	Urban African	4		PRJEB48119		v4.SA501-v4.SA508/v4.SA701-v4.SA712
Vonaesch et al 2022	Sample_1158	SE-HMET089_S258	Madagascar	Antananarivo	Urban_African	Urban African	4		PRJEB48119		v4.SA501-v4.SA508/v4.SA701-v4.SA712
Vonaesch et al 2022	Sample_1159	SE-HMET090_S124	Madagascar	Antananarivo	Urban_African	Urban African	2		PRJEB48119		v4.SA501-v4.SA508/v4.SA701-v4.SA712
Vonaesch et al 2022	Sample_1160	SE-HMET091_S156	Madagascar	Antananarivo	Urban_African	Urban African	3		PRJEB48119		v4.SA501-v4.SA508/v4.SA701-v4.SA712
Vonaesch et al 2022	Sample_1161	SE-HMET092_S174	Madagascar	Antananarivo	Urban_African	Urban African	4		PRJEB48119		v4.SA501-v4.SA508/v4.SA701-v4.SA712
Vonaesch et al 2022	Sample_1162	SE-HMET093_S197	Madagascar	Antananarivo	Urban_African	Urban African	4		PRJEB48119		v4.SA501-v4.SA508/v4.SA701-v4.SA712
Vonaesch et al 2022	Sample_1163	SE-HMET094_S195	Madagascar	Antananarivo	Urban_African	Urban African	4		PRJEB48119		v4.SA501-v4.SA508/v4.SA701-v4.SA712
Vonaesch et al 2022	Sample_1165	SE-HMET104_S180	Madagascar	Antananarivo	Urban_African	Urban African	4		PRJEB48119		v4.SA501-v4.SA508/v4.SA701-v4.SA712
Vonaesch et al 2022	Sample_1166	SE-HMET108_S73	Madagascar	Antananarivo	Urban_African	Urban African	3		PRJEB48119		v4.SA501-v4.SA508/v4.SA701-v4.SA712
Vonaesch et al 2022	Sample_1167	SE-HMET127_S187	Madagascar	Antananarivo	Urban_African	Urban African	3		PRJEB48119		v4.SA501-v4.SA508/v4.SA701-v4.SA712
Vonaesch et al 2022	Sample_1168	SE-HMET137_S182	Madagascar	Antananarivo	Urban_African	Urban African	3		PRJEB48119		v4.SA501-v4.SA508/v4.SA701-v4.SA712
Vonaesch et al 2022	Sample_1169	SE-HMET145_S188	Madagascar	Antananarivo	Urban_African	Urban African	3		PRJEB48119		v4.SA501-v4.SA508/v4.SA701-v4.SA712
Vonaesch et al 2022	Sample_1170	SE-HMET166_S184	Madagascar	Antananarivo	Urban_African	Urban African	4		PRJEB48119		v4.SA501-v4.SA508/v4.SA701-v4.SA712
Vonaesch et al 2022	Sample_1171	SE-HMET19_S199	Madagascar	Antananarivo	Urban_African	Urban African	4		PRJEB48119		v4.SA501-v4.SA508/v4.SA701-v4.SA712
Vonaesch et al 2022	Sample_1172	SE-HMET231_S185	Madagascar	Antananarivo	Urban_African	Urban African	4		PRJEB48119		v4.SA501-v4.SA508/v4.SA701-v4.SA712
Rubel et al 2020	CM.103	SRR9292844	Cameroon	Baka	Traditional	Hunter-Gatherer	5	F	PRJNA547591	SRR9292844	515F/806R
Rubel et al 2020	CM.119	SRR9293338	Cameroon	Baka	Traditional	Hunter-Gatherer	5	M	PRJNA547591	SRR9293338	515F/806R
Rubel et al 2020	CM.303	SRR9293397	Cameroon	Bantu	Traditional	Agropastoralist	4	F	PRJNA547591	SRR9293397	515F/806R
Rubel et al 2020	CM.477	SRR9292936	Cameroon	Bantu	Traditional	Agropastoralist	4	F	PRJNA547591	SRR9292936	515F/806R
Rubel et al 2020	CM.583	SRR9293316	Cameroon	Baka	Traditional	Hunter-Gatherer	5	M	PRJNA547591	SRR9293316	515F/806R
Smits et al 2017	117	SRR5761057	Tanzania	Hadza	Traditional	Hunter-Gatherer	4	M	PRJNA392012	SRR5761057	515F/806R
Smits et al 2017	138	SRR5761069	Tanzania	Hadza	Traditional	Hunter-Gatherer	5	F	PRJNA392012	SRR5761069	515F/806R
Smits et al 2017	222	SRR5761034	Tanzania	Hadza	Traditional	Hunter-Gatherer	4	F	PRJNA392012	SRR5761034	515F/806R
Smits et al 2017	255	SRR5761046	Tanzania	Hadza	Traditional	Hunter-Gatherer	4	F	PRJNA392012	SRR5761046	515F/806R
Smits et al 2017	754	SRR5761017	Tanzania	Hadza	Traditional	Hunter-Gatherer	4	M	PRJNA392012	SRR5761017	515F/806R
Smits et al 2017	758	SRR5761018	Tanzania	Hadza	Traditional	Hunter-Gatherer	4	F	PRJNA392012	SRR5761018	515F/806R
Smits et al 2017	775	SRR5761020	Tanzania	Hadza	Traditional	Hunter-Gatherer	4	M	PRJNA392012	SRR5761020	515F/806R
Smits et al 2017	811	SRR5761197	Tanzania	Hadza	Traditional	Hunter-Gatherer	3	F	PRJNA392012	SRR5761197	515F/806R
Smits et al 2017	819	SRR5761193	Tanzania	Hadza	Traditional	Hunter-Gatherer	5	F	PRJNA392012	SRR5761193	515F/806R
Smits et al 2017	822	SRR5760931	Tanzania	Hadza	Traditional	Hunter-Gatherer	4	M	PRJNA392012	SRR5760931	515F/806R
Smits et al 2017	839	SRR5760975	Tanzania	Hadza	Traditional	Hunter-Gatherer	4	F	PRJNA392012	SRR5760975	515F/806R
Smits et al 2017	842	SRR5760973	Tanzania	Hadza	Traditional	Hunter-Gatherer	5	F	PRJNA392012	SRR5760973	515F/806R
Smits et al 2017	845	SRR5761103	Tanzania	Hadza	Traditional	Hunter-Gatherer	3	M	PRJNA392012	SRR5761103	515F/806R
Smits et al 2017	863	SRR5761132	Tanzania	Hadza	Traditional	Hunter-Gatherer	5	M	PRJNA392012	SRR5761132	515F/806R
Smits et al 2017	864	SRR5761133	Tanzania	Hadza	Traditional	Hunter-Gatherer	3	F	PRJNA392012	SRR5761133	515F/806R
Smits et al 2017	869	SRR5761128	Tanzania	Hadza	Traditional	Hunter-Gatherer	4	M	PRJNA392012	SRR5761128	515F/806R
Smits et al 2017	879	SRR5760876	Tanzania	Hadza	Traditional	Hunter-Gatherer	4	M	PRJNA392012	SRR5760876	515F/806R
Smits et al 2017	1283	SRR5761196	Tanzania	Hadza	Traditional	Hunter-Gatherer	5	M	PRJNA392012	SRR5761196	515F/806R
Smits et al 2017	3019	SRR5760950	Tanzania	Hadza	Traditional	Hunter-Gatherer	3	F	PRJNA392012	SRR5760950	515F/806R
Smits et al 2017	3024	SRR5760953	Tanzania	Hadza	Traditional	Hunter-Gatherer	3	M	PRJNA392012	SRR5760953	515F/806R
Smits et al 2017	3032	SRR5760985	Tanzania	Hadza	Traditional	Hunter-Gatherer	3	F	PRJNA392012	SRR5760985	515F/806R
Smits et al 2017	3039	SRR5760955	Tanzania	Hadza	Traditional	Hunter-Gatherer	3	F	PRJNA392012	SRR5760955	515F/806R
Smits et al 2017	3101	SRR5760990	Tanzania	Hadza	Traditional	Hunter-Gatherer	4	F	PRJNA392012	SRR5760990	515F/806R
Smits et al 2017	3108	SRR5761084	Tanzania	Hadza	Traditional	Hunter-Gatherer	4	M	PRJNA392012	SRR5761084	515F/806R
Smits et al 2017	3110	SRR5761082	Tanzania	Hadza	Traditional	Hunter-Gatherer	5	F	PRJNA392012	SRR5761082	515F/806R
Smits et al 2017	3204	SRR5760883	Tanzania	Hadza	Traditional	Hunter-Gatherer	3	F	PRJNA392012	SRR5760883	515F/806R
Smits et al 2017	3206	SRR5760920	Tanzania	Hadza	Traditional	Hunter-Gatherer	3	M	PRJNA392012	SRR5760920	515F/806R
Smits et al 2017	3245	SRR5760918	Tanzania	Hadza	Traditional	Hunter-Gatherer	5	F	PRJNA392012	SRR5760918	515F/806R
Smits et al 2017	3273	SRR5761001	Tanzania	Hadza	Traditional	Hunter-Gatherer	3	F	PRJNA392012	SRR5761001	515F/806R
Smits et al 2017	3276	SRR5760899	Tanzania	Hadza	Traditional	Hunter-Gatherer	3	F	PRJNA392012	SRR5760899	515F/806R
Smits et al 2017	3281	SRR5760904	Tanzania	Hadza	Traditional	Hunter-Gatherer	4	M	PRJNA392012	SRR5760904	515F/806R
Smits et al 2017	3290	SRR5760896	Tanzania	Hadza	Traditional	Hunter-Gatherer	3	M	PRJNA392012	SRR5760896	515F/806R
Smits et al 2017	3293	SRR5761178	Tanzania	Hadza	Traditional	Hunter-Gatherer	4	M	PRJNA392012	SRR5761178	515F/806R
Smits et al 2017	3305	SRR5761111	Tanzania	Hadza	Traditional	Hunter-Gatherer	5	F	PRJNA392012	SRR5761111	515F/806R
Smits et al 2017	3399	SRR5761112	Tanzania	Hadza	Traditional	Hunter-Gatherer	4	M	PRJNA392012	SRR5761112	515F/806R
Lan et al 2017	A106	SRR5416090	Tibet	Gannan	Traditional	Agropastoralist	5	M	PRJNA381333	SRR5416090	515F/806R
Lan et al 2017	A108	SRR5416088	Tibet	Gannan	Traditional	Agropastoralist	4	M	PRJNA381333	SRR5416088	515F/806R
Lan et al 2017	A110	SRR5416087	Tibet	Gannan	Traditional	Agropastoralist	5	M	PRJNA381333	SRR5416087	515F/806R
Lan et al 2017	A111	SRR5416086	Tibet	Gannan	Traditional	Agropastoralist	5	M	PRJNA381333	SRR5416086	515F/806R
Lan et al 2017	A116	SRR5416081	Tibet	Gannan	Traditional	Agropastoralist	5	M	PRJNA381333	SRR5416081	515F/806R
Lan et al 2017	A129	SRR5416079	Tibet	Gannan	Traditional	Agropastoralist	3	F	PRJNA381333	SRR5416079	515F/806R
Lan et al 2017	A13	SRR5416251	Tibet	Hongyuan	Traditional	Pastoralist	4	M	PRJNA381333	SRR5416251	515F/806R
Lan et al 2017	A138	SRR5416076	Tibet	Gannan	Traditional	Agropastoralist	4	M	PRJNA381333	SRR5416076	515F/806R
Lan et al 2017	A156	SRR5416061	Tibet	Gannan	Traditional	Agropastoralist	3	M	PRJNA381333	SRR5416061	515F/806R
Lan et al 2017	A159	SRR5416059	Tibet	Gannan	Traditional	Agropastoralist	3	F	PRJNA381333	SRR5416059	515F/806R
Lan et al 2017	A16	SRR5416249	Tibet	Hongyuan	Traditional	Pastoralist	4	M	PRJNA381333	SRR5416249	515F/806R
Lan et al 2017	A24	SRR5416227	Tibet	Nagqu	Traditional	Pastoralist	3	F	PRJNA381333	SRR5416227	515F/806R
Lan et al 2017	A26	SRR5416225	Tibet	Nagqu	Traditional	Pastoralist	4	F	PRJNA381333	SRR5416225	515F/806R
Lan et al 2017	A42	SRR5416195	Tibet	Lhasa	Traditional	Agropastoralist	4	F	PRJNA381333	SRR5416195	515F/806R
Lan et al 2017	A49	SRR5416188	Tibet	Lhasa	Traditional	Agropastoralist	2	F	PRJNA381333	SRR5416188	515F/806R
Lan et al 2017	A55	SRR5416163	Tibet	Gangcha	Traditional	Pastoralist	5	F	PRJNA381333	SRR5416163	515F/806R
Lan et al 2017	A84	SRR5416104	Tibet	Gannan	Traditional	Agropastoralist	3	M	PRJNA381333	SRR5416104	515F/806R
Lan et al 2017	A91	SRR5416099	Tibet	Gannan	Traditional	Agropastoralist	5	M	PRJNA381333	SRR5416099	515F/806R
Lan et al 2017	A98	SRR5416093	Tibet	Gannan	Traditional	Agropastoralist	4	M	PRJNA381333	SRR5416093	515F/806R
Lan et al 2017	B47	SRR5416207	Tibet	Nagqu	Traditional	Pastoralist	4	M	PRJNA381333	SRR5416207	515F/806R
Lan et al 2017	B50	SRR5416204	Tibet	Nagqu	Traditional	Pastoralist	4	F	PRJNA381333	SRR5416204	515F/806R
Lan et al 2017	B54	SRR5416200	Tibet	Nagqu	Traditional	Pastoralist	3	F	PRJNA381333	SRR5416200	515F/806R
Lan et al 2017	B7	SRR5416124	Tibet	Tianzhu	Traditional	Agropastoralist	2	M	PRJNA381333	SRR5416124	515F/806R
Lan et al 2017	B80	SRR5416238	Tibet	Hongyuan	Traditional	Pastoralist	5	F	PRJNA381333	SRR5416238	515F/806R
Pehrsson et al 2016	01G	SRR2937659	Peru	Lima	Transitional	Peri-Urban	2	F	SRP066479	SRR2937659	515F/806R
Pehrsson et al 2016	01G	SRR2937660	Peru	Lima	Transitional	Peri-Urban	3	F	SRP066479	SRR2937660	515F/806R
Pehrsson et al 2016	01J	SRR2937663	Peru	Lima	Transitional	Peri-Urban	2	M	SRP066479	SRR2937663	515F/806R
Pehrsson et al 2016	01J	SRR2937664	Peru	Lima	Transitional	Peri-Urban	3	M	SRP066479	SRR2937664	515F/806R
Pehrsson et al 2016	03G	SRR2937718	Peru	Lima	Transitional	Peri-Urban	3	M	SRP066479	SRR2937718	515F/806R
Pehrsson et al 2016	04C	SRR2937742	Peru	Lima	Transitional	Peri-Urban	4	F	SRP066479	SRR2937742	515F/806R
Pehrsson et al 2016	07D	SRR2937786	Peru	Lima	Transitional	Peri-Urban	2	F	SRP066479	SRR2937786	515F/806R
Pehrsson et al 2016	07E	SRR2937787	Peru	Lima	Transitional	Peri-Urban	4	M	SRP066479	SRR2937787	515F/806R
Pehrsson et al 2016	08K	SRR2937808	Peru	Lima	Transitional	Peri-Urban	3	M	SRP066479	SRR2937808	515F/806R
Pehrsson et al 2016	09E	SRR2937820	Peru	Lima	Transitional	Peri-Urban	5	F	SRP066479	SRR2937820	515F/806R
Obregon-Tito et al 2014	HCO04	ERR1320994	Peru	Tunapuco	Traditional	Agriculturalist	4	M	PRJEB13051	ERR1320994	515F/806R
Obregon-Tito et al 2014	HCO07	ERR1320995	Peru	Tunapuco	Traditional	Agriculturalist	3	F	PRJEB13051	ERR1320995	515F/806R
Obregon-Tito et al 2014	HCO72	ERR1321019	Peru	Tunapuco	Traditional	Agriculturalist	5	F	PRJEB13051	ERR1321019	515F/806R
Obregon-Tito et al 2014	SM11	ERR1315758	Peru	Matses	Traditional	Hunter-Gatherer	4	F	PRJEB13051	ERR1315758	515F/806R
Obregon-Tito et al 2014	SM24	ERR1315762	Peru	Matses	Traditional	Hunter-Gatherer	2	M	PRJEB13051	ERR1315762	515F/806R
Obregon-Tito et al 2014	SM30	ERR1315766	Peru	Matses	Traditional	Hunter-Gatherer	4	M	PRJEB13051	ERR1315766	515F/806R
Obregon-Tito et al 2014	SM33	ERR1315769	Peru	Matses	Traditional	Hunter-Gatherer	5	F	PRJEB13051	ERR1315769	515F/806R
Obregon-Tito et al 2014	SM34	ERR1315770	Peru	Matses	Traditional	Hunter-Gatherer	4	M	PRJEB13051	ERR1315770	515F/806R
Obregon-Tito et al 2014	SM42	ERR1315775	Peru	Matses	Traditional	Hunter-Gatherer	4	M	PRJEB13051	ERR1315775	515F/806R
Obregon-Tito et al 2014	SM43	ERR1315776	Peru	Matses	Traditional	Hunter-Gatherer	2	F	PRJEB13051	ERR1315776	515F/806R
Obregon-Tito et al 2014	SM44	ERR1315777	Peru	Matses	Traditional	Hunter-Gatherer	4	M	PRJEB13051	ERR1315777	515F/806R
Herman et al 2018	CDI.000	CDI.000B	USA	Los Angeles	Industrialized	Urban North-American	2	F	figshare		515F/806R
Herman et al 2018	CDI.000	CDI.000C	USA	Los Angeles	Industrialized	Urban North-American	2	F	figshare		515F/806R
Herman et al 2018	CDI.000	CDI.000A	USA	Los Angeles	Industrialized	Urban North-American	2	F	figshare		515F/806R
Herman et al 2018	CDI.11	CDI.11A	USA	Los Angeles	Industrialized	Urban North-American	3	F	figshare		515F/806R
Herman et al 2018	CDI.11	CDI.11B	USA	Los Angeles	Industrialized	Urban North-American	3	F	figshare		515F/806R
Herman et al 2018	CDI.11	CDI.11C	USA	Los Angeles	Industrialized	Urban North-American	3	F	figshare		515F/806R
Herman et al 2018	CDI.113	CDI.113C	USA	Los Angeles	Industrialized	Urban North-American	3	M	figshare		515F/806R
Herman et al 2018	CDI.113	CDI.113A	USA	Los Angeles	Industrialized	Urban North-American	3	M	figshare		515F/806R
Herman et al 2018	CDI.113	CDI.113B	USA	Los Angeles	Industrialized	Urban North-American	3	M	figshare		515F/806R
Herman et al 2018	CDI.12	CDI.12A	USA	Los Angeles	Industrialized	Urban North-American	2	F	figshare		515F/806R
Herman et al 2018	CDI.12	CDI.12C	USA	Los Angeles	Industrialized	Urban North-American	2	F	figshare		515F/806R
Herman et al 2018	CDI.12	CDI.12B	USA	Los Angeles	Industrialized	Urban North-American	2	F	figshare		515F/806R
Herman et al 2018	CDI.124	CDI.124A.2	USA	Los Angeles	Industrialized	Urban North-American	3	Unknown	figshare		515F/806R
Herman et al 2018	CDI.124	CDI.124B	USA	Los Angeles	Industrialized	Urban North-American	3	F	figshare		515F/806R
Herman et al 2018	CDI.124	CDI.124C	USA	Los Angeles	Industrialized	Urban North-American	3	F	figshare		515F/806R
Herman et al 2018	CDI.128	CDI.128A	USA	Los Angeles	Industrialized	Urban North-American	2	M	figshare		515F/806R
Herman et al 2018	CDI.128	CDI.128B	USA	Los Angeles	Industrialized	Urban North-American	2	M	figshare		515F/806R
Herman et al 2018	CDI.128	CDI.128C	USA	Los Angeles	Industrialized	Urban North-American	2	M	figshare		515F/806R
Herman et al 2018	CDI.129	CDI.129B	USA	Los Angeles	Industrialized	Urban North-American	4	M	figshare		515F/806R
Herman et al 2018	CDI.129	CDI.129A	USA	Los Angeles	Industrialized	Urban North-American	4	M	figshare		515F/806R
Herman et al 2018	CDI.129	CDI.129C	USA	Los Angeles	Industrialized	Urban North-American	4	M	figshare		515F/806R
Herman et al 2018	CDI.13	CDI.13C	USA	Los Angeles	Industrialized	Urban North-American	4	M	figshare		515F/806R
Herman et al 2018	CDI.13	CDI.13B	USA	Los Angeles	Industrialized	Urban North-American	4	M	figshare		515F/806R
Herman et al 2018	CDI.13	CDI.13A	USA	Los Angeles	Industrialized	Urban North-American	4	M	figshare		515F/806R
Herman et al 2018	CDI.135	CDI.135A	USA	Los Angeles	Industrialized	Urban North-American	3	F	figshare		515F/806R
Herman et al 2018	CDI.135	CDI.135C	USA	Los Angeles	Industrialized	Urban North-American	3	F	figshare		515F/806R
Herman et al 2018	CDI.135	CDI.135B	USA	Los Angeles	Industrialized	Urban North-American	3	F	figshare		515F/806R
Herman et al 2018	CDI.144	CDI.144B	USA	Los Angeles	Industrialized	Urban North-American	2	F	figshare		515F/806R
Herman et al 2018	CDI.144	CDI.144A	USA	Los Angeles	Industrialized	Urban North-American	2	F	figshare		515F/806R
Herman et al 2018	CDI.144	CDI.144C	USA	Los Angeles	Industrialized	Urban North-American	2	F	figshare		515F/806R
Herman et al 2018	CDI.149	CDI.149B	USA	Los Angeles	Industrialized	Urban North-American	4	F	figshare		515F/806R
Herman et al 2018	CDI.149	CDI.149A	USA	Los Angeles	Industrialized	Urban North-American	4	F	figshare		515F/806R
Herman et al 2018	CDI.149	CDI.149C	USA	Los Angeles	Industrialized	Urban North-American	4	F	figshare		515F/806R
Herman et al 2018	CDI.15	CDI.15C	USA	Los Angeles	Industrialized	Urban North-American	2	F	figshare		515F/806R
Herman et al 2018	CDI.15	CDI.15A	USA	Los Angeles	Industrialized	Urban North-American	2	F	figshare		515F/806R
Herman et al 2018	CDI.15	CDI.15B	USA	Los Angeles	Industrialized	Urban North-American	2	F	figshare		515F/806R
Herman et al 2018	CDI.150	CDI.150A	USA	Los Angeles	Industrialized	Urban North-American	4	M	figshare		515F/806R
Herman et al 2018	CDI.150	CDI.150C	USA	Los Angeles	Industrialized	Urban North-American	4	M	figshare		515F/806R
Herman et al 2018	CDI.150	CDI.150B	USA	Los Angeles	Industrialized	Urban North-American	4	M	figshare		515F/806R
Herman et al 2018	CDI.154	CDI.154A	USA	Los Angeles	Industrialized	Urban North-American	3	M	figshare		515F/806R
Herman et al 2018	CDI.154	CDI.154B	USA	Los Angeles	Industrialized	Urban North-American	3	M	figshare		515F/806R
Herman et al 2018	CDI.154	CDI.154C	USA	Los Angeles	Industrialized	Urban North-American	3	M	figshare		515F/806R
Herman et al 2018	CDI.158	CDI.158C	USA	Los Angeles	Industrialized	Urban North-American	4	F	figshare		515F/806R
Herman et al 2018	CDI.158	CDI.158B	USA	Los Angeles	Industrialized	Urban North-American	4	F	figshare		515F/806R
Herman et al 2018	CDI.158	CDI.158A	USA	Los Angeles	Industrialized	Urban North-American	4	F	figshare		515F/806R
Herman et al 2018	CDI.166	CDI.166A	USA	Los Angeles	Industrialized	Urban North-American	4	F	figshare		515F/806R
Herman et al 2018	CDI.166	CDI.166B	USA	Los Angeles	Industrialized	Urban North-American	4	F	figshare		515F/806R
Herman et al 2018	CDI.166	CDI.166C	USA	Los Angeles	Industrialized	Urban North-American	4	F	figshare		515F/806R
Herman et al 2018	CDI.17	CDI.17A	USA	Los Angeles	Industrialized	Urban North-American	4	F	figshare		515F/806R
Herman et al 2018	CDI.17	CDI.17B	USA	Los Angeles	Industrialized	Urban North-American	4	F	figshare		515F/806R
Herman et al 2018	CDI.17	CDI.17C	USA	Los Angeles	Industrialized	Urban North-American	4	F	figshare		515F/806R
Herman et al 2018	CDI.174	CDI.174C	USA	Los Angeles	Industrialized	Urban North-American	2	M	figshare		515F/806R
Herman et al 2018	CDI.174	CDI.174A	USA	Los Angeles	Industrialized	Urban North-American	2	M	figshare		515F/806R
Herman et al 2018	CDI.174	CDI.174B	USA	Los Angeles	Industrialized	Urban North-American	2	M	figshare		515F/806R
Herman et al 2018	CDI.177	CDI.177A	USA	Los Angeles	Industrialized	Urban North-American	2	F	figshare		515F/806R
Herman et al 2018	CDI.177	CDI.177C	USA	Los Angeles	Industrialized	Urban North-American	2	F	figshare		515F/806R
Herman et al 2018	CDI.177	CDI.177B	USA	Los Angeles	Industrialized	Urban North-American	2	F	figshare		515F/806R
Herman et al 2018	CDI.180	CDI.180C	USA	Los Angeles	Industrialized	Urban North-American	3	F	figshare		515F/806R
Herman et al 2018	CDI.180	CDI.180B	USA	Los Angeles	Industrialized	Urban North-American	3	F	figshare		515F/806R
Herman et al 2018	CDI.180	CDI.180A	USA	Los Angeles	Industrialized	Urban North-American	3	F	figshare		515F/806R
Herman et al 2018	CDI.181	CDI.181C	USA	Los Angeles	Industrialized	Urban North-American	4	M	figshare		515F/806R
Herman et al 2018	CDI.181	CDI.181B	USA	Los Angeles	Industrialized	Urban North-American	4	M	figshare		515F/806R
Herman et al 2018	CDI.181	CDI.181A	USA	Los Angeles	Industrialized	Urban North-American	4	M	figshare		515F/806R
Herman et al 2018	CDI.182	CDI.182B	USA	Los Angeles	Industrialized	Urban North-American	2	M	figshare		515F/806R
Herman et al 2018	CDI.182	CDI.182A	USA	Los Angeles	Industrialized	Urban North-American	2	M	figshare		515F/806R
Herman et al 2018	CDI.182	CDI.182C	USA	Los Angeles	Industrialized	Urban North-American	2	M	figshare		515F/806R
Herman et al 2018	CDI.192	CDI.192A	USA	Los Angeles	Industrialized	Urban North-American	3	M	figshare		515F/806R
Herman et al 2018	CDI.192	CDI.192B	USA	Los Angeles	Industrialized	Urban North-American	3	M	figshare		515F/806R
Herman et al 2018	CDI.192	CDI.192C	USA	Los Angeles	Industrialized	Urban North-American	3	M	figshare		515F/806R
Herman et al 2018	CDI.193	CDI.193C	USA	Los Angeles	Industrialized	Urban North-American	2	F	figshare		515F/806R
Herman et al 2018	CDI.193	CDI.193A	USA	Los Angeles	Industrialized	Urban North-American	2	F	figshare		515F/806R
Herman et al 2018	CDI.193	CDI.193B	USA	Los Angeles	Industrialized	Urban North-American	2	F	figshare		515F/806R
Herman et al 2018	CDI.194	CDI.194A	USA	Los Angeles	Industrialized	Urban North-American	3	M	figshare		515F/806R
Herman et al 2018	CDI.194	CDI.194C	USA	Los Angeles	Industrialized	Urban North-American	3	M	figshare		515F/806R
Herman et al 2018	CDI.194	CDI.194B	USA	Los Angeles	Industrialized	Urban North-American	3	M	figshare		515F/806R
Herman et al 2018	CDI.197	CDI.197C	USA	Los Angeles	Industrialized	Urban North-American	3	M	figshare		515F/806R
Herman et al 2018	CDI.197	CDI.197A	USA	Los Angeles	Industrialized	Urban North-American	3	M	figshare		515F/806R
Herman et al 2018	CDI.197	CDI.197B	USA	Los Angeles	Industrialized	Urban North-American	3	M	figshare		515F/806R
Herman et al 2018	CDI.2	CDI.2C	USA	Los Angeles	Industrialized	Urban North-American	3	F	figshare		515F/806R
Herman et al 2018	CDI.2	CDI.2A	USA	Los Angeles	Industrialized	Urban North-American	3	F	figshare		515F/806R
Herman et al 2018	CDI.2	CDI.2B	USA	Los Angeles	Industrialized	Urban North-American	3	F	figshare		515F/806R
Herman et al 2018	CDI.28	CDI.28A	USA	Los Angeles	Industrialized	Urban North-American	3	M	figshare		515F/806R
Herman et al 2018	CDI.28	CDI.28C	USA	Los Angeles	Industrialized	Urban North-American	3	M	figshare		515F/806R
Herman et al 2018	CDI.28	CDI.28B	USA	Los Angeles	Industrialized	Urban North-American	3	M	figshare		515F/806R
Herman et al 2018	CDI.285	CDI.285C	USA	Los Angeles	Industrialized	Urban North-American	2	F	figshare		515F/806R
Herman et al 2018	CDI.285	CDI.285A	USA	Los Angeles	Industrialized	Urban North-American	2	F	figshare		515F/806R
Herman et al 2018	CDI.285	CDI.285B	USA	Los Angeles	Industrialized	Urban North-American	2	F	figshare		515F/806R
Herman et al 2018	CDI.30	CDI.30A	USA	Los Angeles	Industrialized	Urban North-American	4	F	figshare		515F/806R
Herman et al 2018	CDI.30	CDI.30C	USA	Los Angeles	Industrialized	Urban North-American	4	F	figshare		515F/806R
Herman et al 2018	CDI.30	CDI.30B	USA	Los Angeles	Industrialized	Urban North-American	4	F	figshare		515F/806R
Herman et al 2018	CDI.33	CDI.33A	USA	Los Angeles	Industrialized	Urban North-American	2	F	figshare		515F/806R
Herman et al 2018	CDI.33	CDI.33B	USA	Los Angeles	Industrialized	Urban North-American	2	F	figshare		515F/806R
Herman et al 2018	CDI.33	CDI.33C	USA	Los Angeles	Industrialized	Urban North-American	2	F	figshare		515F/806R
Herman et al 2018	CDI.34	CDI.34B	USA	Los Angeles	Industrialized	Urban North-American	3	M	figshare		515F/806R
Herman et al 2018	CDI.34	CDI.34A	USA	Los Angeles	Industrialized	Urban North-American	3	M	figshare		515F/806R
Herman et al 2018	CDI.34	CDI.34C	USA	Los Angeles	Industrialized	Urban North-American	3	M	figshare		515F/806R
Herman et al 2018	CDI.42	CDI.42B	USA	Los Angeles	Industrialized	Urban North-American	4	M	figshare		515F/806R
Herman et al 2018	CDI.42	CDI.42C	USA	Los Angeles	Industrialized	Urban North-American	4	M	figshare		515F/806R
Herman et al 2018	CDI.42	CDI.42A	USA	Los Angeles	Industrialized	Urban North-American	4	M	figshare		515F/806R
Herman et al 2018	CDI.55	CDI.55A	USA	Los Angeles	Industrialized	Urban North-American	4	M	figshare		515F/806R
Herman et al 2018	CDI.55	CDI.55C	USA	Los Angeles	Industrialized	Urban North-American	4	M	figshare		515F/806R
Herman et al 2018	CDI.55	CDI.55B	USA	Los Angeles	Industrialized	Urban North-American	4	M	figshare		515F/806R
Herman et al 2018	CDI.60	CDI.60C	USA	Los Angeles	Industrialized	Urban North-American	4	M	figshare		515F/806R
Herman et al 2018	CDI.60	CDI.60A	USA	Los Angeles	Industrialized	Urban North-American	4	M	figshare		515F/806R
Herman et al 2018	CDI.60	CDI.60B	USA	Los Angeles	Industrialized	Urban North-American	4	M	figshare		515F/806R
Herman et al 2018	CDI.61	CDI.61C	USA	Los Angeles	Industrialized	Urban North-American	2	M	figshare		515F/806R
Herman et al 2018	CDI.61	CDI.61B	USA	Los Angeles	Industrialized	Urban North-American	2	M	figshare		515F/806R
Herman et al 2018	CDI.61	CDI.61A	USA	Los Angeles	Industrialized	Urban North-American	2	M	figshare		515F/806R
Herman et al 2018	CDI.63	CDI.63B	USA	Los Angeles	Industrialized	Urban North-American	4	F	figshare		515F/806R
Herman et al 2018	CDI.63	CDI.63C	USA	Los Angeles	Industrialized	Urban North-American	4	F	figshare		515F/806R
Herman et al 2018	CDI.63	CDI.63A	USA	Los Angeles	Industrialized	Urban North-American	4	F	figshare		515F/806R
Herman et al 2018	CDI.64	CDI.64C	USA	Los Angeles	Industrialized	Urban North-American	2	F	figshare		515F/806R
Herman et al 2018	CDI.64	CDI.64A	USA	Los Angeles	Industrialized	Urban North-American	2	F	figshare		515F/806R
Herman et al 2018	CDI.64	CDI.64B	USA	Los Angeles	Industrialized	Urban North-American	2	F	figshare		515F/806R
Herman et al 2018	CDI.65	CDI.65C	USA	Los Angeles	Industrialized	Urban North-American	2	F	figshare		515F/806R
Herman et al 2018	CDI.65	CDI.65B	USA	Los Angeles	Industrialized	Urban North-American	2	F	figshare		515F/806R
Herman et al 2018	CDI.65	CDI.65A	USA	Los Angeles	Industrialized	Urban North-American	2	F	figshare		515F/806R
Herman et al 2018	CDI.7	CDI.7C	USA	Los Angeles	Industrialized	Urban North-American	4	F	figshare		515F/806R
Herman et al 2018	CDI.7	CDI.7A	USA	Los Angeles	Industrialized	Urban North-American	4	F	figshare		515F/806R
Herman et al 2018	CDI.7	CDI.7B	USA	Los Angeles	Industrialized	Urban North-American	4	F	figshare		515F/806R
Herman et al 2018	CDI.75	CDI.75A	USA	Los Angeles	Industrialized	Urban North-American	3	M	figshare		515F/806R
Herman et al 2018	CDI.75	CDI.75C	USA	Los Angeles	Industrialized	Urban North-American	3	M	figshare		515F/806R
Herman et al 2018	CDI.75	CDI.75B	USA	Los Angeles	Industrialized	Urban North-American	3	M	figshare		515F/806R
Herman et al 2018	CDI.77	CDI.77A	USA	Los Angeles	Industrialized	Urban North-American	2	F	figshare		515F/806R
Herman et al 2018	CDI.77	CDI.77B	USA	Los Angeles	Industrialized	Urban North-American	2	F	figshare		515F/806R
Herman et al 2018	CDI.77	CDI.77C	USA	Los Angeles	Industrialized	Urban North-American	2	F	figshare		515F/806R
Herman et al 2018	CDI.84	CDI.84A	USA	Los Angeles	Industrialized	Urban North-American	2	M	figshare		515F/806R
Herman et al 2018	CDI.84	CDI.84B	USA	Los Angeles	Industrialized	Urban North-American	2	M	figshare		515F/806R
Herman et al 2018	CDI.84	CDI.84C	USA	Los Angeles	Industrialized	Urban North-American	2	M	figshare		515F/806R
Herman et al 2018	CDI.85	CDI.85B	USA	Los Angeles	Industrialized	Urban North-American	3	F	figshare		515F/806R
Herman et al 2018	CDI.85	CDI.85C	USA	Los Angeles	Industrialized	Urban North-American	3	F	figshare		515F/806R
Herman et al 2018	CDI.85	CDI.85A	USA	Los Angeles	Industrialized	Urban North-American	3	F	figshare		515F/806R
Herman et al 2018	CDI.86	CDI.86A	USA	Los Angeles	Industrialized	Urban North-American	4	M	figshare		515F/806R
Herman et al 2018	CDI.86	CDI.86B	USA	Los Angeles	Industrialized	Urban North-American	4	M	figshare		515F/806R
Herman et al 2018	CDI.86	CDI.86C	USA	Los Angeles	Industrialized	Urban North-American	4	M	figshare		515F/806R
Herman et al 2018	CDI.9	CDI.9A	USA	Los Angeles	Industrialized	Urban North-American	4	M	figshare		515F/806R
Herman et al 2018	CDI.9	CDI.9B	USA	Los Angeles	Industrialized	Urban North-American	4	M	figshare		515F/806R
Herman et al 2018	CDI.9	CDI.9C	USA	Los Angeles	Industrialized	Urban North-American	4	M	figshare		515F/806R
Herman et al 2018	CDI.90	CDI.90C	USA	Los Angeles	Industrialized	Urban North-American	4	F	figshare		515F/806R
Herman et al 2018	CDI.90	CDI.90A	USA	Los Angeles	Industrialized	Urban North-American	4	F	figshare		515F/806R
Herman et al 2018	CDI.90	CDI.90B	USA	Los Angeles	Industrialized	Urban North-American	4	F	figshare		515F/806R
Herman et al 2018	CDI.99	CDI.99A	USA	Los Angeles	Industrialized	Urban North-American	4	M	figshare		515F/806R
Herman et al 2018	CDI.99	CDI.99B	USA	Los Angeles	Industrialized	Urban North-American	4	M	figshare		515F/806R
Herman et al 2018	CDI.99	CDI.99C	USA	Los Angeles	Industrialized	Urban North-American	4	M	figshare		515F/806R
Yatsunenko et al 2012	USygt54.AS	ERR139062	USA	StLouisArea	Industrialized	Urban North-American	2	F	PRJEB3079	ERR139062	515F/806R
Yatsunenko et al 2012	USchp18Child	ERR139346	USA	Philadelphia	Industrialized	Urban North-American	3	F	PRJEB3079	ERR139346	515F/806R
Yatsunenko et al 2012	USBldChld7	ERR139353	USA	Boulder	Industrialized	Urban North-American	3	F	PRJEB3079	ERR139353	515F/806R
Yatsunenko et al 2012	USygt21.B1	ERR139364	USA	StLouisArea	Industrialized	Urban North-American	3	M	PRJEB3079	ERR139364	515F/806R
Yatsunenko et al 2012	USBldChld5	ERR139377	USA	Boulder	Industrialized	Urban North-American	3	M	PRJEB3079	ERR139377	515F/806R
Yatsunenko et al 2012	USBldChld2	ERR139479	USA	Boulder	Industrialized	Urban North-American	4	F	PRJEB3079	ERR139479	515F/806R
Yatsunenko et al 2012	USchp1Child	ERR139484	USA	Philadelphia	Industrialized	Urban North-American	5	F	PRJEB3079	ERR139484	515F/806R
Yatsunenko et al 2012	USchp33ChildA	ERR139492	USA	Philadelphia	Industrialized	Urban North-American	5	F	PRJEB3079	ERR139492	515F/806R
Yatsunenko et al 2012	h186A.1	ERR139138	Malawi	Mayaka	Traditional	Agriculturalist	2	M	PRJEB3079	ERR139138	515F/806R
Yatsunenko et al 2012	h186B.1	ERR139160	Malawi	Mayaka	Traditional	Agriculturalist	2	F	PRJEB3079	ERR139160	515F/806R
Yatsunenko et al 2012	h9B.5	ERR139162	Malawi	Mbiza	Traditional	Agriculturalist	2	F	PRJEB3079	ERR139162	515F/806R
Yatsunenko et al 2012	h186C.1	ERR139171	Malawi	Mayaka	Traditional	Agriculturalist	2	M	PRJEB3079	ERR139171	515F/806R
Yatsunenko et al 2012	h60B.2	ERR139182	Malawi	Mbiza	Traditional	Agriculturalist	2	F	PRJEB3079	ERR139182	515F/806R
Yatsunenko et al 2012	h60A.2	ERR139213	Malawi	Mbiza	Traditional	Agriculturalist	2	F	PRJEB3079	ERR139213	515F/806R
Yatsunenko et al 2012	h146B.4	ERR139225	Malawi	Mayaka	Traditional	Agriculturalist	2	F	PRJEB3079	ERR139225	515F/806R
Yatsunenko et al 2012	h146A.4	ERR139233	Malawi	Mayaka	Traditional	Agriculturalist	2	F	PRJEB3079	ERR139233	515F/806R
Yatsunenko et al 2012	h130B.4	ERR139239	Malawi	Mayaka	Traditional	Agriculturalist	2	F	PRJEB3079	ERR139239	515F/806R
Yatsunenko et al 2012	h130A.4	ERR139242	Malawi	Mayaka	Traditional	Agriculturalist	2	F	PRJEB3079	ERR139242	515F/806R
Yatsunenko et al 2012	h147B.4	ERR139295	Malawi	Mayaka	Traditional	Agriculturalist	2	F	PRJEB3079	ERR139295	515F/806R
Yatsunenko et al 2012	h147A.4	ERR139308	Malawi	Mayaka	Traditional	Agriculturalist	2	F	PRJEB3079	ERR139308	515F/806R
Yatsunenko et al 2012	h9A.5	ERR139112	Malawi	Mayaka	Traditional	Agriculturalist	2	F	PRJEB3079	ERR139112	515F/806R
Yatsunenko et al 2012	AmzC3chldM	ERR139019	Venezuela	Coromoto	Traditional	Agriculturalist	2	M	PRJEB3079	ERR139019	515F/806R
Yatsunenko et al 2012	AmzC20chldM	ERR139023	Venezuela	Coromoto	Traditional	Agriculturalist	2	M	PRJEB3079	ERR139023	515F/806R
Yatsunenko et al 2012	AmzC5chldF	ERR139037	Venezuela	Coromoto	Traditional	Agriculturalist	2	F	PRJEB3079	ERR139037	515F/806R
Yatsunenko et al 2012	AmzC2chldM1	ERR139071	Venezuela	Coromoto	Traditional	Agriculturalist	2	M	PRJEB3079	ERR139071	515F/806R
Yatsunenko et al 2012	AmzC19chldM	ERR139078	Venezuela	Coromoto	Traditional	Agriculturalist	2	M	PRJEB3079	ERR139078	515F/806R
Yatsunenko et al 2012	Amz17chld	ERR139103	Venezuela	Platanillal	Traditional	Agriculturalist	2	M	PRJEB3079	ERR139103	515F/806R
Yatsunenko et al 2012	AmzC16chldM	ERR139328	Venezuela	Coromoto	Traditional	Agriculturalist	3	M	PRJEB3079	ERR139328	515F/806R
Yatsunenko et al 2012	Amz18chld	ERR139329	Venezuela	Platanillal	Traditional	Agriculturalist	3	F	PRJEB3079	ERR139329	515F/806R
Yatsunenko et al 2012	Amz3chldM1	ERR139338	Venezuela	Platanillal	Traditional	Agriculturalist	3	M	PRJEB3079	ERR139338	515F/806R
Yatsunenko et al 2012	AmzC2chldM2	ERR139387	Venezuela	Coromoto	Traditional	Agriculturalist	4	M	PRJEB3079	ERR139387	515F/806R
Yatsunenko et al 2012	AmzC12chldM	ERR139404	Venezuela	Coromoto	Traditional	Agriculturalist	4	M	PRJEB3079	ERR139404	515F/806R
Yatsunenko et al 2012	AmzC23chldM	ERR139425	Venezuela	Coromoto	Traditional	Agriculturalist	4	M	PRJEB3079	ERR139425	515F/806R
Yatsunenko et al 2012	Amz19chld	ERR139432	Venezuela	Platanillal	Traditional	Agriculturalist	4	Unknown	PRJEB3079	ERR139432	515F/806R
Yatsunenko et al 2012	Amz3chldM2	ERR139446	Venezuela	Platanillal	Traditional	Agriculturalist	4	M	PRJEB3079	ERR139446	515F/806R
Yatsunenko et al 2012	Amz20chld	ERR139449	Venezuela	Platanillal	Traditional	Agriculturalist	4	Unknown	PRJEB3079	ERR139449	515F/806R
Yatsunenko et al 2012	AmzC6chldM1	ERR139457	Venezuela	Coromoto	Traditional	Agriculturalist	4	M	PRJEB3079	ERR139457	515F/806R
Yatsunenko et al 2012	Amz21chld	ERR139502	Venezuela	Platanillal	Traditional	Agriculturalist	5	Unknown	PRJEB3079	ERR139502	515F/806R
Yatsunenko et al 2012	Amz4chldM1	ERR139529	Venezuela	Platanillal	Traditional	Agriculturalist	5	M	PRJEB3079	ERR139529	515F/806R
Yatsunenko et al 2012	AmzC22chldM	ERR139532	Venezuela	Coromoto	Traditional	Agriculturalist	5	M	PRJEB3079	ERR139532	515F/806R
Pehrsson et al. 2016	2_2	SRR2937673	El Salvador	South of San Salvador	Transitional	Rural	4	F	PRJNA300541	SRR2937673	515F/806R
Pehrsson et al. 2016	2_2	SRR2937674	El Salvador	South of San Salvador	Transitional	Rural	4	F	PRJNA300541	SRR2937674	515F/806R
Pehrsson et al. 2016	2_2	SRR2937675	El Salvador	South of San Salvador	Transitional	Rural	4	F	PRJNA300541	SRR2937675	515F/806R
Pehrsson et al. 2016	2_2	SRR2937676	El Salvador	South of San Salvador	Transitional	Rural	5	F	PRJNA300541	SRR2937676	515F/806R
Pehrsson et al. 2016	3_2	SRR2937690	El Salvador	South of San Salvador	Transitional	Rural	3	M	PRJNA300541	SRR2937690	515F/806R
Pehrsson et al. 2016	3_2	SRR2937691	El Salvador	South of San Salvador	Transitional	Rural	3	M	PRJNA300541	SRR2937691	515F/806R
Pehrsson et al. 2016	3_2	SRR2937692	El Salvador	South of San Salvador	Transitional	Rural	3	M	PRJNA300541	SRR2937692	515F/806R
Pehrsson et al. 2016	3_2	SRR2937693	El Salvador	South of San Salvador	Transitional	Rural	4	M	PRJNA300541	SRR2937693	515F/806R
Pehrsson et al. 2016	3_5	SRR2937701	El Salvador	South of San Salvador	Transitional	Rural	5	F	PRJNA300541	SRR2937701	515F/806R
Pehrsson et al. 2016	6_4	SRR2937765	El Salvador	South of San Salvador	Transitional	Rural	5	M	PRJNA300541	SRR2937765	515F/806R
Pehrsson et al. 2016	6_4	SRR2937766	El Salvador	South of San Salvador	Transitional	Rural	5	M	PRJNA300541	SRR2937766	515F/806R
Pehrsson et al. 2016	6_5	SRR2937767	El Salvador	South of San Salvador	Transitional	Rural	3	M	PRJNA300541	SRR2937767	515F/806R
Pehrsson et al. 2016	8_3	SRR2937793	El Salvador	South of San Salvador	Transitional	Rural	3	F	PRJNA300541	SRR2937793	515F/806R
Pehrsson et al. 2016	8_3	SRR2937794	El Salvador	South of San Salvador	Transitional	Rural	3	F	PRJNA300541	SRR2937794	515F/806R
Pehrsson et al. 2016	8_3	SRR2937795	El Salvador	South of San Salvador	Transitional	Rural	3	F	PRJNA300541	SRR2937795	515F/806R
Pehrsson et al. 2016	8_3	SRR2937796	El Salvador	South of San Salvador	Transitional	Rural	4	F	PRJNA300541	SRR2937796	515F/806R
Pehrsson et al. 2016	10_3	SRR2937827	El Salvador	South of San Salvador	Transitional	Rural	3	F	PRJNA300541	SRR2937827	515F/806R
Pehrsson et al. 2016	10_3	SRR2937828	El Salvador	South of San Salvador	Transitional	Rural	3	F	PRJNA300541	SRR2937828	515F/806R
Pehrsson et al. 2016	10_3	SRR2937829	El Salvador	South of San Salvador	Transitional	Rural	4	F	PRJNA300541	SRR2937829	515F/806R
Pehrsson et al. 2016	10_4	SRR2937833	El Salvador	South of San Salvador	Transitional	Rural	5	F	PRJNA300541	SRR2937833	515F/806R
Pehrsson et al. 2016	10_4	SRR2937834	El Salvador	South of San Salvador	Transitional	Rural	5	F	PRJNA300541	SRR2937834	515F/806R
Pehrsson et al. 2016	14_1	SRR2937880	El Salvador	South of San Salvador	Transitional	Rural	2	Unknown	PRJNA300541	SRR2937880	515F/806R
Pehrsson et al. 2016	17_3	SRR2937904	El Salvador	South of San Salvador	Transitional	Rural	3	M	PRJNA300541	SRR2937904	515F/806R
Pehrsson et al. 2016	17_3	SRR2937905	El Salvador	South of San Salvador	Transitional	Rural	3	M	PRJNA300541	SRR2937905	515F/806R
Pehrsson et al. 2016	17_3	SRR2937906	El Salvador	South of San Salvador	Transitional	Rural	4	M	PRJNA300541	SRR2937906	515F/806R
Pehrsson et al. 2016	25_7	SRR2937955	El Salvador	South of San Salvador	Transitional	Rural	2	M	PRJNA300541	SRR2937955	515F/806R
Pehrsson et al. 2016	25_7	SRR2937956	El Salvador	South of San Salvador	Transitional	Rural	2	M	PRJNA300541	SRR2937956	515F/806R
Pehrsson et al. 2016	25_7	SRR2937957	El Salvador	South of San Salvador	Transitional	Rural	2	M	PRJNA300541	SRR2937957	515F/806R
Pehrsson et al. 2016	25_7	SRR2937958	El Salvador	South of San Salvador	Transitional	Rural	3	M	PRJNA300541	SRR2937958	515F/806R
Raman et al. 2019	Bgsng7018.m40	ERR3017725	Bangladesh	Dhaka (Mirpur)	Transitional	Urban (Slum)	3.3	M	PRJEB27068	ERR3017725	515F/806R
Raman et al. 2019	Bgsng7035.m40	ERR3017761	Bangladesh	Dhaka (Mirpur)	Transitional	Urban (Slum)	3.3	M	PRJEB27068	ERR3017761	515F/806R
Raman et al. 2019	Bgsng7052.m40	ERR3017816	Bangladesh	Dhaka (Mirpur)	Transitional	Urban (Slum)	3.3	M	PRJEB27068	ERR3017816	515F/806R
Raman et al. 2019	Bgsng7063.m40	ERR3017870	Bangladesh	Dhaka (Mirpur)	Transitional	Urban (Slum)	3.3	M	PRJEB27068	ERR3017870	515F/806R
Raman et al. 2019	Bgsng7071.m40	ERR3017920	Bangladesh	Dhaka (Mirpur)	Transitional	Urban (Slum)	3.3	M	PRJEB27068	ERR3017920	515F/806R
Raman et al. 2019	Bgsng7082.m40	ERR3017970	Bangladesh	Dhaka (Mirpur)	Transitional	Urban (Slum)	3.3	F	PRJEB27068	ERR3017970	515F/806R
Raman et al. 2019	Bgsng7090.m40	ERR3018008	Bangladesh	Dhaka (Mirpur)	Transitional	Urban (Slum)	3.3	M	PRJEB27068	ERR3018008	515F/806R
Raman et al. 2019	Bgsng7096.m40	ERR3018061	Bangladesh	Dhaka (Mirpur)	Transitional	Urban (Slum)	3.3	F	PRJEB27068	ERR3018061	515F/806R
Raman et al. 2019	Bgsng7106.m40	ERR3018117	Bangladesh	Dhaka (Mirpur)	Transitional	Urban (Slum)	3.3	M	PRJEB27068	ERR3018117	515F/806R
Raman et al. 2019	Bgsng7114.m40	ERR3018169	Bangladesh	Dhaka (Mirpur)	Transitional	Urban (Slum)	3.3	M	PRJEB27068	ERR3018169	515F/806R
Raman et al. 2019	Bgsng7115.m40	ERR3018221	Bangladesh	Dhaka (Mirpur)	Transitional	Urban (Slum)	3.3	M	PRJEB27068	ERR3018221	515F/806R
Raman et al. 2019	Bgsng7128.m40	ERR3018277	Bangladesh	Dhaka (Mirpur)	Transitional	Urban (Slum)	3.3	F	PRJEB27068	ERR3018277	515F/806R
Raman et al. 2019	Bgsng7131.m40	ERR3018333	Bangladesh	Dhaka (Mirpur)	Transitional	Urban (Slum)	3.3	M	PRJEB27068	ERR3018333	515F/806R
Raman et al. 2019	Bgsng7142.m40	ERR3018386	Bangladesh	Dhaka (Mirpur)	Transitional	Urban (Slum)	3.3	M	PRJEB27068	ERR3018386	515F/806R
Raman et al. 2019	Bgsng7149.m40	ERR3018438	Bangladesh	Dhaka (Mirpur)	Transitional	Urban (Slum)	3.3	F	PRJEB27068	ERR3018438	515F/806R
Raman et al. 2019	Bgsng7150.m40	ERR3018494	Bangladesh	Dhaka (Mirpur)	Transitional	Urban (Slum)	3.3	M	PRJEB27068	ERR3018494	515F/806R
Raman et al. 2019	Bgsng7155.m40	ERR3018539	Bangladesh	Dhaka (Mirpur)	Transitional	Urban (Slum)	3.3	F	PRJEB27068	ERR3018539	515F/806R
Raman et al. 2019	Bgsng7173.m40	ERR3018598	Bangladesh	Dhaka (Mirpur)	Transitional	Urban (Slum)	3.3	M	PRJEB27068	ERR3018598	515F/806R
Raman et al. 2019	Bgsng7177.m40	ERR3018652	Bangladesh	Dhaka (Mirpur)	Transitional	Urban (Slum)	3.3	F	PRJEB27068	ERR3018652	515F/806R
Raman et al. 2019	Bgsng7178.m40	ERR3018709	Bangladesh	Dhaka (Mirpur)	Transitional	Urban (Slum)	3.3	F	PRJEB27068	ERR3018709	515F/806R
Raman et al. 2019	Bgsng7192.m40	ERR3018767	Bangladesh	Dhaka (Mirpur)	Transitional	Urban (Slum)	3.3	F	PRJEB27068	ERR3018767	515F/806R
Raman et al. 2019	Bgsng7202.m40	ERR3018823	Bangladesh	Dhaka (Mirpur)	Transitional	Urban (Slum)	3.3	F	PRJEB27068	ERR3018823	515F/806R
Raman et al. 2019	Bgsng7204.m40	ERR3018881	Bangladesh	Dhaka (Mirpur)	Transitional	Urban (Slum)	3.3	M	PRJEB27068	ERR3018881	515F/806R
Raman et al. 2019	Bgsng8024.m40	ERR3018911	Bangladesh	Dhaka (Mirpur)	Transitional	Urban (Slum)	3.3	F	PRJEB27068	ERR3018911	515F/806R
Raman et al. 2019	Bgsng8031.m40	ERR3018963	Bangladesh	Dhaka (Mirpur)	Transitional	Urban (Slum)	3.3	M	PRJEB27068	ERR3018963	515F/806R
Raman et al. 2019	Bgsng8033.m40	ERR3019009	Bangladesh	Dhaka (Mirpur)	Transitional	Urban (Slum)	3.3	M	PRJEB27068	ERR3019009	515F/806R
Raman et al. 2019	Bgsng8048.m40	ERR3019052	Bangladesh	Dhaka (Mirpur)	Transitional	Urban (Slum)	3.3	F	PRJEB27068	ERR3019052	515F/806R
Raman et al. 2019	Bgsng8061.m40	ERR3019080	Bangladesh	Dhaka (Mirpur)	Transitional	Urban (Slum)	3.3	F	PRJEB27068	ERR3019080	515F/806R
Raman et al. 2019	Bgsng8064.m38	ERR3019129	Bangladesh	Dhaka (Mirpur)	Transitional	Urban (Slum)	3.15	M	PRJEB27068	ERR3019129	515F/806R
Raman et al. 2019	Bgsng8067.m40	ERR3019140	Bangladesh	Dhaka (Mirpur)	Transitional	Urban (Slum)	3.3	M	PRJEB27068	ERR3019140	515F/806R
Raman et al. 2019	Bgsng8119.m40	ERR3019182	Bangladesh	Dhaka (Mirpur)	Transitional	Urban (Slum)	3.3	F	PRJEB27068	ERR3019182	515F/806R
Raman et al. 2019	Bgsng8145.m40	ERR3019231	Bangladesh	Dhaka (Mirpur)	Transitional	Urban (Slum)	3.3	M	PRJEB27068	ERR3019231	515F/806R
Raman et al. 2019	Bgsng8153.m40	ERR3019261	Bangladesh	Dhaka (Mirpur)	Transitional	Urban (Slum)	3.3	F	PRJEB27068	ERR3019261	515F/806R
Raman et al. 2019	Bgsng8157.m37	ERR3019282	Bangladesh	Dhaka (Mirpur)	Transitional	Urban (Slum)	3.1	M	PRJEB27068	ERR3019282	515F/806R
Raman et al. 2019	Bgsng8161.m40	ERR3019314	Bangladesh	Dhaka (Mirpur)	Transitional	Urban (Slum)	3.3	M	PRJEB27068	ERR3019314	515F/806R
Raman et al. 2019	Bgsng8168.m40	ERR3019370	Bangladesh	Dhaka (Mirpur)	Transitional	Urban (Slum)	3.3	F	PRJEB27068	ERR3019370	515F/806R
Raman et al. 2019	Bgsng8169.m40	ERR3019429	Bangladesh	Dhaka (Mirpur)	Transitional	Urban (Slum)	3.3	M	PRJEB27068	ERR3019429	515F/806R
Raman et al. 2019	Bgsng8178.m40	ERR3019483	Bangladesh	Dhaka (Mirpur)	Transitional	Urban (Slum)	3.3	M	PRJEB27068	ERR3019483	515F/806R
Raman et al. 2019	Bgsng8224.m40	ERR3019537	Bangladesh	Dhaka (Mirpur)	Transitional	Urban (Slum)	3.3	M	PRJEB27068	ERR3019537	515F/806R
Raman et al. 2019	Bgsng8233.m40	ERR3019593	Bangladesh	Dhaka (Mirpur)	Transitional	Urban (Slum)	3.3	M	PRJEB27068	ERR3019593	515F/806R
Raman et al. 2019	Bgsng8234.m40	ERR3019648	Bangladesh	Dhaka (Mirpur)	Transitional	Urban (Slum)	3.3	M	PRJEB27068	ERR3019648	515F/806R
Raman et al. 2019	Bgsng8241.m40	ERR3019700	Bangladesh	Dhaka (Mirpur)	Transitional	Urban (Slum)	3.3	F	PRJEB27068	ERR3019700	515F/806R
Raman et al. 2019	Bgsng8245.m40	ERR3019754	Bangladesh	Dhaka (Mirpur)	Transitional	Urban (Slum)	3.3	M	PRJEB27068	ERR3019754	515F/806R
Raman et al. 2019	Bgsng8248.m40	ERR3019810	Bangladesh	Dhaka (Mirpur)	Transitional	Urban (Slum)	3.3	M	PRJEB27068	ERR3019810	515F/806R
Raman et al. 2019	Bgsng8260.m40	ERR3019860	Bangladesh	Dhaka (Mirpur)	Transitional	Urban (Slum)	3.3	M	PRJEB27068	ERR3019860	515F/806R
Raman et al. 2019	Bgsng8261.m40	ERR3019889	Bangladesh	Dhaka (Mirpur)	Transitional	Urban (Slum)	3.3	M	PRJEB27068	ERR3019889	515F/806R
Raman et al. 2019	Bgsng8267.m40	ERR3019913	Bangladesh	Dhaka (Mirpur)	Transitional	Urban (Slum)	3.3	M	PRJEB27068	ERR3019913	515F/806R
Raman et al. 2019	Bgsng8270.m40	ERR3019962	Bangladesh	Dhaka (Mirpur)	Transitional	Urban (Slum)	3.3	M	PRJEB27068	ERR3019962	515F/806R
Raman et al. 2019	Bgsng8285.m40	ERR3019988	Bangladesh	Dhaka (Mirpur)	Transitional	Urban (Slum)	3.3	M	PRJEB27068	ERR3019988	515F/806R
Raman et al. 2019	Bgsng8303.m40	ERR3020009	Bangladesh	Dhaka (Mirpur)	Transitional	Urban (Slum)	3.3	F	PRJEB27068	ERR3020009	515F/806R
Raman et al. 2019	Bgsng8308.m40	ERR3020033	Bangladesh	Dhaka (Mirpur)	Transitional	Urban (Slum)	3.3	M	PRJEB27068	ERR3020033	515F/806R
Raman et al. 2019	Bgsng8323.m40	ERR3020055	Bangladesh	Dhaka (Mirpur)	Transitional	Urban (Slum)	3.3	M	PRJEB27068	ERR3020055	515F/806R
Raman et al. 2019	Bgsng8331.m40	ERR3020076	Bangladesh	Dhaka (Mirpur)	Transitional	Urban (Slum)	3.3	M	PRJEB27068	ERR3020076	515F/806R
Raman et al. 2019	Bgsng8347.m40	ERR3020096	Bangladesh	Dhaka (Mirpur)	Transitional	Urban (Slum)	3.3	F	PRJEB27068	ERR3020096	515F/806R
Raman et al. 2019	Bgsng8351.m40	ERR3020111	Bangladesh	Dhaka (Mirpur)	Transitional	Urban (Slum)	3.3	F	PRJEB27068	ERR3020111	515F/806R
Roswall et al. 2021	233-3Y	ERR4281962	Sweden	Halmstad	Industrialized	Urban European	3	Unknown	PRJEB38986	ERR4281962	515F/806R
Roswall et al. 2021	240-3Y	ERR4281991	Sweden	Halmstad	Industrialized	Urban European	3	Unknown	PRJEB38986	ERR4281991	515F/806R
Roswall et al. 2021	24-3Y	ERR4282010	Sweden	Halmstad	Industrialized	Urban European	3	Unknown	PRJEB38986	ERR4282010	515F/806R
Roswall et al. 2021	260-3Y	ERR4282064	Sweden	Halmstad	Industrialized	Urban European	3	Unknown	PRJEB38986	ERR4282064	515F/806R
Roswall et al. 2021	262-3Y	ERR4282068	Sweden	Halmstad	Industrialized	Urban European	3	Unknown	PRJEB38986	ERR4282068	515F/806R
Roswall et al. 2021	26-3Y	ERR4282079	Sweden	Halmstad	Industrialized	Urban European	3	Unknown	PRJEB38986	ERR4282079	515F/806R
Roswall et al. 2021	267-3Y	ERR4282089	Sweden	Halmstad	Industrialized	Urban European	3	Unknown	PRJEB38986	ERR4282089	515F/806R
Roswall et al. 2021	275-3Y	ERR4282111	Sweden	Halmstad	Industrialized	Urban European	3	Unknown	PRJEB38986	ERR4282111	515F/806R
Roswall et al. 2021	276-3Y	ERR4282117	Sweden	Halmstad	Industrialized	Urban European	3	Unknown	PRJEB38986	ERR4282117	515F/806R
Roswall et al. 2021	277-3Y	ERR4282123	Sweden	Halmstad	Industrialized	Urban European	3	Unknown	PRJEB38986	ERR4282123	515F/806R
Roswall et al. 2021	281-3Y	ERR4282135	Sweden	Halmstad	Industrialized	Urban European	3	Unknown	PRJEB38986	ERR4282135	515F/806R
Roswall et al. 2021	283-3Y	ERR4282145	Sweden	Halmstad	Industrialized	Urban European	3	Unknown	PRJEB38986	ERR4282145	515F/806R
Roswall et al. 2021	286-3Y	ERR4282157	Sweden	Halmstad	Industrialized	Urban European	3	Unknown	PRJEB38986	ERR4282157	515F/806R
Roswall et al. 2021	291-3Y	ERR4282163	Sweden	Halmstad	Industrialized	Urban European	3	Unknown	PRJEB38986	ERR4282163	515F/806R
Roswall et al. 2021	29-3Y	ERR4282177	Sweden	Halmstad	Industrialized	Urban European	3	Unknown	PRJEB38986	ERR4282177	515F/806R
Roswall et al. 2021	301-3Y	ERR4282182	Sweden	Halmstad	Industrialized	Urban European	3	Unknown	PRJEB38986	ERR4282182	515F/806R
Roswall et al. 2021	303-3Y	ERR4282188	Sweden	Halmstad	Industrialized	Urban European	3	Unknown	PRJEB38986	ERR4282188	515F/806R
Roswall et al. 2021	30-3Y	ERR4282191	Sweden	Halmstad	Industrialized	Urban European	3	Unknown	PRJEB38986	ERR4282191	515F/806R
Roswall et al. 2021	305-3Y	ERR4282194	Sweden	Halmstad	Industrialized	Urban European	3	Unknown	PRJEB38986	ERR4282194	515F/806R
Roswall et al. 2021	309-3Y	ERR4282207	Sweden	Halmstad	Industrialized	Urban European	3	Unknown	PRJEB38986	ERR4282207	515F/806R
Roswall et al. 2021	315-3Y	ERR4282222	Sweden	Halmstad	Industrialized	Urban European	3	Unknown	PRJEB38986	ERR4282222	515F/806R
Roswall et al. 2021	316-3Y	ERR4282228	Sweden	Halmstad	Industrialized	Urban European	3	Unknown	PRJEB38986	ERR4282228	515F/806R
Roswall et al. 2021	317-3Y	ERR4282234	Sweden	Halmstad	Industrialized	Urban European	3	Unknown	PRJEB38986	ERR4282234	515F/806R
Roswall et al. 2021	318-3Y	ERR4282239	Sweden	Halmstad	Industrialized	Urban European	3	Unknown	PRJEB38986	ERR4282239	515F/806R
Roswall et al. 2021	324-3Y	ERR4282252	Sweden	Halmstad	Industrialized	Urban European	3	Unknown	PRJEB38986	ERR4282252	515F/806R
Roswall et al. 2021	326-3Y	ERR4282258	Sweden	Halmstad	Industrialized	Urban European	3	Unknown	PRJEB38986	ERR4282258	515F/806R
Roswall et al. 2021	330-3Y	ERR4282272	Sweden	Halmstad	Industrialized	Urban European	3	Unknown	PRJEB38986	ERR4282272	515F/806R
Roswall et al. 2021	331-3Y	ERR4282279	Sweden	Halmstad	Industrialized	Urban European	3	Unknown	PRJEB38986	ERR4282279	515F/806R
Roswall et al. 2021	339-3Y	ERR4282313	Sweden	Halmstad	Industrialized	Urban European	3	Unknown	PRJEB38986	ERR4282313	515F/806R
Roswall et al. 2021	3-3Y	ERR4282317	Sweden	Halmstad	Industrialized	Urban European	3	Unknown	PRJEB38986	ERR4282317	515F/806R
Roswall et al. 2021	344-3Y	ERR4282334	Sweden	Halmstad	Industrialized	Urban European	3	Unknown	PRJEB38986	ERR4282334	515F/806R
Roswall et al. 2021	359-3Y	ERR4282373	Sweden	Halmstad	Industrialized	Urban European	3	Unknown	PRJEB38986	ERR4282373	515F/806R
Roswall et al. 2021	364-3Y	ERR4282384	Sweden	Halmstad	Industrialized	Urban European	3	Unknown	PRJEB38986	ERR4282384	515F/806R
Roswall et al. 2021	370-3Y	ERR4282399	Sweden	Halmstad	Industrialized	Urban European	3	Unknown	PRJEB38986	ERR4282399	515F/806R
Roswall et al. 2021	371-3Y	ERR4282405	Sweden	Halmstad	Industrialized	Urban European	3	Unknown	PRJEB38986	ERR4282405	515F/806R
Roswall et al. 2021	382-3Y	ERR4282428	Sweden	Halmstad	Industrialized	Urban European	3	Unknown	PRJEB38986	ERR4282428	515F/806R
Roswall et al. 2021	383-3Y	ERR4282432	Sweden	Halmstad	Industrialized	Urban European	3	Unknown	PRJEB38986	ERR4282432	515F/806R
Roswall et al. 2021	38-3Y	ERR4282435	Sweden	Halmstad	Industrialized	Urban European	3	Unknown	PRJEB38986	ERR4282435	515F/806R
Roswall et al. 2021	385-3Y	ERR4282437	Sweden	Halmstad	Industrialized	Urban European	3	Unknown	PRJEB38986	ERR4282437	515F/806R
Roswall et al. 2021	386-3Y	ERR4282443	Sweden	Halmstad	Industrialized	Urban European	3	Unknown	PRJEB38986	ERR4282443	515F/806R
Roswall et al. 2021	387-3Y	ERR4282447	Sweden	Halmstad	Industrialized	Urban European	3	Unknown	PRJEB38986	ERR4282447	515F/806R
Roswall et al. 2021	388-3Y	ERR4282453	Sweden	Halmstad	Industrialized	Urban European	3	Unknown	PRJEB38986	ERR4282453	515F/806R
Roswall et al. 2021	394-3Y	ERR4282466	Sweden	Halmstad	Industrialized	Urban European	3	Unknown	PRJEB38986	ERR4282466	515F/806R
Roswall et al. 2021	395-3Y	ERR4282468	Sweden	Halmstad	Industrialized	Urban European	3	Unknown	PRJEB38986	ERR4282468	515F/806R
Roswall et al. 2021	396-3Y	ERR4282474	Sweden	Halmstad	Industrialized	Urban European	3	Unknown	PRJEB38986	ERR4282474	515F/806R
Roswall et al. 2021	400-3Y	ERR4282487	Sweden	Halmstad	Industrialized	Urban European	3	Unknown	PRJEB38986	ERR4282487	515F/806R
Roswall et al. 2021	40-3Y	ERR4282492	Sweden	Halmstad	Industrialized	Urban European	3	Unknown	PRJEB38986	ERR4282492	515F/806R
Roswall et al. 2021	42-3Y	ERR4282497	Sweden	Halmstad	Industrialized	Urban European	3	Unknown	PRJEB38986	ERR4282497	515F/806R
Roswall et al. 2021	503-3Y	ERR4282518	Sweden	Halmstad	Industrialized	Urban European	3	Unknown	PRJEB38986	ERR4282518	515F/806R
Roswall et al. 2021	509-3Y	ERR4282537	Sweden	Halmstad	Industrialized	Urban European	3	Unknown	PRJEB38986	ERR4282537	515F/806R
Roswall et al. 2021	512-3Y	ERR4282551	Sweden	Halmstad	Industrialized	Urban European	3	Unknown	PRJEB38986	ERR4282551	515F/806R
Roswall et al. 2021	513-3Y	ERR4282556	Sweden	Halmstad	Industrialized	Urban European	3	Unknown	PRJEB38986	ERR4282556	515F/806R
Roswall et al. 2021	51-3Y	ERR4282560	Sweden	Halmstad	Industrialized	Urban European	3	Unknown	PRJEB38986	ERR4282560	515F/806R
Roswall et al. 2021	517-3Y	ERR4282568	Sweden	Halmstad	Industrialized	Urban European	3	Unknown	PRJEB38986	ERR4282568	515F/806R
Roswall et al. 2021	529-3Y	ERR4282598	Sweden	Halmstad	Industrialized	Urban European	3	Unknown	PRJEB38986	ERR4282598	515F/806R
Roswall et al. 2021	53-3Y	ERR4282615	Sweden	Halmstad	Industrialized	Urban European	3	Unknown	PRJEB38986	ERR4282615	515F/806R
Roswall et al. 2021	536-3Y	ERR4282622	Sweden	Halmstad	Industrialized	Urban European	3	Unknown	PRJEB38986	ERR4282622	515F/806R
Roswall et al. 2021	537-3Y	ERR4282625	Sweden	Halmstad	Industrialized	Urban European	3	Unknown	PRJEB38986	ERR4282625	515F/806R
Roswall et al. 2021	539-3Y	ERR4282632	Sweden	Halmstad	Industrialized	Urban European	3	Unknown	PRJEB38986	ERR4282632	515F/806R
Roswall et al. 2021	540-3Y	ERR4282638	Sweden	Halmstad	Industrialized	Urban European	3	Unknown	PRJEB38986	ERR4282638	515F/806R
Roswall et al. 2021	54-3Y	ERR4282655	Sweden	Halmstad	Industrialized	Urban European	3	Unknown	PRJEB38986	ERR4282655	515F/806R
Roswall et al. 2021	546-3Y	ERR4282662	Sweden	Halmstad	Industrialized	Urban European	3	Unknown	PRJEB38986	ERR4282662	515F/806R
Roswall et al. 2021	548-3Y	ERR4282665	Sweden	Halmstad	Industrialized	Urban European	3	Unknown	PRJEB38986	ERR4282665	515F/806R
Roswall et al. 2021	551-3Y	ERR4282677	Sweden	Halmstad	Industrialized	Urban European	3	Unknown	PRJEB38986	ERR4282677	515F/806R
Roswall et al. 2021	556-3Y	ERR4282693	Sweden	Halmstad	Industrialized	Urban European	3	Unknown	PRJEB38986	ERR4282693	515F/806R
Roswall et al. 2021	565-3Y	ERR4282712	Sweden	Halmstad	Industrialized	Urban European	3	Unknown	PRJEB38986	ERR4282712	515F/806R
Roswall et al. 2021	566-3Y	ERR4282714	Sweden	Halmstad	Industrialized	Urban European	3	Unknown	PRJEB38986	ERR4282714	515F/806R
Roswall et al. 2021	568-3Y	ERR4282719	Sweden	Halmstad	Industrialized	Urban European	3	Unknown	PRJEB38986	ERR4282719	515F/806R
Roswall et al. 2021	573-3Y	ERR4282733	Sweden	Halmstad	Industrialized	Urban European	3	Unknown	PRJEB38986	ERR4282733	515F/806R
Roswall et al. 2021	577-3Y	ERR4282746	Sweden	Halmstad	Industrialized	Urban European	3	Unknown	PRJEB38986	ERR4282746	515F/806R
Roswall et al. 2021	582-3Y	ERR4282755	Sweden	Halmstad	Industrialized	Urban European	3	Unknown	PRJEB38986	ERR4282755	515F/806R
Roswall et al. 2021	587-3Y	ERR4282775	Sweden	Halmstad	Industrialized	Urban European	3	Unknown	PRJEB38986	ERR4282775	515F/806R
Roswall et al. 2021	589-3Y	ERR4282780	Sweden	Halmstad	Industrialized	Urban European	3	Unknown	PRJEB38986	ERR4282780	515F/806R
Roswall et al. 2021	592-3Y	ERR4282792	Sweden	Halmstad	Industrialized	Urban European	3	Unknown	PRJEB38986	ERR4282792	515F/806R
Roswall et al. 2021	593-3Y	ERR4282797	Sweden	Halmstad	Industrialized	Urban European	3	Unknown	PRJEB38986	ERR4282797	515F/806R
Roswall et al. 2021	597-3Y	ERR4282812	Sweden	Halmstad	Industrialized	Urban European	3	Unknown	PRJEB38986	ERR4282812	515F/806R
Roswall et al. 2021	598-3Y	ERR4282816	Sweden	Halmstad	Industrialized	Urban European	3	Unknown	PRJEB38986	ERR4282816	515F/806R
Roswall et al. 2021	602-3Y	ERR4282835	Sweden	Halmstad	Industrialized	Urban European	3	Unknown	PRJEB38986	ERR4282835	515F/806R
Roswall et al. 2021	611-3Y	ERR4282861	Sweden	Halmstad	Industrialized	Urban European	3	Unknown	PRJEB38986	ERR4282861	515F/806R
Roswall et al. 2021	613-3Y	ERR4282871	Sweden	Halmstad	Industrialized	Urban European	3	Unknown	PRJEB38986	ERR4282871	515F/806R
Roswall et al. 2021	616-3Y	ERR4282886	Sweden	Halmstad	Industrialized	Urban European	3	Unknown	PRJEB38986	ERR4282886	515F/806R
Roswall et al. 2021	618-3Y	ERR4282894	Sweden	Halmstad	Industrialized	Urban European	3	Unknown	PRJEB38986	ERR4282894	515F/806R
Roswall et al. 2021	628-3Y	ERR4282918	Sweden	Halmstad	Industrialized	Urban European	3	Unknown	PRJEB38986	ERR4282918	515F/806R
Roswall et al. 2021	630-3Y	ERR4282927	Sweden	Halmstad	Industrialized	Urban European	3	Unknown	PRJEB38986	ERR4282927	515F/806R
Roswall et al. 2021	634-3Y	ERR4282936	Sweden	Halmstad	Industrialized	Urban European	3	Unknown	PRJEB38986	ERR4282936	515F/806R
Roswall et al. 2021	637-3Y	ERR4282946	Sweden	Halmstad	Industrialized	Urban European	3	Unknown	PRJEB38986	ERR4282946	515F/806R
Roswall et al. 2021	639-3Y	ERR4282951	Sweden	Halmstad	Industrialized	Urban European	3	Unknown	PRJEB38986	ERR4282951	515F/806R
Roswall et al. 2021	67-3Y	ERR4282959	Sweden	Halmstad	Industrialized	Urban European	3	Unknown	PRJEB38986	ERR4282959	515F/806R
Roswall et al. 2021	71-3Y	ERR4282975	Sweden	Halmstad	Industrialized	Urban European	3	Unknown	PRJEB38986	ERR4282975	515F/806R
Roswall et al. 2021	7-3Y	ERR4282981	Sweden	Halmstad	Industrialized	Urban European	3	Unknown	PRJEB38986	ERR4282981	515F/806R
Roswall et al. 2021	78-3Y	ERR4282984	Sweden	Halmstad	Industrialized	Urban European	3	Unknown	PRJEB38986	ERR4282984	515F/806R
Roswall et al. 2021	82-3Y	ERR4283005	Sweden	Halmstad	Industrialized	Urban European	3	Unknown	PRJEB38986	ERR4283005	515F/806R
Roswall et al. 2021	89-3Y	ERR4283017	Sweden	Halmstad	Industrialized	Urban European	3	Unknown	PRJEB38986	ERR4283017	515F/806R
Roswall et al. 2021	96-3Y	ERR4283041	Sweden	Halmstad	Industrialized	Urban European	3	Unknown	PRJEB38986	ERR4283041	515F/806R
Roswall et al. 2021	23-3Y	ERR4281965	Sweden	Halmstad	Industrialized	Urban European	3	Unknown	PRJEB38986	ERR4281965	515F/806R
Roswall et al. 2021	234-3Y	ERR4281966	Sweden	Halmstad	Industrialized	Urban European	3	Unknown	PRJEB38986	ERR4281966	515F/806R
Roswall et al. 2021	236-3Y	ERR4281974	Sweden	Halmstad	Industrialized	Urban European	3	Unknown	PRJEB38986	ERR4281974	515F/806R
Roswall et al. 2021	239-3Y	ERR4281985	Sweden	Halmstad	Industrialized	Urban European	3	Unknown	PRJEB38986	ERR4281985	515F/806R
Roswall et al. 2021	241-3Y	ERR4281997	Sweden	Halmstad	Industrialized	Urban European	3	Unknown	PRJEB38986	ERR4281997	515F/806R
Roswall et al. 2021	243-3Y	ERR4282007	Sweden	Halmstad	Industrialized	Urban European	3	Unknown	PRJEB38986	ERR4282007	515F/806R
Roswall et al. 2021	247-3Y	ERR4282019	Sweden	Halmstad	Industrialized	Urban European	3	Unknown	PRJEB38986	ERR4282019	515F/806R
Roswall et al. 2021	248-3Y	ERR4282024	Sweden	Halmstad	Industrialized	Urban European	3	Unknown	PRJEB38986	ERR4282024	515F/806R
Roswall et al. 2021	251-3Y	ERR4282030	Sweden	Halmstad	Industrialized	Urban European	3	Unknown	PRJEB38986	ERR4282030	515F/806R
Roswall et al. 2021	252-3Y	ERR4282035	Sweden	Halmstad	Industrialized	Urban European	3	Unknown	PRJEB38986	ERR4282035	515F/806R
Roswall et al. 2021	254-3Y	ERR4282045	Sweden	Halmstad	Industrialized	Urban European	3	Unknown	PRJEB38986	ERR4282045	515F/806R
Roswall et al. 2021	259-3Y	ERR4282059	Sweden	Halmstad	Industrialized	Urban European	3	Unknown	PRJEB38986	ERR4282059	515F/806R
Roswall et al. 2021	263-3Y	ERR4282074	Sweden	Halmstad	Industrialized	Urban European	3	Unknown	PRJEB38986	ERR4282074	515F/806R
Roswall et al. 2021	265-3Y	ERR4282082	Sweden	Halmstad	Industrialized	Urban European	3	Unknown	PRJEB38986	ERR4282082	515F/806R
Roswall et al. 2021	272-3Y	ERR4282100	Sweden	Halmstad	Industrialized	Urban European	3	Unknown	PRJEB38986	ERR4282100	515F/806R
Roswall et al. 2021	274-3Y	ERR4282106	Sweden	Halmstad	Industrialized	Urban European	3	Unknown	PRJEB38986	ERR4282106	515F/806R
Roswall et al. 2021	280-3Y	ERR4282130	Sweden	Halmstad	Industrialized	Urban European	3	Unknown	PRJEB38986	ERR4282130	515F/806R
Roswall et al. 2021	282-3Y	ERR4282140	Sweden	Halmstad	Industrialized	Urban European	3	Unknown	PRJEB38986	ERR4282140	515F/806R
Roswall et al. 2021	28-3Y	ERR4282148	Sweden	Halmstad	Industrialized	Urban European	3	Unknown	PRJEB38986	ERR4282148	515F/806R
Roswall et al. 2021	285-3Y	ERR4282151	Sweden	Halmstad	Industrialized	Urban European	3	Unknown	PRJEB38986	ERR4282151	515F/806R
Roswall et al. 2021	306-3Y	ERR4282201	Sweden	Halmstad	Industrialized	Urban European	3	Unknown	PRJEB38986	ERR4282201	515F/806R
Roswall et al. 2021	311-3Y	ERR4282211	Sweden	Halmstad	Industrialized	Urban European	3	Unknown	PRJEB38986	ERR4282211	515F/806R
Roswall et al. 2021	312-3Y	ERR4282216	Sweden	Halmstad	Industrialized	Urban European	3	Unknown	PRJEB38986	ERR4282216	515F/806R
Roswall et al. 2021	31-3Y	ERR4282219	Sweden	Halmstad	Industrialized	Urban European	3	Unknown	PRJEB38986	ERR4282219	515F/806R
Roswall et al. 2021	32-3Y	ERR4282250	Sweden	Halmstad	Industrialized	Urban European	3	Unknown	PRJEB38986	ERR4282250	515F/806R
Roswall et al. 2021	327-3Y	ERR4282263	Sweden	Halmstad	Industrialized	Urban European	3	Unknown	PRJEB38986	ERR4282263	515F/806R
Roswall et al. 2021	332-3Y	ERR4282285	Sweden	Halmstad	Industrialized	Urban European	3	Unknown	PRJEB38986	ERR4282285	515F/806R
Roswall et al. 2021	33-3Y	ERR4282290	Sweden	Halmstad	Industrialized	Urban European	3	Unknown	PRJEB38986	ERR4282290	515F/806R
Roswall et al. 2021	335-3Y	ERR4282296	Sweden	Halmstad	Industrialized	Urban European	3	Unknown	PRJEB38986	ERR4282296	515F/806R
Roswall et al. 2021	337-3Y	ERR4282303	Sweden	Halmstad	Industrialized	Urban European	3	Unknown	PRJEB38986	ERR4282303	515F/806R
Roswall et al. 2021	338-3Y	ERR4282308	Sweden	Halmstad	Industrialized	Urban European	3	Unknown	PRJEB38986	ERR4282308	515F/806R
Roswall et al. 2021	341-3Y	ERR4282319	Sweden	Halmstad	Industrialized	Urban European	3	Unknown	PRJEB38986	ERR4282319	515F/806R
Roswall et al. 2021	343-3Y	ERR4282328	Sweden	Halmstad	Industrialized	Urban European	3	Unknown	PRJEB38986	ERR4282328	515F/806R
Roswall et al. 2021	345-3Y	ERR4282340	Sweden	Halmstad	Industrialized	Urban European	3	Unknown	PRJEB38986	ERR4282340	515F/806R
Roswall et al. 2021	348-3Y	ERR4282346	Sweden	Halmstad	Industrialized	Urban European	3	Unknown	PRJEB38986	ERR4282346	515F/806R
Roswall et al. 2021	349-3Y	ERR4282352	Sweden	Halmstad	Industrialized	Urban European	3	Unknown	PRJEB38986	ERR4282352	515F/806R
Roswall et al. 2021	351-3Y	ERR4282359	Sweden	Halmstad	Industrialized	Urban European	3	Unknown	PRJEB38986	ERR4282359	515F/806R
Roswall et al. 2021	355-3Y	ERR4282366	Sweden	Halmstad	Industrialized	Urban European	3	Unknown	PRJEB38986	ERR4282366	515F/806R
Roswall et al. 2021	358-3Y	ERR4282369	Sweden	Halmstad	Industrialized	Urban European	3	Unknown	PRJEB38986	ERR4282369	515F/806R
Roswall et al. 2021	361-3Y	ERR4282380	Sweden	Halmstad	Industrialized	Urban European	3	Unknown	PRJEB38986	ERR4282380	515F/806R
Roswall et al. 2021	366-3Y	ERR4282388	Sweden	Halmstad	Industrialized	Urban European	3	Unknown	PRJEB38986	ERR4282388	515F/806R
Roswall et al. 2021	374-3Y	ERR4282412	Sweden	Halmstad	Industrialized	Urban European	3	Unknown	PRJEB38986	ERR4282412	515F/806R
Roswall et al. 2021	377-3Y	ERR4282418	Sweden	Halmstad	Industrialized	Urban European	3	Unknown	PRJEB38986	ERR4282418	515F/806R
Roswall et al. 2021	393-3Y	ERR4282462	Sweden	Halmstad	Industrialized	Urban European	3	Unknown	PRJEB38986	ERR4282462	515F/806R
Roswall et al. 2021	39-3Y	ERR4282464	Sweden	Halmstad	Industrialized	Urban European	3	Unknown	PRJEB38986	ERR4282464	515F/806R
Roswall et al. 2021	504-3Y	ERR4282524	Sweden	Halmstad	Industrialized	Urban European	3	Unknown	PRJEB38986	ERR4282524	515F/806R
Roswall et al. 2021	507-3Y	ERR4282529	Sweden	Halmstad	Industrialized	Urban European	3	Unknown	PRJEB38986	ERR4282529	515F/806R
Roswall et al. 2021	511-3Y	ERR4282547	Sweden	Halmstad	Industrialized	Urban European	3	Unknown	PRJEB38986	ERR4282547	515F/806R
Roswall et al. 2021	520-3Y	ERR4282575	Sweden	Halmstad	Industrialized	Urban European	3	Unknown	PRJEB38986	ERR4282575	515F/806R
Roswall et al. 2021	521-3Y	ERR4282578	Sweden	Halmstad	Industrialized	Urban European	3	Unknown	PRJEB38986	ERR4282578	515F/806R
Roswall et al. 2021	522-3Y	ERR4282581	Sweden	Halmstad	Industrialized	Urban European	3	Unknown	PRJEB38986	ERR4282581	515F/806R
Roswall et al. 2021	523-3Y	ERR4282587	Sweden	Halmstad	Industrialized	Urban European	3	Unknown	PRJEB38986	ERR4282587	515F/806R
Roswall et al. 2021	531-3Y	ERR4282605	Sweden	Halmstad	Industrialized	Urban European	3	Unknown	PRJEB38986	ERR4282605	515F/806R
Roswall et al. 2021	533-3Y	ERR4282612	Sweden	Halmstad	Industrialized	Urban European	3	Unknown	PRJEB38986	ERR4282612	515F/806R
Roswall et al. 2021	535-3Y	ERR4282618	Sweden	Halmstad	Industrialized	Urban European	3	Unknown	PRJEB38986	ERR4282618	515F/806R
Roswall et al. 2021	543-3Y	ERR4282650	Sweden	Halmstad	Industrialized	Urban European	3	Unknown	PRJEB38986	ERR4282650	515F/806R
Roswall et al. 2021	544-3Y	ERR4282657	Sweden	Halmstad	Industrialized	Urban European	3	Unknown	PRJEB38986	ERR4282657	515F/806R
Roswall et al. 2021	553-3Y	ERR4282682	Sweden	Halmstad	Industrialized	Urban European	3	Unknown	PRJEB38986	ERR4282682	515F/806R
Roswall et al. 2021	559-3Y	ERR4282698	Sweden	Halmstad	Industrialized	Urban European	3	Unknown	PRJEB38986	ERR4282698	515F/806R
Roswall et al. 2021	562-3Y	ERR4282703	Sweden	Halmstad	Industrialized	Urban European	3	Unknown	PRJEB38986	ERR4282703	515F/806R
Roswall et al. 2021	567-3Y	ERR4282717	Sweden	Halmstad	Industrialized	Urban European	3	Unknown	PRJEB38986	ERR4282717	515F/806R
Roswall et al. 2021	569-3Y	ERR4282723	Sweden	Halmstad	Industrialized	Urban European	3	Unknown	PRJEB38986	ERR4282723	515F/806R
Roswall et al. 2021	572-3Y	ERR4282728	Sweden	Halmstad	Industrialized	Urban European	3	Unknown	PRJEB38986	ERR4282728	515F/806R
Roswall et al. 2021	575-3Y	ERR4282741	Sweden	Halmstad	Industrialized	Urban European	3	Unknown	PRJEB38986	ERR4282741	515F/806R
Roswall et al. 2021	580-3Y	ERR4282752	Sweden	Halmstad	Industrialized	Urban European	3	Unknown	PRJEB38986	ERR4282752	515F/806R
Roswall et al. 2021	586-3Y	ERR4282769	Sweden	Halmstad	Industrialized	Urban European	3	Unknown	PRJEB38986	ERR4282769	515F/806R
Roswall et al. 2021	590-3Y	ERR4282785	Sweden	Halmstad	Industrialized	Urban European	3	Unknown	PRJEB38986	ERR4282785	515F/806R
Roswall et al. 2021	595-3Y	ERR4282804	Sweden	Halmstad	Industrialized	Urban European	3	Unknown	PRJEB38986	ERR4282804	515F/806R
Roswall et al. 2021	599-3Y	ERR4282820	Sweden	Halmstad	Industrialized	Urban European	3	Unknown	PRJEB38986	ERR4282820	515F/806R
Roswall et al. 2021	600-3Y	ERR4282826	Sweden	Halmstad	Industrialized	Urban European	3	Unknown	PRJEB38986	ERR4282826	515F/806R
Roswall et al. 2021	601-3Y	ERR4282831	Sweden	Halmstad	Industrialized	Urban European	3	Unknown	PRJEB38986	ERR4282831	515F/806R
Roswall et al. 2021	608-3Y	ERR4282846	Sweden	Halmstad	Industrialized	Urban European	3	Unknown	PRJEB38986	ERR4282846	515F/806R
Roswall et al. 2021	609-3Y	ERR4282851	Sweden	Halmstad	Industrialized	Urban European	3	Unknown	PRJEB38986	ERR4282851	515F/806R
Roswall et al. 2021	61-3Y	ERR4282875	Sweden	Halmstad	Industrialized	Urban European	3	Unknown	PRJEB38986	ERR4282875	515F/806R
Roswall et al. 2021	614-3Y	ERR4282877	Sweden	Halmstad	Industrialized	Urban European	3	Unknown	PRJEB38986	ERR4282877	515F/806R
Roswall et al. 2021	617-3Y	ERR4282890	Sweden	Halmstad	Industrialized	Urban European	3	Unknown	PRJEB38986	ERR4282890	515F/806R
Roswall et al. 2021	621-3Y	ERR4282900	Sweden	Halmstad	Industrialized	Urban European	3	Unknown	PRJEB38986	ERR4282900	515F/806R
Roswall et al. 2021	622-3Y	ERR4282904	Sweden	Halmstad	Industrialized	Urban European	3	Unknown	PRJEB38986	ERR4282904	515F/806R
Roswall et al. 2021	626-3Y	ERR4282911	Sweden	Halmstad	Industrialized	Urban European	3	Unknown	PRJEB38986	ERR4282911	515F/806R
Roswall et al. 2021	627-3Y	ERR4282916	Sweden	Halmstad	Industrialized	Urban European	3	Unknown	PRJEB38986	ERR4282916	515F/806R
Roswall et al. 2021	633-3Y	ERR4282934	Sweden	Halmstad	Industrialized	Urban European	3	Unknown	PRJEB38986	ERR4282934	515F/806R
Roswall et al. 2021	636-3Y	ERR4282941	Sweden	Halmstad	Industrialized	Urban European	3	Unknown	PRJEB38986	ERR4282941	515F/806R
Roswall et al. 2021	640-3Y	ERR4282956	Sweden	Halmstad	Industrialized	Urban European	3	Unknown	PRJEB38986	ERR4282956	515F/806R
Roswall et al. 2021	69-3Y	ERR4282964	Sweden	Halmstad	Industrialized	Urban European	3	Unknown	PRJEB38986	ERR4282964	515F/806R
Roswall et al. 2021	80-3Y	ERR4282996	Sweden	Halmstad	Industrialized	Urban European	3	Unknown	PRJEB38986	ERR4282996	515F/806R
Roswall et al. 2021	81-3Y	ERR4283000	Sweden	Halmstad	Industrialized	Urban European	3	Unknown	PRJEB38986	ERR4283000	515F/806R
Roswall et al. 2021	90-3Y	ERR4283023	Sweden	Halmstad	Industrialized	Urban European	3	Unknown	PRJEB38986	ERR4283023	515F/806R
Roswall et al. 2021	91-3Y	ERR4283030	Sweden	Halmstad	Industrialized	Urban European	3	Unknown	PRJEB38986	ERR4283030	515F/806R
Roswall et al. 2021	92-3Y	ERR4283035	Sweden	Halmstad	Industrialized	Urban European	3	Unknown	PRJEB38986	ERR4283035	515F/806R
Roswall et al. 2021	9-3Y	ERR4283039	Sweden	Halmstad	Industrialized	Urban European	3	Unknown	PRJEB38986	ERR4283039	515F/806R
Roswall et al. 2021	99-3Y	ERR4283047	Sweden	Halmstad	Industrialized	Urban European	3	Unknown	PRJEB38986	ERR4283047	515F/806R
Roswall et al. 2021	59-3Y	ERR4282802	Sweden	Halmstad	Industrialized	Urban European	3	Unknown	PRJEB38986	ERR4282802	515F/806R
Roswall et al. 2021	1001-3Y	ERR4281017	Sweden	Halmstad	Industrialized	Urban European	3	Unknown	PRJEB38986	ERR4281017	515F/806R
Roswall et al. 2021	1004-3Y	ERR4281026	Sweden	Halmstad	Industrialized	Urban European	3	Unknown	PRJEB38986	ERR4281026	515F/806R
Roswall et al. 2021	1005-3Y	ERR4281032	Sweden	Halmstad	Industrialized	Urban European	3	Unknown	PRJEB38986	ERR4281032	515F/806R
Roswall et al. 2021	1008-3Y	ERR4281043	Sweden	Halmstad	Industrialized	Urban European	3	Unknown	PRJEB38986	ERR4281043	515F/806R
Roswall et al. 2021	1011-3Y	ERR4281053	Sweden	Halmstad	Industrialized	Urban European	3	Unknown	PRJEB38986	ERR4281053	515F/806R
Roswall et al. 2021	1017-3Y	ERR4281064	Sweden	Halmstad	Industrialized	Urban European	3	Unknown	PRJEB38986	ERR4281064	515F/806R
Roswall et al. 2021	1018-3Y	ERR4281070	Sweden	Halmstad	Industrialized	Urban European	3	Unknown	PRJEB38986	ERR4281070	515F/806R
Roswall et al. 2021	102-3Y	ERR4281073	Sweden	Halmstad	Industrialized	Urban European	3	Unknown	PRJEB38986	ERR4281073	515F/806R
Roswall et al. 2021	1024-3Y	ERR4281075	Sweden	Halmstad	Industrialized	Urban European	3	Unknown	PRJEB38986	ERR4281075	515F/806R
Roswall et al. 2021	1025-3Y	ERR4281082	Sweden	Halmstad	Industrialized	Urban European	3	Unknown	PRJEB38986	ERR4281082	515F/806R
Roswall et al. 2021	1029-3Y	ERR4281089	Sweden	Halmstad	Industrialized	Urban European	3	Unknown	PRJEB38986	ERR4281089	515F/806R
Roswall et al. 2021	1030-3Y	ERR4281096	Sweden	Halmstad	Industrialized	Urban European	3	Unknown	PRJEB38986	ERR4281096	515F/806R
Roswall et al. 2021	1031-3Y	ERR4281102	Sweden	Halmstad	Industrialized	Urban European	3	Unknown	PRJEB38986	ERR4281102	515F/806R
Roswall et al. 2021	103-3Y	ERR4281107	Sweden	Halmstad	Industrialized	Urban European	3	Unknown	PRJEB38986	ERR4281107	515F/806R
Roswall et al. 2021	1036-3Y	ERR4281109	Sweden	Halmstad	Industrialized	Urban European	3	Unknown	PRJEB38986	ERR4281109	515F/806R
Roswall et al. 2021	10-3Y	ERR4281113	Sweden	Halmstad	Industrialized	Urban European	3	Unknown	PRJEB38986	ERR4281113	515F/806R
Roswall et al. 2021	1042-3Y	ERR4281116	Sweden	Halmstad	Industrialized	Urban European	3	Unknown	PRJEB38986	ERR4281116	515F/806R
Roswall et al. 2021	1043-3Y	ERR4281121	Sweden	Halmstad	Industrialized	Urban European	3	Unknown	PRJEB38986	ERR4281121	515F/806R
Roswall et al. 2021	104-3Y	ERR4281126	Sweden	Halmstad	Industrialized	Urban European	3	Unknown	PRJEB38986	ERR4281126	515F/806R
Roswall et al. 2021	1045-3Y	ERR4281129	Sweden	Halmstad	Industrialized	Urban European	3	Unknown	PRJEB38986	ERR4281129	515F/806R
Roswall et al. 2021	1051-3Y	ERR4281144	Sweden	Halmstad	Industrialized	Urban European	3	Unknown	PRJEB38986	ERR4281144	515F/806R
Roswall et al. 2021	105-3Y	ERR4281148	Sweden	Halmstad	Industrialized	Urban European	3	Unknown	PRJEB38986	ERR4281148	515F/806R
Roswall et al. 2021	1054-3Y	ERR4281150	Sweden	Halmstad	Industrialized	Urban European	3	Unknown	PRJEB38986	ERR4281150	515F/806R
Roswall et al. 2021	1056-3Y	ERR4281157	Sweden	Halmstad	Industrialized	Urban European	3	Unknown	PRJEB38986	ERR4281157	515F/806R
Roswall et al. 2021	1062-3Y	ERR4281171	Sweden	Halmstad	Industrialized	Urban European	3	Unknown	PRJEB38986	ERR4281171	515F/806R
Roswall et al. 2021	1063-3Y	ERR4281175	Sweden	Halmstad	Industrialized	Urban European	3	Unknown	PRJEB38986	ERR4281175	515F/806R
Roswall et al. 2021	1067-3Y	ERR4281179	Sweden	Halmstad	Industrialized	Urban European	3	Unknown	PRJEB38986	ERR4281179	515F/806R
Roswall et al. 2021	1068-3Y	ERR4281184	Sweden	Halmstad	Industrialized	Urban European	3	Unknown	PRJEB38986	ERR4281184	515F/806R
Roswall et al. 2021	1069-3Y	ERR4281187	Sweden	Halmstad	Industrialized	Urban European	3	Unknown	PRJEB38986	ERR4281187	515F/806R
Roswall et al. 2021	1077-3Y	ERR4281199	Sweden	Halmstad	Industrialized	Urban European	3	Unknown	PRJEB38986	ERR4281199	515F/806R
Roswall et al. 2021	1078-3Y	ERR4281204	Sweden	Halmstad	Industrialized	Urban European	3	Unknown	PRJEB38986	ERR4281204	515F/806R
Roswall et al. 2021	1079-3Y	ERR4281210	Sweden	Halmstad	Industrialized	Urban European	3	Unknown	PRJEB38986	ERR4281210	515F/806R
Roswall et al. 2021	1083-3Y	ERR4281222	Sweden	Halmstad	Industrialized	Urban European	3	Unknown	PRJEB38986	ERR4281222	515F/806R
Roswall et al. 2021	1085-3Y	ERR4281228	Sweden	Halmstad	Industrialized	Urban European	3	Unknown	PRJEB38986	ERR4281228	515F/806R
Roswall et al. 2021	1087-3Y	ERR4281232	Sweden	Halmstad	Industrialized	Urban European	3	Unknown	PRJEB38986	ERR4281232	515F/806R
Roswall et al. 2021	1089-3Y	ERR4281238	Sweden	Halmstad	Industrialized	Urban European	3	Unknown	PRJEB38986	ERR4281238	515F/806R
Roswall et al. 2021	1091-3Y	ERR4281245	Sweden	Halmstad	Industrialized	Urban European	3	Unknown	PRJEB38986	ERR4281245	515F/806R
Roswall et al. 2021	1100-3Y	ERR4281253	Sweden	Halmstad	Industrialized	Urban European	3	Unknown	PRJEB38986	ERR4281253	515F/806R
Roswall et al. 2021	1102-3Y	ERR4281258	Sweden	Halmstad	Industrialized	Urban European	3	Unknown	PRJEB38986	ERR4281258	515F/806R
Roswall et al. 2021	1103-3Y	ERR4281264	Sweden	Halmstad	Industrialized	Urban European	3	Unknown	PRJEB38986	ERR4281264	515F/806R
Roswall et al. 2021	1107-3Y	ERR4281273	Sweden	Halmstad	Industrialized	Urban European	3	Unknown	PRJEB38986	ERR4281273	515F/806R
Roswall et al. 2021	1111-3Y	ERR4281281	Sweden	Halmstad	Industrialized	Urban European	3	Unknown	PRJEB38986	ERR4281281	515F/806R
Roswall et al. 2021	1112-3Y	ERR4281284	Sweden	Halmstad	Industrialized	Urban European	3	Unknown	PRJEB38986	ERR4281284	515F/806R
Roswall et al. 2021	1115-3Y	ERR4281291	Sweden	Halmstad	Industrialized	Urban European	3	Unknown	PRJEB38986	ERR4281291	515F/806R
Roswall et al. 2021	1117-3Y	ERR4281300	Sweden	Halmstad	Industrialized	Urban European	3	Unknown	PRJEB38986	ERR4281300	515F/806R
Roswall et al. 2021	1118-3Y	ERR4281306	Sweden	Halmstad	Industrialized	Urban European	3	Unknown	PRJEB38986	ERR4281306	515F/806R
Roswall et al. 2021	1119-3Y	ERR4281312	Sweden	Halmstad	Industrialized	Urban European	3	Unknown	PRJEB38986	ERR4281312	515F/806R
Roswall et al. 2021	1120-3Y	ERR4281320	Sweden	Halmstad	Industrialized	Urban European	3	Unknown	PRJEB38986	ERR4281320	515F/806R
Roswall et al. 2021	1121-3Y	ERR4281327	Sweden	Halmstad	Industrialized	Urban European	3	Unknown	PRJEB38986	ERR4281327	515F/806R
Roswall et al. 2021	112-3Y	ERR4281332	Sweden	Halmstad	Industrialized	Urban European	3	Unknown	PRJEB38986	ERR4281332	515F/806R
Roswall et al. 2021	1127-3Y	ERR4281336	Sweden	Halmstad	Industrialized	Urban European	3	Unknown	PRJEB38986	ERR4281336	515F/806R
Roswall et al. 2021	1128-3Y	ERR4281341	Sweden	Halmstad	Industrialized	Urban European	3	Unknown	PRJEB38986	ERR4281341	515F/806R
Roswall et al. 2021	1130-3Y	ERR4281350	Sweden	Halmstad	Industrialized	Urban European	3	Unknown	PRJEB38986	ERR4281350	515F/806R
Roswall et al. 2021	1131-3Y	ERR4281356	Sweden	Halmstad	Industrialized	Urban European	3	Unknown	PRJEB38986	ERR4281356	515F/806R
Roswall et al. 2021	1132-3Y	ERR4281362	Sweden	Halmstad	Industrialized	Urban European	3	Unknown	PRJEB38986	ERR4281362	515F/806R
Roswall et al. 2021	1133-3Y	ERR4281368	Sweden	Halmstad	Industrialized	Urban European	3	Unknown	PRJEB38986	ERR4281368	515F/806R
Roswall et al. 2021	113-3Y	ERR4281373	Sweden	Halmstad	Industrialized	Urban European	3	Unknown	PRJEB38986	ERR4281373	515F/806R
Roswall et al. 2021	1134-3Y	ERR4281375	Sweden	Halmstad	Industrialized	Urban European	3	Unknown	PRJEB38986	ERR4281375	515F/806R
Roswall et al. 2021	1138-3Y	ERR4281383	Sweden	Halmstad	Industrialized	Urban European	3	Unknown	PRJEB38986	ERR4281383	515F/806R
Roswall et al. 2021	1139-3Y	ERR4281388	Sweden	Halmstad	Industrialized	Urban European	3	Unknown	PRJEB38986	ERR4281388	515F/806R
Roswall et al. 2021	1141-3Y	ERR4281396	Sweden	Halmstad	Industrialized	Urban European	3	Unknown	PRJEB38986	ERR4281396	515F/806R
Roswall et al. 2021	114-3Y	ERR4281400	Sweden	Halmstad	Industrialized	Urban European	3	Unknown	PRJEB38986	ERR4281400	515F/806R
Roswall et al. 2021	1145-3Y	ERR4281403	Sweden	Halmstad	Industrialized	Urban European	3	Unknown	PRJEB38986	ERR4281403	515F/806R
Roswall et al. 2021	1146-3Y	ERR4281410	Sweden	Halmstad	Industrialized	Urban European	3	Unknown	PRJEB38986	ERR4281410	515F/806R
Roswall et al. 2021	1149-3Y	ERR4281417	Sweden	Halmstad	Industrialized	Urban European	3	Unknown	PRJEB38986	ERR4281417	515F/806R
Roswall et al. 2021	1150-3Y	ERR4281424	Sweden	Halmstad	Industrialized	Urban European	3	Unknown	PRJEB38986	ERR4281424	515F/806R
Roswall et al. 2021	1153-3Y	ERR4281430	Sweden	Halmstad	Industrialized	Urban European	3	Unknown	PRJEB38986	ERR4281430	515F/806R
Roswall et al. 2021	1155-3Y	ERR4281436	Sweden	Halmstad	Industrialized	Urban European	3	Unknown	PRJEB38986	ERR4281436	515F/806R
Roswall et al. 2021	1156-3Y	ERR4281440	Sweden	Halmstad	Industrialized	Urban European	3	Unknown	PRJEB38986	ERR4281440	515F/806R
Roswall et al. 2021	1157-3Y	ERR4281445	Sweden	Halmstad	Industrialized	Urban European	3	Unknown	PRJEB38986	ERR4281445	515F/806R
Roswall et al. 2021	1159-3Y	ERR4281451	Sweden	Halmstad	Industrialized	Urban European	3	Unknown	PRJEB38986	ERR4281451	515F/806R
Roswall et al. 2021	1161-3Y	ERR4281457	Sweden	Halmstad	Industrialized	Urban European	3	Unknown	PRJEB38986	ERR4281457	515F/806R
Roswall et al. 2021	1165-3Y	ERR4281463	Sweden	Halmstad	Industrialized	Urban European	3	Unknown	PRJEB38986	ERR4281463	515F/806R
Roswall et al. 2021	1167-3Y	ERR4281469	Sweden	Halmstad	Industrialized	Urban European	3	Unknown	PRJEB38986	ERR4281469	515F/806R
Roswall et al. 2021	1169-3Y	ERR4281477	Sweden	Halmstad	Industrialized	Urban European	3	Unknown	PRJEB38986	ERR4281477	515F/806R
Roswall et al. 2021	1170-3Y	ERR4281482	Sweden	Halmstad	Industrialized	Urban European	3	Unknown	PRJEB38986	ERR4281482	515F/806R
Roswall et al. 2021	1172-3Y	ERR4281488	Sweden	Halmstad	Industrialized	Urban European	3	Unknown	PRJEB38986	ERR4281488	515F/806R
Roswall et al. 2021	1173-3Y	ERR4281492	Sweden	Halmstad	Industrialized	Urban European	3	Unknown	PRJEB38986	ERR4281492	515F/806R
Roswall et al. 2021	1174-3Y	ERR4281496	Sweden	Halmstad	Industrialized	Urban European	3	Unknown	PRJEB38986	ERR4281496	515F/806R
Roswall et al. 2021	1177-3Y	ERR4281503	Sweden	Halmstad	Industrialized	Urban European	3	Unknown	PRJEB38986	ERR4281503	515F/806R
Roswall et al. 2021	1178-3Y	ERR4281508	Sweden	Halmstad	Industrialized	Urban European	3	Unknown	PRJEB38986	ERR4281508	515F/806R
Roswall et al. 2021	1179-3Y	ERR4281514	Sweden	Halmstad	Industrialized	Urban European	3	Unknown	PRJEB38986	ERR4281514	515F/806R
Roswall et al. 2021	1181-3Y	ERR4281524	Sweden	Halmstad	Industrialized	Urban European	3	Unknown	PRJEB38986	ERR4281524	515F/806R
Roswall et al. 2021	1183-3Y	ERR4281532	Sweden	Halmstad	Industrialized	Urban European	3	Unknown	PRJEB38986	ERR4281532	515F/806R
Roswall et al. 2021	118-3Y	ERR4281537	Sweden	Halmstad	Industrialized	Urban European	3	Unknown	PRJEB38986	ERR4281537	515F/806R
Roswall et al. 2021	1186-3Y	ERR4281544	Sweden	Halmstad	Industrialized	Urban European	3	Unknown	PRJEB38986	ERR4281544	515F/806R
Roswall et al. 2021	1187-3Y	ERR4281550	Sweden	Halmstad	Industrialized	Urban European	3	Unknown	PRJEB38986	ERR4281550	515F/806R
Roswall et al. 2021	1188-3Y	ERR4281556	Sweden	Halmstad	Industrialized	Urban European	3	Unknown	PRJEB38986	ERR4281556	515F/806R
Roswall et al. 2021	1190-3Y	ERR4281562	Sweden	Halmstad	Industrialized	Urban European	3	Unknown	PRJEB38986	ERR4281562	515F/806R
Roswall et al. 2021	1192-3Y	ERR4281571	Sweden	Halmstad	Industrialized	Urban European	3	Unknown	PRJEB38986	ERR4281571	515F/806R
Roswall et al. 2021	1193-3Y	ERR4281577	Sweden	Halmstad	Industrialized	Urban European	3	Unknown	PRJEB38986	ERR4281577	515F/806R
Roswall et al. 2021	119-3Y	ERR4281579	Sweden	Halmstad	Industrialized	Urban European	3	Unknown	PRJEB38986	ERR4281579	515F/806R
Roswall et al. 2021	1197-3Y	ERR4281587	Sweden	Halmstad	Industrialized	Urban European	3	Unknown	PRJEB38986	ERR4281587	515F/806R
Roswall et al. 2021	1201-3Y	ERR4281595	Sweden	Halmstad	Industrialized	Urban European	3	Unknown	PRJEB38986	ERR4281595	515F/806R
Roswall et al. 2021	120-3Y	ERR4281604	Sweden	Halmstad	Industrialized	Urban European	3	Unknown	PRJEB38986	ERR4281604	515F/806R
Roswall et al. 2021	1204-3Y	ERR4281606	Sweden	Halmstad	Industrialized	Urban European	3	Unknown	PRJEB38986	ERR4281606	515F/806R
Roswall et al. 2021	1207-3Y	ERR4281615	Sweden	Halmstad	Industrialized	Urban European	3	Unknown	PRJEB38986	ERR4281615	515F/806R
Roswall et al. 2021	1210-3Y	ERR4281622	Sweden	Halmstad	Industrialized	Urban European	3	Unknown	PRJEB38986	ERR4281622	515F/806R
Roswall et al. 2021	1214-3Y	ERR4281627	Sweden	Halmstad	Industrialized	Urban European	3	Unknown	PRJEB38986	ERR4281627	515F/806R
Roswall et al. 2021	1215-3Y	ERR4281632	Sweden	Halmstad	Industrialized	Urban European	3	Unknown	PRJEB38986	ERR4281632	515F/806R
Roswall et al. 2021	1216-3Y	ERR4281637	Sweden	Halmstad	Industrialized	Urban European	3	Unknown	PRJEB38986	ERR4281637	515F/806R
Roswall et al. 2021	1219-3Y	ERR4281644	Sweden	Halmstad	Industrialized	Urban European	3	Unknown	PRJEB38986	ERR4281644	515F/806R
Roswall et al. 2021	1220-3Y	ERR4281649	Sweden	Halmstad	Industrialized	Urban European	3	Unknown	PRJEB38986	ERR4281649	515F/806R
Roswall et al. 2021	1223-3Y	ERR4281657	Sweden	Halmstad	Industrialized	Urban European	3	Unknown	PRJEB38986	ERR4281657	515F/806R
Roswall et al. 2021	122-3Y	ERR4281662	Sweden	Halmstad	Industrialized	Urban European	3	Unknown	PRJEB38986	ERR4281662	515F/806R
Roswall et al. 2021	1227-3Y	ERR4281666	Sweden	Halmstad	Industrialized	Urban European	3	Unknown	PRJEB38986	ERR4281666	515F/806R
Roswall et al. 2021	123-3Y	ERR4281677	Sweden	Halmstad	Industrialized	Urban European	3	Unknown	PRJEB38986	ERR4281677	515F/806R
Roswall et al. 2021	1235-3Y	ERR4281683	Sweden	Halmstad	Industrialized	Urban European	3	Unknown	PRJEB38986	ERR4281683	515F/806R
Roswall et al. 2021	1237-3Y	ERR4281688	Sweden	Halmstad	Industrialized	Urban European	3	Unknown	PRJEB38986	ERR4281688	515F/806R
Roswall et al. 2021	1238-3Y	ERR4281693	Sweden	Halmstad	Industrialized	Urban European	3	Unknown	PRJEB38986	ERR4281693	515F/806R
Roswall et al. 2021	1239-3Y	ERR4281699	Sweden	Halmstad	Industrialized	Urban European	3	Unknown	PRJEB38986	ERR4281699	515F/806R
Roswall et al. 2021	12-3Y	ERR4281704	Sweden	Halmstad	Industrialized	Urban European	3	Unknown	PRJEB38986	ERR4281704	515F/806R
Roswall et al. 2021	1242-3Y	ERR4281705	Sweden	Halmstad	Industrialized	Urban European	3	Unknown	PRJEB38986	ERR4281705	515F/806R
Roswall et al. 2021	128-3Y	ERR4281716	Sweden	Halmstad	Industrialized	Urban European	3	Unknown	PRJEB38986	ERR4281716	515F/806R
Roswall et al. 2021	130-3Y	ERR4281724	Sweden	Halmstad	Industrialized	Urban European	3	Unknown	PRJEB38986	ERR4281724	515F/806R
Roswall et al. 2021	132-3Y	ERR4281729	Sweden	Halmstad	Industrialized	Urban European	3	Unknown	PRJEB38986	ERR4281729	515F/806R
Roswall et al. 2021	137-3Y	ERR4281745	Sweden	Halmstad	Industrialized	Urban European	3	Unknown	PRJEB38986	ERR4281745	515F/806R
Roswall et al. 2021	1-3Y	ERR4281754	Sweden	Halmstad	Industrialized	Urban European	3	Unknown	PRJEB38986	ERR4281754	515F/806R
Roswall et al. 2021	141-3Y	ERR4281756	Sweden	Halmstad	Industrialized	Urban European	3	Unknown	PRJEB38986	ERR4281756	515F/806R
Roswall et al. 2021	147-3Y	ERR4281758	Sweden	Halmstad	Industrialized	Urban European	3	Unknown	PRJEB38986	ERR4281758	515F/806R
Roswall et al. 2021	148-3Y	ERR4281764	Sweden	Halmstad	Industrialized	Urban European	3	Unknown	PRJEB38986	ERR4281764	515F/806R
Roswall et al. 2021	150-3Y	ERR4281770	Sweden	Halmstad	Industrialized	Urban European	3	Unknown	PRJEB38986	ERR4281770	515F/806R
Roswall et al. 2021	151-3Y	ERR4281776	Sweden	Halmstad	Industrialized	Urban European	3	Unknown	PRJEB38986	ERR4281776	515F/806R
Roswall et al. 2021	157-3Y	ERR4281781	Sweden	Halmstad	Industrialized	Urban European	3	Unknown	PRJEB38986	ERR4281781	515F/806R
Roswall et al. 2021	160-3Y	ERR4281788	Sweden	Halmstad	Industrialized	Urban European	3	Unknown	PRJEB38986	ERR4281788	515F/806R
Roswall et al. 2021	161-3Y	ERR4281794	Sweden	Halmstad	Industrialized	Urban European	3	Unknown	PRJEB38986	ERR4281794	515F/806R
Roswall et al. 2021	162-3Y	ERR4281798	Sweden	Halmstad	Industrialized	Urban European	3	Unknown	PRJEB38986	ERR4281798	515F/806R
Roswall et al. 2021	16-3Y	ERR4281803	Sweden	Halmstad	Industrialized	Urban European	3	Unknown	PRJEB38986	ERR4281803	515F/806R
Roswall et al. 2021	165-3Y	ERR4281806	Sweden	Halmstad	Industrialized	Urban European	3	Unknown	PRJEB38986	ERR4281806	515F/806R
Roswall et al. 2021	169-3Y	ERR4281812	Sweden	Halmstad	Industrialized	Urban European	3	Unknown	PRJEB38986	ERR4281812	515F/806R
Roswall et al. 2021	171-3Y	ERR4281821	Sweden	Halmstad	Industrialized	Urban European	3	Unknown	PRJEB38986	ERR4281821	515F/806R
Roswall et al. 2021	17-3Y	ERR4281829	Sweden	Halmstad	Industrialized	Urban European	3	Unknown	PRJEB38986	ERR4281829	515F/806R
Roswall et al. 2021	175-3Y	ERR4281831	Sweden	Halmstad	Industrialized	Urban European	3	Unknown	PRJEB38986	ERR4281831	515F/806R
Roswall et al. 2021	179-3Y	ERR4281837	Sweden	Halmstad	Industrialized	Urban European	3	Unknown	PRJEB38986	ERR4281837	515F/806R
Roswall et al. 2021	180-3Y	ERR4281845	Sweden	Halmstad	Industrialized	Urban European	3	Unknown	PRJEB38986	ERR4281845	515F/806R
Roswall et al. 2021	181-3Y	ERR4281852	Sweden	Halmstad	Industrialized	Urban European	3	Unknown	PRJEB38986	ERR4281852	515F/806R
Roswall et al. 2021	184-3Y	ERR4281860	Sweden	Halmstad	Industrialized	Urban European	3	Unknown	PRJEB38986	ERR4281860	515F/806R
Roswall et al. 2021	187-3Y	ERR4281866	Sweden	Halmstad	Industrialized	Urban European	3	Unknown	PRJEB38986	ERR4281866	515F/806R
Roswall et al. 2021	192-3Y	ERR4281877	Sweden	Halmstad	Industrialized	Urban European	3	Unknown	PRJEB38986	ERR4281877	515F/806R
Roswall et al. 2021	19-3Y	ERR4281881	Sweden	Halmstad	Industrialized	Urban European	3	Unknown	PRJEB38986	ERR4281881	515F/806R
Roswall et al. 2021	194-3Y	ERR4281883	Sweden	Halmstad	Industrialized	Urban European	3	Unknown	PRJEB38986	ERR4281883	515F/806R
Roswall et al. 2021	200-3Y	ERR4281900	Sweden	Halmstad	Industrialized	Urban European	3	Unknown	PRJEB38986	ERR4281900	515F/806R
Roswall et al. 2021	203-3Y	ERR4281912	Sweden	Halmstad	Industrialized	Urban European	3	Unknown	PRJEB38986	ERR4281912	515F/806R
Roswall et al. 2021	204-3Y	ERR4281918	Sweden	Halmstad	Industrialized	Urban European	3	Unknown	PRJEB38986	ERR4281918	515F/806R
Roswall et al. 2021	210-3Y	ERR4281928	Sweden	Halmstad	Industrialized	Urban European	3	Unknown	PRJEB38986	ERR4281928	515F/806R
Roswall et al. 2021	211-3Y	ERR4281933	Sweden	Halmstad	Industrialized	Urban European	3	Unknown	PRJEB38986	ERR4281933	515F/806R
Roswall et al. 2021	215-3Y	ERR4281940	Sweden	Halmstad	Industrialized	Urban European	3	Unknown	PRJEB38986	ERR4281940	515F/806R
Roswall et al. 2021	224-3Y	ERR4281945	Sweden	Halmstad	Industrialized	Urban European	3	Unknown	PRJEB38986	ERR4281945	515F/806R
Roswall et al. 2021	229-3Y	ERR4281951	Sweden	Halmstad	Industrialized	Urban European	3	Unknown	PRJEB38986	ERR4281951	515F/806R

## Sheet: DADA2_Reads_retention
Primer set	Study	Country	SampleID	Read_length	Trimming_parameters	input	filtered	retained	derepF	derepR	denoisedF	denoisedR	merged	percent_merged	nochimeras	percent_chimeras
v4.SA501-v4.SA508 and v4.SA701-v4.SA712	Yersin et al 2023	Ethiopia (SRS)	Jigjiga 1	250	240/220	138415	131780	95.2064	131780	131780	130192	129652	123473	95.2342	109630	11.2114
v4.SA501-v4.SA508 and v4.SA701-v4.SA712	Yersin et al 2023	Ethiopia (SRS)	Jigjiga 2	250	240/220	92489	87548	94.6577	87548	87548	87075	86598	84686	97.7921	81112	4.2203
v4.SA501-v4.SA508 and v4.SA701-v4.SA712	Yersin et al 2023	Ethiopia (SRS)	Jigjiga 3	250	240/220	91172	86705	95.1005	86705	86705	85900	85536	83003	97.0387	78184	5.80581
v4.SA501-v4.SA508 and v4.SA701-v4.SA712	Yersin et al 2023	Ethiopia (SRS)	Jigjiga 4	250	240/220	136103	129317	95.0141	129317	129317	127936	127655	120656	94.5173	98176	18.6315
v4.SA501-v4.SA508 and v4.SA701-v4.SA712	Yersin et al 2023	Ethiopia (SRS)	Jigjiga 5	250	240/220	119426	113616	95.1351	113616	113616	112523	112155	107597	95.936	95774	10.9882
v4.SA501-v4.SA508 and v4.SA701-v4.SA712	Yersin et al 2023	Ethiopia (SRS)	Jigjiga 6	250	240/220	174024	166825	95.8632	166825	166825	164280	164193	153142	93.2695	130858	14.5512
v4.SA501-v4.SA508 and v4.SA701-v4.SA712	Yersin et al 2023	Ethiopia (SRS)	Jigjiga 7	250	240/220	158511	150789	95.1284	150789	150789	149381	148993	141126	94.7199	120923	14.3156
v4.SA501-v4.SA508 and v4.SA701-v4.SA712	Yersin et al 2023	Ethiopia (SRS)	Jigjiga 8	250	240/220	243986	234467	96.0985	234467	234467	233370	233216	223344	95.767	199928	10.4843
v4.SA501-v4.SA508 and v4.SA701-v4.SA712	Yersin et al 2023	Ethiopia (SRS)	Jigjiga 9	250	240/220	121928	115567	94.783	115567	115567	114341	113940	106099	93.1183	89063	16.0567
v4.SA501-v4.SA508 and v4.SA701-v4.SA712	Yersin et al 2023	Ethiopia (SRS)	Jigjiga 10	250	240/220	40052	37944	94.7368	37944	37944	37501	37311	35825	96.0173	35579	0.686671
v4.SA501-v4.SA508 and v4.SA701-v4.SA712	Yersin et al 2023	Ethiopia (SRS)	Jigjiga 11	250	240/220	101870	97465	95.6759	97465	97465	96722	96464	92783	96.1841	85770	7.5585
v4.SA501-v4.SA508 and v4.SA701-v4.SA712	Yersin et al 2023	Ethiopia (SRS)	Jigjiga 12	250	240/220	82834	79199	95.6117	79199	79199	78469	78178	75109	96.0743	63327	15.6865
v4.SA501-v4.SA508 and v4.SA701-v4.SA712	Yersin et al 2023	Ethiopia (SRS)	Jigjiga 14	250	240/220	52957	50146	94.6919	50146	50146	49102	48777	45957	94.2186	42975	6.48867
v4.SA501-v4.SA508 and v4.SA701-v4.SA712	Yersin et al 2023	Ethiopia (SRS)	Jigjiga 15	250	240/220	109800	104474	95.1494	104474	104474	102646	102159	95737	93.7137	83972	12.2889
v4.SA501-v4.SA508 and v4.SA701-v4.SA712	Yersin et al 2023	Ethiopia (SRS)	Jigjiga 16	250	240/220	155061	147586	95.1793	147586	147586	146653	146117	138773	94.9739	130171	6.19861
v4.SA501-v4.SA508 and v4.SA701-v4.SA712	Yersin et al 2023	Ethiopia (SRS)	Jigjiga 17	250	240/220	81669	76919	94.1838	76919	76919	75185	74595	70830	94.9527	65666	7.2907
v4.SA501-v4.SA508 and v4.SA701-v4.SA712	Yersin et al 2023	Ethiopia (SRS)	Jigjiga 18	250	240/220	139623	132879	95.1699	132879	132879	131927	131087	126593	96.5717	119580	5.5398
v4.SA501-v4.SA508 and v4.SA701-v4.SA712	Yersin et al 2023	Ethiopia (SRS)	Jigjiga 19	250	240/220	131819	125523	95.2238	125523	125523	124423	123871	119585	96.5399	113771	4.86181
v4.SA501-v4.SA508 and v4.SA701-v4.SA712	Yersin et al 2023	Ethiopia (SRS)	Jigjiga 20	250	240/220	113051	107957	95.4941	107957	107957	107123	106698	102669	96.2239	100001	2.59864
v4.SA501-v4.SA508 and v4.SA701-v4.SA712	Yersin et al 2023	Ethiopia (SRS)	Jigjiga 21	250	240/220	180930	172529	95.3568	172529	172529	170904	170702	162777	95.3574	141456	13.0983
v4.SA501-v4.SA508 and v4.SA701-v4.SA712	Yersin et al 2023	Ethiopia (SRS)	Jigjiga 22	250	240/220	96683	91978	95.1336	91978	91978	90245	90341	84329	93.3452	72522	14.0011
v4.SA501-v4.SA508 and v4.SA701-v4.SA712	Yersin et al 2023	Ethiopia (SRS)	Jigjiga 23	250	240/220	94395	88996	94.2804	88996	88996	88196	87438	83889	95.9411	77921	7.11416
v4.SA501-v4.SA508 and v4.SA701-v4.SA712	Yersin et al 2023	Ethiopia (SRS)	Jigjiga 24	250	240/220	99881	95128	95.2413	95128	95128	91623	91445	84564	92.4753	74263	12.1813
v4.SA501-v4.SA508 and v4.SA701-v4.SA712	Yersin et al 2023	Ethiopia (SRS)	Jigjiga 25	250	240/220	26941	25241	93.6899	25241	25241	24745	24398	23758	97.3768	23610	0.622948
v4.SA501-v4.SA508 and v4.SA701-v4.SA712	Yersin et al 2023	Ethiopia (SRS)	Jigjiga 26	250	240/220	67279	64070	95.2303	64070	64070	62911	62746	59520	94.8586	55759	6.31888
v4.SA501-v4.SA508 and v4.SA701-v4.SA712	Yersin et al 2023	Ethiopia (SRS)	Jigjiga 27	250	240/220	71145	67446	94.8008	67446	67446	66518	66262	63437	95.7366	55310	12.8111
v4.SA501-v4.SA508 and v4.SA701-v4.SA712	Yersin et al 2023	Ethiopia (SRS)	Jigjiga 28	250	240/220	77243	72967	94.4642	72967	72967	72368	71987	69677	96.7911	64696	7.1487
v4.SA501-v4.SA508 and v4.SA701-v4.SA712	Yersin et al 2023	Ethiopia (SRS)	Jigjiga 29	250	240/220	37686	35439	94.0376	35439	35439	35004	34702	33954	97.8445	33816	0.406432
v4.SA501-v4.SA508 and v4.SA701-v4.SA712	Yersin et al 2023	Ethiopia (SRS)	Jigjiga 30	250	240/220	61257	58035	94.7402	58035	58035	56452	56094	52076	92.837	47414	8.9523
v4.SA501-v4.SA508 and v4.SA701-v4.SA712	Yersin et al 2023	Ethiopia (SRS)	Jigjiga 32	250	240/220	153510	147049	95.7912	147049	147049	143481	143611	126274	87.9278	80456	36.2846
v4.SA501-v4.SA508 and v4.SA701-v4.SA712	Yersin et al 2023	Ethiopia (SRS)	Jigjiga 33	250	240/220	103625	98793	95.337	98793	98793	98089	97755	93533	95.681	90315	3.4405
v4.SA501-v4.SA508 and v4.SA701-v4.SA712	Yersin et al 2023	Ethiopia (SRS)	Jigjiga 34	250	240/220	69292	65818	94.9864	65818	65818	64182	64105	58771	91.6793	48544	17.4014
v4.SA501-v4.SA508 and v4.SA701-v4.SA712	Yersin et al 2023	Ethiopia (SRS)	Jigjiga 35	250	240/220	11952	11295	94.503	11295	11295	10927	10768	10307	95.7188	10097	2.03745
v4.SA501-v4.SA508 and v4.SA701-v4.SA712	Yersin et al 2023	Ethiopia (SRS)	Jigjiga 36	250	240/220	74915	71613	95.5923	71613	71613	69428	69503	61421	88.3717	49027	20.1788
v4.SA501-v4.SA508 and v4.SA701-v4.SA712	Yersin et al 2023	Ethiopia (SRS)	Jigjiga 37	250	240/220	57110	54256	95.0026	54256	54256	52815	52557	49449	94.0864	46429	6.1073
v4.SA501-v4.SA508 and v4.SA701-v4.SA712	Yersin et al 2023	Ethiopia (SRS)	Jigjiga 38	250	240/220	50056	47586	95.0655	47586	47586	45929	45734	41884	91.5818	36613	12.5848
v4.SA501-v4.SA508 and v4.SA701-v4.SA712	Yersin et al 2023	Ethiopia (SRS)	Jigjiga 39	250	240/220	81747	77302	94.5625	77302	77302	76398	75815	72021	94.9957	65322	9.30145
v4.SA501-v4.SA508 and v4.SA701-v4.SA712	Yersin et al 2023	Ethiopia (SRS)	Jigjiga 40	250	240/220	30504	28806	94.4335	28806	28806	28269	28047	27263	97.2047	27007	0.939002
v4.SA501-v4.SA508 and v4.SA701-v4.SA712	Yersin et al 2023	Ethiopia (SRS)	Jigjiga 42	250	240/220	88169	83925	95.1865	83925	83925	82159	82237	75752	92.1143	62868	17.0081
v4.SA501-v4.SA508 and v4.SA701-v4.SA712	Yersin et al 2023	Ethiopia (SRS)	Jigjiga 43	250	240/220	64631	61334	94.8987	61334	61334	59725	59246	55327	93.3852	50197	9.27215
v4.SA501-v4.SA508 and v4.SA701-v4.SA712	Yersin et al 2023	Ethiopia (SRS)	Jigjiga 45	250	240/220	91677	87936	95.9194	87936	87936	87368	87032	85023	97.6917	75628	11.05
v4.SA501-v4.SA508 and v4.SA701-v4.SA712	Yersin et al 2023	Ethiopia (SRS)	Jigjiga 46	250	240/220	55242	52741	95.4726	52741	52741	51769	51728	48420	93.605	38661	20.1549
v4.SA501-v4.SA508 and v4.SA701-v4.SA712	Yersin et al 2023	Ethiopia (SRS)	Jigjiga 47	250	240/220	82758	79155	95.6463	79155	79155	78497	78239	75519	96.5235	66563	11.8593
v4.SA501-v4.SA508 and v4.SA701-v4.SA712	Yersin et al 2023	Ethiopia (SRS)	Jigjiga 48	250	240/220	150800	143721	95.3057	143721	143721	141031	141110	125290	88.7889	85206	31.993
v4.SA501-v4.SA508 and v4.SA701-v4.SA712	Yersin et al 2023	Ethiopia (SRS)	Jigjiga 49	250	240/220	151571	144155	95.1072	144155	144155	142442	142043	131961	92.9021	102969	21.9701
v4.SA501-v4.SA508 and v4.SA701-v4.SA712	Yersin et al 2023	Ethiopia (SRS)	Jigjiga 50	250	240/220	50878	48095	94.5301	48095	48095	47336	46993	44980	95.7164	42463	5.59582
v4.SA501-v4.SA508 and v4.SA701-v4.SA712	Yersin et al 2023	Ethiopia (SRS)	Jigjiga 51	250	240/220	45963	43647	94.9612	43647	43647	43147	42746	41192	96.3646	39207	4.8189
v4.SA501-v4.SA508 and v4.SA701-v4.SA712	Yersin et al 2023	Ethiopia (SRS)	Jigjiga 52	250	240/220	59722	56375	94.3957	56375	56375	55221	54941	51782	94.2502	46788	9.64428
v4.SA501-v4.SA508 and v4.SA701-v4.SA712	Yersin et al 2023	Ethiopia (SRS)	Jigjiga 53	250	240/220	73116	69514	95.0736	69514	69514	68486	68402	64461	94.2385	54962	14.736
v4.SA501-v4.SA508 and v4.SA701-v4.SA712	Yersin et al 2023	Ethiopia (SRS)	Jigjiga 54	250	240/220	70706	67364	95.2734	67364	67364	66209	66111	62303	94.24	53427	14.2465
v4.SA501-v4.SA508 and v4.SA701-v4.SA712	Yersin et al 2023	Ethiopia (SRS)	Jigjiga 56	250	240/220	92242	87784	95.1671	87784	87784	86560	86391	82442	95.4289	74063	10.1635
v4.SA501-v4.SA508 and v4.SA701-v4.SA712	Yersin et al 2023	Ethiopia (SRS)	Jigjiga 59	250	240/220	56487	53182	94.1491	53182	53182	52232	51879	48224	92.9548	41761	13.402
v4.SA501-v4.SA508 and v4.SA701-v4.SA712	Yersin et al 2023	Ethiopia (SRS)	Jigjiga 61	250	240/220	60992	57256	93.8746	57256	57256	56328	55903	53667	96.0002	49551	7.66952
v4.SA501-v4.SA508 and v4.SA701-v4.SA712	Yersin et al 2023	Ethiopia (SRS)	Jigjiga 62	250	240/220	54653	51585	94.3864	51585	51585	50958	50486	48827	96.7139	46939	3.86671
v4.SA501-v4.SA508 and v4.SA701-v4.SA712	Vonaesch et al 2022	CAR		250	230/200	23264	17725	76.1907	17725	17725	16977	16801	14445	85.977	12566	13.008
v4.SA501-v4.SA508 and v4.SA701-v4.SA712	Vonaesch et al 2022	CAR		250	230/200	15450	11782	76.2589	11782	11782	10935	10251	8137	79.3776	7488	7.97591
v4.SA501-v4.SA508 and v4.SA701-v4.SA712	Vonaesch et al 2022	CAR		250	230/200	30317	23335	76.97	23335	23335	22525	21606	18364	84.9949	17860	2.7445
v4.SA501-v4.SA508 and v4.SA701-v4.SA712	Vonaesch et al 2022	CAR		250	230/200	20975	16091	76.7151	16091	16091	14923	14596	11958	81.9266	11554	3.37849
v4.SA501-v4.SA508 and v4.SA701-v4.SA712	Vonaesch et al 2022	CAR		250	230/200	15284	11658	76.2758	11658	11658	10886	10762	8627	80.1617	7922	8.17202
v4.SA501-v4.SA508 and v4.SA701-v4.SA712	Vonaesch et al 2022	CAR		250	230/200	17849	13736	76.9567	13736	13736	12952	12812	10739	83.8199	9411	12.3661
v4.SA501-v4.SA508 and v4.SA701-v4.SA712	Vonaesch et al 2022	CAR		250	230/200	19226	14750	76.719	14750	14750	14205	14074	11807	83.8923	9743	17.4812
v4.SA501-v4.SA508 and v4.SA701-v4.SA712	Vonaesch et al 2022	CAR		250	230/200	13775	10583	76.8276	10583	10583	9817	9633	7205	74.795	6776	5.9542
v4.SA501-v4.SA508 and v4.SA701-v4.SA712	Vonaesch et al 2022	CAR		250	230/200	23001	17794	77.3619	17794	17794	16603	16792	13450	80.0977	11587	13.8513
v4.SA501-v4.SA508 and v4.SA701-v4.SA712	Vonaesch et al 2022	CAR		250	230/200	25079	19117	76.2271	19117	19117	18293	18257	15410	84.406	12144	21.194
v4.SA501-v4.SA508 and v4.SA701-v4.SA712	Vonaesch et al 2022	CAR		250	230/200	26951	20642	76.5909	20642	20642	19624	19583	15897	81.1776	14508	8.7375
v4.SA501-v4.SA508 and v4.SA701-v4.SA712	Vonaesch et al 2022	CAR		250	230/200	25487	19611	76.9451	19611	19611	18536	18527	15656	84.5037	13364	14.6398
v4.SA501-v4.SA508 and v4.SA701-v4.SA712	Vonaesch et al 2022	CAR		250	230/200	14443	11010	76.2307	11010	11010	10450	10385	8059	77.6023	6639	17.6201
v4.SA501-v4.SA508 and v4.SA701-v4.SA712	Vonaesch et al 2022	CAR		250	230/200	27133	20665	76.1619	20665	20665	19620	19712	16445	83.4263	12863	21.7817
v4.SA501-v4.SA508 and v4.SA701-v4.SA712	Vonaesch et al 2022	CAR		250	230/200	11259	8691	77.1916	8691	8691	8097	7957	5801	72.9044	4940	14.8423
v4.SA501-v4.SA508 and v4.SA701-v4.SA712	Vonaesch et al 2022	CAR		250	230/200	16333	12438	76.1526	12438	12438	11533	11538	9422	81.6606	8074	14.3069
v4.SA501-v4.SA508 and v4.SA701-v4.SA712	Vonaesch et al 2022	CAR		250	230/200	16227	12402	76.4282	12402	12402	11468	11407	9870	86.5258	9362	5.14691
v4.SA501-v4.SA508 and v4.SA701-v4.SA712	Vonaesch et al 2022	CAR		250	230/200	19882	15033	75.6111	15033	15033	14546	14250	12864	90.2737	10862	15.5628
v4.SA501-v4.SA508 and v4.SA701-v4.SA712	Vonaesch et al 2022	CAR		250	230/200	23276	17807	76.5037	17807	17807	16890	16728	14454	86.406	13815	4.42092
v4.SA501-v4.SA508 and v4.SA701-v4.SA712	Vonaesch et al 2022	CAR		250	230/200	15653	12053	77.0012	12053	12053	11070	10985	9262	84.315	9035	2.45087
v4.SA501-v4.SA508 and v4.SA701-v4.SA712	Vonaesch et al 2022	CAR		250	230/200	18236	13919	76.327	13919	13919	13362	13056	10970	84.0227	9804	10.629
v4.SA501-v4.SA508 and v4.SA701-v4.SA712	Vonaesch et al 2022	CAR		250	230/200	18818	14376	76.3949	14376	14376	13707	13498	11871	87.9464	10238	13.7562
v4.SA501-v4.SA508 and v4.SA701-v4.SA712	Vonaesch et al 2022	CAR		250	230/200	17520	13450	76.7694	13450	13450	12365	12193	9723	79.7425	8836	9.1227
v4.SA501-v4.SA508 and v4.SA701-v4.SA712	Vonaesch et al 2022	CAR		250	230/200	18145	13823	76.1808	13823	13823	12895	12919	10304	79.7585	8915	13.4802
v4.SA501-v4.SA508 and v4.SA701-v4.SA712	Vonaesch et al 2022	CAR		250	230/200	19541	14904	76.2704	14904	14904	14432	14398	12427	86.3106	10371	16.5446
v4.SA501-v4.SA508 and v4.SA701-v4.SA712	Vonaesch et al 2022	CAR		250	230/200	12803	9768	76.2946	9768	9768	9359	8997	7276	80.8714	6056	16.7675
v4.SA501-v4.SA508 and v4.SA701-v4.SA712	Vonaesch et al 2022	CAR		250	230/200	17272	13263	76.789	13263	13263	12417	12494	10843	86.7857	9779	9.81278
v4.SA501-v4.SA508 and v4.SA701-v4.SA712	Vonaesch et al 2022	CAR		250	230/200	17973	13832	76.9599	13832	13832	13205	13323	11425	85.754	9502	16.8315
v4.SA501-v4.SA508 and v4.SA701-v4.SA712	Vonaesch et al 2022	CAR		250	230/200	15429	11826	76.6479	11826	11826	10965	11035	9040	81.9212	8097	10.4314
v4.SA501-v4.SA508 and v4.SA701-v4.SA712	Vonaesch et al 2022	CAR		250	230/200	24464	18671	76.3203	18671	18671	17912	17876	14656	81.987	13337	8.99973
v4.SA501-v4.SA508 and v4.SA701-v4.SA712	Vonaesch et al 2022	CAR		250	230/200	21217	16343	77.0279	16343	16343	15489	15218	12720	83.5852	11547	9.2217
v4.SA501-v4.SA508 and v4.SA701-v4.SA712	Vonaesch et al 2022	CAR		250	230/200	16634	12735	76.5601	12735	12735	11782	11633	9256	79.5667	8632	6.74157
v4.SA501-v4.SA508 and v4.SA701-v4.SA712	Vonaesch et al 2022	CAR		250	230/200	19592	14993	76.5261	14993	14993	14375	14357	12517	87.184	10985	12.2394
v4.SA501-v4.SA508 and v4.SA701-v4.SA712	Vonaesch et al 2022	CAR		250	230/200	22587	17365	76.8805	17365	17365	16795	16727	14452	86.3992	12538	13.2438
v4.SA501-v4.SA508 and v4.SA701-v4.SA712	Vonaesch et al 2022	CAR		250	230/200	10840	8303	76.5959	8303	8303	7801	7748	6667	86.048	5809	12.8694
v4.SA501-v4.SA508 and v4.SA701-v4.SA712	Vonaesch et al 2022	CAR		250	230/200	12086	9259	76.6093	9259	9259	8722	8690	7205	82.9114	5707	20.7911
v4.SA501-v4.SA508 and v4.SA701-v4.SA712	Vonaesch et al 2022	CAR		250	230/200	16313	12466	76.4176	12466	12466	11913	11901	9822	82.5309	8286	15.6384
v4.SA501-v4.SA508 and v4.SA701-v4.SA712	Vonaesch et al 2022	CAR		250	230/200	12239	9306	76.0356	9306	9306	8835	8736	7429	85.0389	6014	19.047
v4.SA501-v4.SA508 and v4.SA701-v4.SA712	Vonaesch et al 2022	CAR		250	230/200	15468	11857	76.655	11857	11857	11035	10838	8674	80.0332	8274	4.61148
v4.SA501-v4.SA508 and v4.SA701-v4.SA712	Vonaesch et al 2022	CAR		250	230/200	15839	12179	76.8925	12179	12179	11180	11258	9265	82.297	8628	6.87534
v4.SA501-v4.SA508 and v4.SA701-v4.SA712	Vonaesch et al 2022	CAR		250	230/200	21541	16454	76.3846	16454	16454	15372	15363	12744	82.9525	12107	4.99843
v4.SA501-v4.SA508 and v4.SA701-v4.SA712	Vonaesch et al 2022	CAR		250	230/200	24655	18828	76.3658	18828	18828	17859	17809	14873	83.514	13477	9.38614
v4.SA501-v4.SA508 and v4.SA701-v4.SA712	Vonaesch et al 2022	CAR		250	230/200	17761	13620	76.6849	13620	13620	12831	12847	11103	86.4248	10504	5.39494
v4.SA501-v4.SA508 and v4.SA701-v4.SA712	Vonaesch et al 2022	CAR		250	230/200	19788	15097	76.2937	15097	15097	14477	14435	12735	88.2231	11395	10.5222
v4.SA501-v4.SA508 and v4.SA701-v4.SA712	Vonaesch et al 2022	CAR		250	230/200	17199	13171	76.58	13171	13171	12432	12122	10414	85.9099	10005	3.92741
v4.SA501-v4.SA508 and v4.SA701-v4.SA712	Vonaesch et al 2022	CAR		250	230/200	12751	9638	75.5862	9638	9638	9190	9048	7620	84.2175	6910	9.31759
v4.SA501-v4.SA508 and v4.SA701-v4.SA712	Vonaesch et al 2022	CAR		250	230/200	16216	12448	76.7637	12448	12448	11729	11742	10074	85.7946	9007	10.5916
v4.SA501-v4.SA508 and v4.SA701-v4.SA712	Vonaesch et al 2022	CAR		250	230/200	16570	12652	76.3549	12652	12652	11811	11854	9794	82.6219	8190	16.3774
v4.SA501-v4.SA508 and v4.SA701-v4.SA712	Vonaesch et al 2022	CAR		250	230/200	4761	3650	76.6646	3650	3650	3430	3438	2938	85.4567	2431	17.2566
v4.SA501-v4.SA508 and v4.SA701-v4.SA712	Vonaesch et al 2022	CAR		250	230/200	16156	12329	76.3122	12329	12329	11731	11813	9954	84.2631	8858	11.0106
v4.SA501-v4.SA508 and v4.SA701-v4.SA712	Vonaesch et al 2022	CAR		250	230/200	26970	20582	76.3144	20582	20582	19879	19825	16545	83.4552	14284	13.6658
v4.SA501-v4.SA508 and v4.SA701-v4.SA712	Vonaesch et al 2022	CAR		250	230/200	21528	16704	77.592	16704	16704	16215	16147	13048	80.8076	12080	7.41876
v4.SA501-v4.SA508 and v4.SA701-v4.SA712	Vonaesch et al 2022	CAR		250	230/200	27845	21388	76.8109	21388	21388	20288	20118	16955	84.2778	15742	7.15423
v4.SA501-v4.SA508 and v4.SA701-v4.SA712	Vonaesch et al 2022	CAR		250	230/200	11201	8522	76.0825	8522	8522	8056	7970	6664	83.6136	5835	12.44
v4.SA501-v4.SA508 and v4.SA701-v4.SA712	Vonaesch et al 2022	CAR		250	230/200	16591	12727	76.7103	12727	12727	11858	12011	9804	81.6252	7854	19.8898
v4.SA501-v4.SA508 and v4.SA701-v4.SA712	Vonaesch et al 2022	CAR		250	230/200	13072	9945	76.0786	9945	9945	9410	9456	7825	82.7517	6535	16.4856
v4.SA501-v4.SA508 and v4.SA701-v4.SA712	Vonaesch et al 2022	CAR		250	230/200	24170	18528	76.657	18528	18528	17642	17731	14277	80.52	11807	17.3006
v4.SA501-v4.SA508 and v4.SA701-v4.SA712	Vonaesch et al 2022	CAR		250	230/200	13982	10729	76.7344	10729	10729	10099	10166	8489	83.5038	6412	24.467
v4.SA501-v4.SA508 and v4.SA701-v4.SA712	Vonaesch et al 2022	CAR		250	230/200	16529	12613	76.3083	12613	12613	11663	11773	9802	83.2583	8926	8.93695
v4.SA501-v4.SA508 and v4.SA701-v4.SA712	Vonaesch et al 2022	CAR		250	230/200	19054	14482	76.005	14482	14482	13551	13671	11287	82.5616	10059	10.8798
v4.SA501-v4.SA508 and v4.SA701-v4.SA712	Vonaesch et al 2022	CAR		250	230/200	22054	16868	76.485	16868	16868	15961	16012	13219	82.5568	11356	14.0934
v4.SA501-v4.SA508 and v4.SA701-v4.SA712	Vonaesch et al 2022	CAR		250	230/200	25655	19602	76.4062	19602	19602	18546	18606	15565	83.6558	12871	17.3081
v4.SA501-v4.SA508 and v4.SA701-v4.SA712	Vonaesch et al 2022	CAR		250	230/200	24707	19075	77.2048	19075	19075	17437	17724	13582	76.6306	12748	6.14048
v4.SA501-v4.SA508 and v4.SA701-v4.SA712	Vonaesch et al 2022	CAR		250	230/200	15269	11626	76.1412	11626	11626	11214	11191	8867	79.2333	5871	33.7882
v4.SA501-v4.SA508 and v4.SA701-v4.SA712	Vonaesch et al 2022	CAR		250	230/200	24557	18925	77.0656	18925	18925	18131	17607	13987	79.44	10202	27.0608
v4.SA501-v4.SA508 and v4.SA701-v4.SA712	Vonaesch et al 2022	CAR		250	230/200	21910	16839	76.8553	16839	16839	15768	15748	12603	80.0292	9477	24.8036
v4.SA501-v4.SA508 and v4.SA701-v4.SA712	Vonaesch et al 2022	CAR		250	230/200	9715	7404	76.212	7404	7404	6819	6755	5510	81.5692	4962	9.94555
v4.SA501-v4.SA508 and v4.SA701-v4.SA712	Vonaesch et al 2022	CAR		250	230/200	18966	14458	76.2312	14458	14458	13530	13569	11058	81.4946	9163	17.1369
v4.SA501-v4.SA508 and v4.SA701-v4.SA712	Vonaesch et al 2022	CAR		250	230/200	21770	16698	76.7019	16698	16698	15771	15447	12546	81.2197	9719	22.5331
v4.SA501-v4.SA508 and v4.SA701-v4.SA712	Vonaesch et al 2022	CAR		250	230/200	21177	16329	77.1072	16329	16329	15030	15308	12609	82.3687	11115	11.8487
v4.SA501-v4.SA508 and v4.SA701-v4.SA712	Vonaesch et al 2022	CAR		250	230/200	22798	17464	76.6032	17464	17464	16791	16756	13459	80.3235	12226	9.16116
v4.SA501-v4.SA508 and v4.SA701-v4.SA712	Vonaesch et al 2022	CAR		250	230/200	8484	6494	76.5441	6494	6494	6031	5972	4998	83.6906	4890	2.16086
v4.SA501-v4.SA508 and v4.SA701-v4.SA712	Vonaesch et al 2022	CAR		250	230/200	11024	8360	75.8345	8360	8360	8112	7762	6975	89.8609	6564	5.89247
v4.SA501-v4.SA508 and v4.SA701-v4.SA712	Vonaesch et al 2022	CAR		250	230/200	17542	13470	76.7871	13470	13470	13003	12902	11396	88.3274	10258	9.98596
v4.SA501-v4.SA508 and v4.SA701-v4.SA712	Vonaesch et al 2022	CAR		250	230/200	7422	5685	76.5966	5685	5685	5409	5194	4334	83.4424	3998	7.75265
v4.SA501-v4.SA508 and v4.SA701-v4.SA712	Vonaesch et al 2022	CAR		250	230/200	16540	12569	75.9915	12569	12569	12155	12004	9210	76.7244	8305	9.82628
v4.SA501-v4.SA508 and v4.SA701-v4.SA712	Vonaesch et al 2022	CAR		250	230/200	16275	12441	76.4424	12441	12441	11657	11401	8708	76.3793	7882	9.48553
v4.SA501-v4.SA508 and v4.SA701-v4.SA712	Vonaesch et al 2022	CAR		250	230/200	23856	18172	76.1737	18172	18172	17264	16807	13752	81.823	11864	13.7289
v4.SA501-v4.SA508 and v4.SA701-v4.SA712	Vonaesch et al 2022	CAR		250	230/200	34235	26260	76.7051	26260	26260	25550	25127	18495	73.6061	12383	33.0468
v4.SA501-v4.SA508 and v4.SA701-v4.SA712	Vonaesch et al 2022	CAR		250	230/200	25242	19408	76.8877	19408	19408	18108	17679	12655	71.5821	10806	14.6108
v4.SA501-v4.SA508 and v4.SA701-v4.SA712	Vonaesch et al 2022	CAR		250	230/200	23777	18142	76.3006	18142	18142	17163	16617	14039	84.4858	12878	8.26982
v4.SA501-v4.SA508 and v4.SA701-v4.SA712	Vonaesch et al 2022	CAR		250	230/200	34181	26148	76.4986	26148	26148	24172	23519	19377	82.3887	18003	7.09088
v4.SA501-v4.SA508 and v4.SA701-v4.SA712	Vonaesch et al 2022	CAR		250	230/200	12328	9523	77.2469	9523	9523	8973	8541	5996	70.2026	4972	17.0781
v4.SA501-v4.SA508 and v4.SA701-v4.SA712	Vonaesch et al 2022	CAR		250	230/200	22672	17376	76.6408	17376	17376	16487	16258	11950	73.5023	10178	14.8285
v4.SA501-v4.SA508 and v4.SA701-v4.SA712	Vonaesch et al 2022	CAR		250	230/200	11600	8890	76.6379	8890	8890	8134	7750	5870	75.7419	4041	31.1584
v4.SA501-v4.SA508 and v4.SA701-v4.SA712	Vonaesch et al 2022	CAR		250	230/200	21170	16233	76.6793	16233	16233	14951	14493	10500	72.4488	9280	11.619
v4.SA501-v4.SA508 and v4.SA701-v4.SA712	Vonaesch et al 2022	CAR		250	230/200	28856	22133	76.7016	22133	22133	21069	20268	16075	79.3122	13472	16.1928
v4.SA501-v4.SA508 and v4.SA701-v4.SA712	Vonaesch et al 2022	CAR		250	230/200	28567	27473	96.1704	27473	27473	26842	26669	25058	93.9593	22124	11.7088
v4.SA501-v4.SA508 and v4.SA701-v4.SA712	Vonaesch et al 2022	CAR		250	230/200	50129	48338	96.4272	48338	48338	47572	47478	45080	94.9492	39096	13.2742
v4.SA501-v4.SA508 and v4.SA701-v4.SA712	Vonaesch et al 2022	CAR		250	230/200	59014	56957	96.5144	56957	56957	56151	55852	52129	93.3342	44885	13.8963
v4.SA501-v4.SA508 and v4.SA701-v4.SA712	Vonaesch et al 2022	CAR		250	230/200	28246	27139	96.0809	27139	27139	26609	26448	23538	88.9973	19465	17.3039
v4.SA501-v4.SA508 and v4.SA701-v4.SA712	Vonaesch et al 2022	CAR		250	230/200	51176	49420	96.5687	49420	49420	48368	48452	44862	92.5906	37290	16.8784
v4.SA501-v4.SA508 and v4.SA701-v4.SA712	Vonaesch et al 2022	CAR		250	230/200	35470	34197	96.4111	34197	34197	33591	33381	30682	91.9146	25855	15.7324
v4.SA501-v4.SA508 and v4.SA701-v4.SA712	Vonaesch et al 2022	CAR		250	230/200	31066	29989	96.5332	29989	29989	29464	29310	27367	93.3709	23469	14.2434
v4.SA501-v4.SA508 and v4.SA701-v4.SA712	Vonaesch et al 2022	CAR		250	230/200	26127	25196	96.4366	25196	25196	24720	24594	23260	94.5759	21257	8.61135
v4.SA501-v4.SA508 and v4.SA701-v4.SA712	Vonaesch et al 2022	CAR		250	230/200	40114	38664	96.3853	38664	38664	37957	37811	35326	93.4278	30770	12.897
v4.SA501-v4.SA508 and v4.SA701-v4.SA712	Vonaesch et al 2022	CAR		250	230/200	60310	58122	96.3721	58122	58122	57563	57356	54414	94.8706	44630	17.9807
v4.SA501-v4.SA508 and v4.SA701-v4.SA712	Vonaesch et al 2022	CAR		250	230/200	26041	25099	96.3826	25099	25099	24483	24344	22691	93.2098	19763	12.9038
v4.SA501-v4.SA508 and v4.SA701-v4.SA712	Vonaesch et al 2022	CAR		250	230/200	45862	44213	96.4044	44213	44213	43625	43368	41005	94.5513	34808	15.1128
v4.SA501-v4.SA508 and v4.SA701-v4.SA712	Vonaesch et al 2022	CAR		250	230/200	72313	69840	96.5801	69840	69840	69032	69020	65678	95.1579	53657	18.3029
v4.SA501-v4.SA508 and v4.SA701-v4.SA712	Vonaesch et al 2022	CAR		250	230/200	54093	52170	96.445	52170	52170	51475	51348	47748	92.989	39140	18.028
v4.SA501-v4.SA508 and v4.SA701-v4.SA712	Vonaesch et al 2022	CAR		250	230/200	42256	40804	96.5638	40804	40804	40325	40191	37642	93.6578	35188	6.51931
v4.SA501-v4.SA508 and v4.SA701-v4.SA712	Vonaesch et al 2022	CAR		250	230/200	63136	60769	96.251	60769	60769	60270	59880	57234	95.5812	52248	8.7116
v4.SA501-v4.SA508 and v4.SA701-v4.SA712	Vonaesch et al 2022	CAR		250	230/200	44873	43272	96.4322	43272	43272	42508	42146	38061	90.3075	30297	20.3988
v4.SA501-v4.SA508 and v4.SA701-v4.SA712	Vonaesch et al 2022	CAR		250	230/200	47998	46360	96.5874	46360	46360	45650	45490	42480	93.3832	33737	20.5815
v4.SA501-v4.SA508 and v4.SA701-v4.SA712	Vonaesch et al 2022	CAR		250	230/200	71640	69234	96.6415	69234	69234	68568	68444	64693	94.5196	51658	20.149
v4.SA501-v4.SA508 and v4.SA701-v4.SA712	Vonaesch et al 2022	CAR		250	230/200	53951	52083	96.5376	52083	52083	51236	51064	47303	92.6347	37247	21.2587
v4.SA501-v4.SA508 and v4.SA701-v4.SA712	Vonaesch et al 2022	CAR		250	230/200	57072	55016	96.3975	55016	55016	54022	53961	50332	93.2748	39634	21.2549
v4.SA501-v4.SA508 and v4.SA701-v4.SA712	Vonaesch et al 2022	CAR		250	230/200	41695	40258	96.5535	40258	40258	39548	39513	36552	92.5063	28812	21.1753
v4.SA501-v4.SA508 and v4.SA701-v4.SA712	Vonaesch et al 2022	CAR		250	230/200	42997	41402	96.2904	41402	41402	40533	40358	36750	91.06	31400	14.5578
v4.SA501-v4.SA508 and v4.SA701-v4.SA712	Vonaesch et al 2022	CAR		250	230/200	40747	39247	96.3187	39247	39247	38358	38207	34979	91.5513	30101	13.9455
v4.SA501-v4.SA508 and v4.SA701-v4.SA712	Vonaesch et al 2022	CAR		250	230/200	94834	91502	96.4865	91502	91502	90771	90307	85840	95.0535	74398	13.3295
v4.SA501-v4.SA508 and v4.SA701-v4.SA712	Vonaesch et al 2022	CAR		250	230/200	50782	49023	96.5362	49023	49023	48167	48082	45764	95.1791	39794	13.0452
v4.SA501-v4.SA508 and v4.SA701-v4.SA712	Vonaesch et al 2022	CAR		250	230/200	74438	71759	96.401	71759	71759	70953	70547	66838	94.7425	59813	10.5105
v4.SA501-v4.SA508 and v4.SA701-v4.SA712	Vonaesch et al 2022	CAR		250	230/200	67102	64660	96.3608	64660	64660	63766	63626	60333	94.8244	53655	11.0686
v4.SA501-v4.SA508 and v4.SA701-v4.SA712	Vonaesch et al 2022	CAR		250	230/200	61915	59580	96.2287	59580	59580	58459	58274	54661	93.8	49964	8.59296
v4.SA501-v4.SA508 and v4.SA701-v4.SA712	Vonaesch et al 2022	CAR		250	230/200	34412	33176	96.4082	33176	33176	32323	32219	29579	91.8061	27165	8.1612
v4.SA501-v4.SA508 and v4.SA701-v4.SA712	Vonaesch et al 2022	CAR		250	230/200	61492	59357	96.528	59357	59357	58768	58576	55312	94.4278	45624	17.5152
v4.SA501-v4.SA508 and v4.SA701-v4.SA712	Vonaesch et al 2022	CAR		250	230/200	50737	48958	96.4937	48958	48958	48352	48150	45137	93.7425	36964	18.1071
v4.SA501-v4.SA508 and v4.SA701-v4.SA712	Vonaesch et al 2022	CAR		250	230/200	81479	78355	96.1659	78355	78355	77444	77018	70218	91.1709	53455	23.8728
v4.SA501-v4.SA508 and v4.SA701-v4.SA712	Vonaesch et al 2022	CAR		250	230/200	50933	49001	96.2068	49001	49001	48048	47952	44588	92.9847	38380	13.923
v4.SA501-v4.SA508 and v4.SA701-v4.SA712	Vonaesch et al 2022	CAR		250	230/200	75672	72951	96.4042	72951	72951	72285	72028	68712	95.3962	61549	10.4247
v4.SA501-v4.SA508 and v4.SA701-v4.SA712	Vonaesch et al 2022	CAR		250	230/200	46988	45261	96.3246	45261	45261	44649	44487	42425	95.3649	33691	20.5869
v4.SA501-v4.SA508 and v4.SA701-v4.SA712	Vonaesch et al 2022	CAR		250	230/200	60327	58226	96.5173	58226	58226	57483	57345	54412	94.8853	50536	7.12343
v4.SA501-v4.SA508 and v4.SA701-v4.SA712	Vonaesch et al 2022	CAR		250	230/200	28309	27246	96.245	27246	27246	26558	26444	24576	92.936	22187	9.72087
v4.SA501-v4.SA508 and v4.SA701-v4.SA712	Vonaesch et al 2022	CAR		250	230/200	54167	52222	96.4093	52222	52222	51403	51259	48641	94.8926	43437	10.6988
v4.SA501-v4.SA508 and v4.SA701-v4.SA712	Vonaesch et al 2022	CAR		250	230/200	43389	41808	96.3562	41808	41808	40892	40692	37362	91.8166	33571	10.1467
v4.SA501-v4.SA508 and v4.SA701-v4.SA712	Vonaesch et al 2022	CAR		250	230/200	20495	19784	96.5309	19784	19784	19247	19265	18078	93.8386	16348	9.56964
v4.SA501-v4.SA508 and v4.SA701-v4.SA712	Vonaesch et al 2022	CAR		250	230/200	27300	26336	96.4689	26336	26336	25929	25729	24054	93.4898	21054	12.4719
v4.SA501-v4.SA508 and v4.SA701-v4.SA712	Vonaesch et al 2022	CAR		250	230/200	47528	45830	96.4274	45830	45830	45139	45010	41981	93.2704	31887	24.0442
v4.SA501-v4.SA508 and v4.SA701-v4.SA712	Vonaesch et al 2022	CAR		250	230/200	51023	49234	96.4937	49234	49234	48675	48405	46392	95.8413	42197	9.04251
v4.SA501-v4.SA508 and v4.SA701-v4.SA712	Vonaesch et al 2022	CAR		250	230/200	21609	21599	99.9537	21599	21599	20937	20850	18699	89.6835	16965	9.27322
v4.SA501-v4.SA508 and v4.SA701-v4.SA712	Vonaesch et al 2022	CAR		250	230/200	23239	23227	99.9484	23227	23227	22712	22614	20414	90.2715	18344	10.1401
v4.SA501-v4.SA508 and v4.SA701-v4.SA712	Vonaesch et al 2022	CAR		250	230/200	22597	22586	99.9513	22586	22586	21895	21773	19606	90.0473	17618	10.1398
v4.SA501-v4.SA508 and v4.SA701-v4.SA712	Vonaesch et al 2022	CAR		250	230/200	34407	34395	99.9651	34395	34395	33096	32541	28441	87.4005	26076	8.31546
v4.SA501-v4.SA508 and v4.SA701-v4.SA712	Vonaesch et al 2022	CAR		250	230/200	18542	18539	99.9838	18539	18539	17792	17802	15217	85.4792	13025	14.4049
v4.SA501-v4.SA508 and v4.SA701-v4.SA712	Vonaesch et al 2022	CAR		250	230/200	16069	16066	99.9813	16066	16066	15626	15396	14043	91.212	12917	8.01823
v4.SA501-v4.SA508 and v4.SA701-v4.SA712	Vonaesch et al 2022	CAR		250	230/200	43046	43031	99.9652	43031	43031	42104	41485	37141	89.5287	32485	12.536
v4.SA501-v4.SA508 and v4.SA701-v4.SA712	Vonaesch et al 2022	CAR		250	230/200	82828	82801	99.9674	82801	82801	80159	79822	68263	85.519	57991	15.0477
v4.SA501-v4.SA508 and v4.SA701-v4.SA712	Vonaesch et al 2022	CAR		250	230/200	29817	29803	99.953	29803	29803	28974	28788	25638	89.0579	22930	10.5624
v4.SA501-v4.SA508 and v4.SA701-v4.SA712	Vonaesch et al 2022	CAR		250	230/200	28025	28011	99.95	28011	28011	27174	26768	24081	89.9619	21969	8.7704
v4.SA501-v4.SA508 and v4.SA701-v4.SA712	Vonaesch et al 2022	CAR		250	230/200	16283	16274	99.9447	16274	16274	15673	15513	13705	88.3453	11972	12.645
v4.SA501-v4.SA508 and v4.SA701-v4.SA712	Vonaesch et al 2022	CAR		250	230/200	12393	12386	99.9435	12386	12386	11682	11724	10335	88.1525	9850	4.69279
v4.SA501-v4.SA508 and v4.SA701-v4.SA712	Vonaesch et al 2022	CAR		250	230/200	30868	30863	99.9838	30863	30863	30424	30291	27186	89.7494	24181	11.0535
v4.SA501-v4.SA508 and v4.SA701-v4.SA712	Vonaesch et al 2022	CAR		250	230/200	16151	16144	99.9567	16144	16144	15343	15342	13128	85.569	11977	8.76752
v4.SA501-v4.SA508 and v4.SA701-v4.SA712	Vonaesch et al 2022	CAR		250	230/200	17213	17209	99.9768	17209	17209	16862	16808	15610	92.8724	13706	12.1973
v4.SA501-v4.SA508 and v4.SA701-v4.SA712	Vonaesch et al 2022	CAR		250	230/200	27402	27395	99.9745	27395	27395	26466	26019	22613	86.9096	19860	12.1744
v4.SA501-v4.SA508 and v4.SA701-v4.SA712	Vonaesch et al 2022	CAR		250	230/200	21624	21620	99.9815	21620	21620	21014	20992	18659	88.8862	15734	15.6761
v4.SA501-v4.SA508 and v4.SA701-v4.SA712	Vonaesch et al 2022	CAR		250	230/200	28315	28302	99.9541	28302	28302	27297	27112	22766	83.9702	20494	9.97979
v4.SA501-v4.SA508 and v4.SA701-v4.SA712	Vonaesch et al 2022	CAR		250	230/200	3993	3991	99.9499	3991	3991	3628	3594	3070	85.4201	2610	14.9837
v4.SA501-v4.SA508 and v4.SA701-v4.SA712	Vonaesch et al 2022	CAR		250	230/200	11921	11917	99.9664	11917	11917	11340	11366	10074	88.6328	9204	8.63609
v4.SA501-v4.SA508 and v4.SA701-v4.SA712	Vonaesch et al 2022	CAR		250	230/200	9003	9001	99.9778	9001	9001	8661	8542	7683	89.9438	6755	12.0786
v4.SA501-v4.SA508 and v4.SA701-v4.SA712	Vonaesch et al 2022	CAR		250	230/200	75472	75448	99.9682	75448	75448	74400	74259	66829	89.9945	51313	23.2175
v4.SA501-v4.SA508 and v4.SA701-v4.SA712	Vonaesch et al 2022	CAR		250	230/200	47358	47323	99.9261	47323	47323	46894	46687	42458	90.9418	40704	4.13114
v4.SA501-v4.SA508 and v4.SA701-v4.SA712	Vonaesch et al 2022	CAR		250	230/200	43525	43485	99.9081	43485	43485	42771	42564	37508	88.1214	33608	10.3978
v4.SA501-v4.SA508 and v4.SA701-v4.SA712	Vonaesch et al 2022	CAR		250	230/200	48559	48527	99.9341	48527	48527	46762	46104	37917	82.2423	33026	12.8992
v4.SA501-v4.SA508 and v4.SA701-v4.SA712	Vonaesch et al 2022	CAR		250	230/200	34026	34019	99.9794	34019	34019	33147	32855	28945	88.0992	23672	18.2173
v4.SA501-v4.SA508 and v4.SA701-v4.SA712	Vonaesch et al 2022	CAR		250	230/200	42536	42515	99.9506	42515	42515	41781	41569	37334	89.8121	25243	32.386
v4.SA501-v4.SA508 and v4.SA701-v4.SA712	Vonaesch et al 2022	CAR		250	230/200	11266	11257	99.9201	11257	11257	10661	10656	9179	86.1393	8450	7.94204
v4.SA501-v4.SA508 and v4.SA701-v4.SA712	Vonaesch et al 2022	CAR		250	230/200	47528	47516	99.9748	47516	47516	46225	45666	38644	84.6231	32090	16.9599
v4.SA501-v4.SA508 and v4.SA701-v4.SA712	Vonaesch et al 2022	CAR		250	230/200	26043	26040	99.9885	26040	26040	25115	24916	21084	84.6203	18257	13.4083
v4.SA501-v4.SA508 and v4.SA701-v4.SA712	Vonaesch et al 2022	CAR		250	230/200	26201	26184	99.9351	26184	26184	25112	25123	21874	87.0676	18920	13.5046
v4.SA501-v4.SA508 and v4.SA701-v4.SA712	Vonaesch et al 2022	CAR		250	230/200	10727	10726	99.9907	10726	10726	10482	10451	9743	93.2255	9417	3.34599
v4.SA501-v4.SA508 and v4.SA701-v4.SA712	Vonaesch et al 2022	CAR		250	230/200	19991	19984	99.965	19984	19984	18945	18857	15477	82.0756	13872	10.3702
v4.SA501-v4.SA508 and v4.SA701-v4.SA712	Vonaesch et al 2022	CAR		250	230/200	56664	56648	99.9718	56648	56648	55794	55431	50133	90.4422	44002	12.2295
v4.SA501-v4.SA508 and v4.SA701-v4.SA712	Vonaesch et al 2022	CAR		250	230/200	13009	13007	99.9846	13007	13007	12215	11984	9813	81.8842	8996	8.32569
v4.SA501-v4.SA508 and v4.SA701-v4.SA712	Vonaesch et al 2022	CAR		250	230/200	15936	15933	99.9812	15933	15933	15368	15321	13525	88.2775	11345	16.1183
v4.SA501-v4.SA508 and v4.SA701-v4.SA712	Vonaesch et al 2022	CAR		250	230/200	9863	9860	99.9696	9860	9860	9418	9421	8186	86.891	7309	10.7134
v4.SA501-v4.SA508 and v4.SA701-v4.SA712	Vonaesch et al 2022	CAR		250	230/200	37115	37099	99.9569	37099	37099	35970	35863	30980	86.3843	25718	16.9852
v4.SA501-v4.SA508 and v4.SA701-v4.SA712	Vonaesch et al 2022	CAR		250	230/200	12973	12970	99.9769	12970	12970	12379	12376	10810	87.3465	10092	6.642
v4.SA501-v4.SA508 and v4.SA701-v4.SA712	Vonaesch et al 2022	CAR		250	230/200	8063	8062	99.9876	8062	8062	7855	7764	6934	89.3096	5750	17.0753
v4.SA501-v4.SA508 and v4.SA701-v4.SA712	Vonaesch et al 2022	CAR		250	230/200	20856	20851	99.976	20851	20851	20519	20495	19056	92.9788	17403	8.67443
v4.SA501-v4.SA508 and v4.SA701-v4.SA712	Vonaesch et al 2022	CAR		250	230/200	17693	17688	99.9717	17688	17688	17302	16930	14833	87.6137	13158	11.2924
v4.SA501-v4.SA508 and v4.SA701-v4.SA712	Vonaesch et al 2022	CAR		250	230/200	37608	37600	99.9787	37600	37600	36635	36620	32477	88.6865	27540	15.2015
v4.SA501-v4.SA508 and v4.SA701-v4.SA712	Vonaesch et al 2022	CAR		250	230/200	18580	18569	99.9408	18569	18569	17958	17783	15685	88.2022	14233	9.25725
v4.SA501-v4.SA508 and v4.SA701-v4.SA712	Vonaesch et al 2022	CAR		250	230/200	33265	33247	99.9459	33247	33247	32160	32030	27548	86.0069	24571	10.8066
v4.SA501-v4.SA508 and v4.SA701-v4.SA712	Vonaesch et al 2022	CAR		250	230/200	30647	30630	99.9445	30630	30630	30077	29295	26521	90.5308	24764	6.62494
v4.SA501-v4.SA508 and v4.SA701-v4.SA712	Vonaesch et al 2022	CAR		250	230/200	45550	45526	99.9473	45526	45526	44535	44057	37912	86.0522	33485	11.677
v4.SA501-v4.SA508 and v4.SA701-v4.SA712	Vonaesch et al 2022	CAR		250	230/200	9917	9917	100	9917	9917	9717	9576	8646	90.2882	6863	20.6223
v4.SA501-v4.SA508 and v4.SA701-v4.SA712	Vonaesch et al 2022	CAR		250	230/200	30845	30832	99.9579	30832	30832	30481	30246	28499	94.224	25658	9.96877
v4.SA501-v4.SA508 and v4.SA701-v4.SA712	Vonaesch et al 2022	CAR		250	230/200	36360	36339	99.9422	36339	36339	35784	35385	31139	88.0006	23311	25.1389
v4.SA501-v4.SA508 and v4.SA701-v4.SA712	Vonaesch et al 2022	CAR		250	230/200	43350	43339	99.9746	43339	43339	42185	41959	37067	88.341	32639	11.9459
v4.SA501-v4.SA508 and v4.SA701-v4.SA712	Vonaesch et al 2022	CAR		250	230/200	13650	13646	99.9707	13646	13646	13249	13225	11776	89.0435	9249	21.4589
v4.SA501-v4.SA508 and v4.SA701-v4.SA712	Vonaesch et al 2022	CAR		250	230/200	14923	14918	99.9665	14918	14918	14100	13962	12393	88.7624	11590	6.47946
v4.SA501-v4.SA508 and v4.SA701-v4.SA712	Vonaesch et al 2022	CAR		250	230/200	15111	15108	99.9801	15108	15108	14563	14597	12790	87.6207	11687	8.62392
v4.SA501-v4.SA508 and v4.SA701-v4.SA712	Vonaesch et al 2022	CAR		250	230/200	11814	11813	99.9915	11813	11813	11355	11330	9893	87.3169	8889	10.1486
v4.SA501-v4.SA508 and v4.SA701-v4.SA712	Vonaesch et al 2022	CAR		250	230/200	42457	42446	99.9741	42446	42446	42240	42011	39066	92.9899	25786	33.9938
v4.SA501-v4.SA508 and v4.SA701-v4.SA712	Vonaesch et al 2022	CAR		250	230/200	22558	22546	99.9468	22546	22546	21723	21575	18872	87.4716	16181	14.2592
v4.SA501-v4.SA508 and v4.SA701-v4.SA712	Vonaesch et al 2022	CAR		250	230/200	9076	9073	99.9669	9073	9073	8978	8911	8495	95.3316	8241	2.98999
v4.SA501-v4.SA508 and v4.SA701-v4.SA712	Vonaesch et al 2022	CAR		250	230/200	54649	54641	99.9854	54641	54641	53442	52986	45335	85.5603	37657	16.9361
v4.SA501-v4.SA508 and v4.SA701-v4.SA712	Vonaesch et al 2022	CAR		250	230/200	48343	48326	99.9648	48326	48326	46474	46419	39324	84.7153	32847	16.4709
v4.SA501-v4.SA508 and v4.SA701-v4.SA712	Vonaesch et al 2022	CAR		250	230/200	15206	15200	99.9605	15200	15200	14556	14521	12711	87.5353	11451	9.91267
v4.SA501-v4.SA508 and v4.SA701-v4.SA712	Vonaesch et al 2022	CAR		250	230/200	38949	38932	99.9564	38932	38932	37939	37609	32735	87.0403	29346	10.3528
v4.SA501-v4.SA508 and v4.SA701-v4.SA712	Vonaesch et al 2022	CAR		250	230/200	10517	10507	99.9049	10507	10507	9839	9736	8621	88.5477	8338	3.28268
v4.SA501-v4.SA508 and v4.SA701-v4.SA712	Vonaesch et al 2022	CAR		250	230/200	20046	20039	99.9651	20039	20039	19502	19414	17814	91.7585	15524	12.8551
v4.SA501-v4.SA508 and v4.SA701-v4.SA712	Vonaesch et al 2022	CAR		250	230/200	32270	32263	99.9783	32263	32263	30921	30826	27066	87.8025	23210	14.2467
v4.SA501-v4.SA508 and v4.SA701-v4.SA712	Vonaesch et al 2022	CAR		250	230/200	32392	32381	99.966	32381	32381	31463	31248	27550	88.1656	25403	7.7931
v4.SA501-v4.SA508 and v4.SA701-v4.SA712	Vonaesch et al 2022	CAR		250	230/200	16137	16130	99.9566	16130	16130	15650	15431	13482	87.3696	12134	9.99852
v4.SA501-v4.SA508 and v4.SA701-v4.SA712	Vonaesch et al 2022	CAR		250	230/200	22366	22351	99.9329	22351	22351	21864	21463	20117	93.7287	18206	9.49943
v4.SA501-v4.SA508 and v4.SA701-v4.SA712	Vonaesch et al 2022	CAR		250	230/200	25905	25897	99.9691	25897	25897	24763	24553	21459	87.3987	20029	6.66387
v4.SA501-v4.SA508 and v4.SA701-v4.SA712	Vonaesch et al 2022	CAR		250	230/200	7477	7474	99.9599	7474	7474	7041	7088	6043	85.2568	5593	7.44663
v4.SA501-v4.SA508 and v4.SA701-v4.SA712	Vonaesch et al 2022	CAR		250	230/200	17671	17669	99.9887	17669	17669	16886	16719	14657	87.6667	13795	5.88115
v4.SA501-v4.SA508 and v4.SA701-v4.SA712	Vonaesch et al 2022	CAR		250	230/200	23873	23864	99.9623	23864	23864	22815	22119	18248	82.4992	15805	13.3878
v4.SA501-v4.SA508 and v4.SA701-v4.SA712	Vonaesch et al 2022	CAR		250	230/200	23255	23246	99.9613	23246	23246	22667	22444	20367	90.7459	18711	8.1308
v4.SA501-v4.SA508 and v4.SA701-v4.SA712	Vonaesch et al 2022	CAR		250	230/200	15306	15300	99.9608	15300	15300	14654	14702	13223	89.9401	11308	14.4823
v4.SA501-v4.SA508 and v4.SA701-v4.SA712	Vonaesch et al 2022	CAR		250	230/200	19619	19609	99.949	19609	19609	19193	18880	17022	90.1589	13943	18.0884
v4.SA501-v4.SA508 and v4.SA701-v4.SA712	Vonaesch et al 2022	CAR		250	230/200	13170	13169	99.9924	13169	13169	12733	12647	11442	90.472	10384	9.24664
v4.SA501-v4.SA508 and v4.SA701-v4.SA712	Vonaesch et al 2022	CAR		250	230/200	6217	6217	100	6217	6217	5846	5789	5135	88.7027	4604	10.3408
v4.SA501-v4.SA508 and v4.SA701-v4.SA712	Vonaesch et al 2022	CAR		250	230/200	12498	12495	99.976	12495	12495	12169	12201	11359	93.0989	10477	7.76477
v4.SA501-v4.SA508 and v4.SA701-v4.SA712	Vonaesch et al 2022	CAR		250	230/200	34425	34412	99.9622	34412	34412	33475	33078	28633	86.5621	26182	8.56005
v4.SA501-v4.SA508 and v4.SA701-v4.SA712	Vonaesch et al 2022	CAR		250	230/200	18892	18879	99.9312	18879	18879	18241	18170	16071	88.448	14679	8.66156
v4.SA501-v4.SA508 and v4.SA701-v4.SA712	Vonaesch et al 2022	CAR		250	230/200	19143	19135	99.9582	19135	19135	18802	18713	17741	94.8058	16787	5.37737
v4.SA501-v4.SA508 and v4.SA701-v4.SA712	Vonaesch et al 2022	CAR		250	230/200	7714	7709	99.9352	7709	7709	7367	7306	6202	84.8891	5499	11.3351
v4.SA501-v4.SA508 and v4.SA701-v4.SA712	Vonaesch et al 2022	CAR		250	230/200	20093	20085	99.9602	20085	20085	19733	19511	17902	91.7534	15149	15.3782
v4.SA501-v4.SA508 and v4.SA701-v4.SA712	Vonaesch et al 2022	CAR		250	230/200	28853	28844	99.9688	28844	28844	28372	28370	25416	89.5876	18355	27.7817
v4.SA501-v4.SA508 and v4.SA701-v4.SA712	Vonaesch et al 2022	CAR		250	230/200	25763	25749	99.9457	25749	25749	24977	25056	22876	91.2995	21619	5.49484
v4.SA501-v4.SA508 and v4.SA701-v4.SA712	Vonaesch et al 2022	CAR		250	230/200	43158	43126	99.9259	43126	43126	42066	41492	35404	85.3273	28896	18.3821
v4.SA501-v4.SA508 and v4.SA701-v4.SA712	Vonaesch et al 2022	CAR		250	230/200	17020	17015	99.9706	17015	17015	16256	16143	14231	88.1559	13206	7.20259
v4.SA501-v4.SA508 and v4.SA701-v4.SA712	Vonaesch et al 2022	CAR		250	230/200	13504	13499	99.963	13499	13499	13052	13026	11721	89.9816	10328	11.8847
v4.SA501-v4.SA508 and v4.SA701-v4.SA712	Vonaesch et al 2022	CAR		250	230/200	16215	16209	99.963	16209	16209	15905	15878	14601	91.9574	12769	12.5471
v4.SA501-v4.SA508 and v4.SA701-v4.SA712	Vonaesch et al 2022	CAR		250	230/200	18904	18895	99.9524	18895	18895	18249	18198	16115	88.5537	14684	8.87993
v4.SA501-v4.SA508 and v4.SA701-v4.SA712	Vonaesch et al 2022	CAR		250	230/200	22541	22532	99.9601	22532	22532	21541	21344	19344	90.6297	17761	8.18342
v4.SA501-v4.SA508 and v4.SA701-v4.SA712	Vonaesch et al 2022	CAR		250	230/200	32800	32796	99.9878	32796	32796	32014	31888	27445	86.0669	22883	16.6223
v4.SA501-v4.SA508 and v4.SA701-v4.SA712	Vonaesch et al 2022	CAR		250	230/200	37982	37966	99.9579	37966	37966	37309	37154	34567	93.0371	32732	5.30853
v4.SA501-v4.SA508 and v4.SA701-v4.SA712	Vonaesch et al 2022	CAR		250	230/200	17176	17162	99.9185	17162	17162	16487	16517	14400	87.1829	12130	15.7639
v4.SA501-v4.SA508 and v4.SA701-v4.SA712	Vonaesch et al 2022	CAR		250	230/200	23295	23279	99.9313	23279	23279	22503	22462	20245	90.13	17431	13.8997
v4.SA501-v4.SA508 and v4.SA701-v4.SA712	Vonaesch et al 2022	CAR		250	230/200	16669	16662	99.958	16662	16662	15746	15644	13375	85.496	12402	7.27477
v4.SA501-v4.SA508 and v4.SA701-v4.SA712	Vonaesch et al 2022	CAR		250	230/200	15275	15274	99.9935	15274	15274	14903	14919	13381	89.691	11294	15.5967
v4.SA501-v4.SA508 and v4.SA701-v4.SA712	Vonaesch et al 2022	CAR		250	230/200	7575	7566	99.8812	7566	7566	7236	7147	5598	78.3266	5442	2.78671
v4.SA501-v4.SA508 and v4.SA701-v4.SA712	Vonaesch et al 2022	CAR		250	230/200	25851	25835	99.9381	25835	25835	25130	24829	21352	85.9962	18445	13.6146
v4.SA501-v4.SA508 and v4.SA701-v4.SA712	Vonaesch et al 2022	CAR		250	230/200	17993	17988	99.9722	17988	17988	17321	17007	15315	90.0512	14575	4.83186
v4.SA501-v4.SA508 and v4.SA701-v4.SA712	Vonaesch et al 2022	CAR		250	230/200	1788	1788	100	1788	1788	1695	1658	1500	90.4704	1500	0
v4.SA501-v4.SA508 and v4.SA701-v4.SA712	Vonaesch et al 2022	CAR		250	230/200	9239	9236	99.9675	9236	9236	8925	8919	7933	88.9449	6561	17.2948
v4.SA501-v4.SA508 and v4.SA701-v4.SA712	Vonaesch et al 2022	CAR		250	230/200	15821	15817	99.9747	15817	15817	15129	15053	13314	88.4475	12233	8.11927
v4.SA501-v4.SA508 and v4.SA701-v4.SA712	Vonaesch et al 2022	CAR		250	230/200	42754	42741	99.9696	42741	42741	41618	41210	35246	85.5278	30582	13.2327
v4.SA501-v4.SA508 and v4.SA701-v4.SA712	Vonaesch et al 2022	CAR		250	230/200	51010	50981	99.9431	50981	50981	50407	49709	46228	92.9972	44684	3.33997
v4.SA501-v4.SA508 and v4.SA701-v4.SA712	Vonaesch et al 2022	CAR		250	230/200	14226	14223	99.9789	14223	14223	13760	13572	11542	85.0427	10617	8.01421
v4.SA501-v4.SA508 and v4.SA701-v4.SA712	Vonaesch et al 2022	CAR		250	230/200	17151	17147	99.9767	17147	17147	16151	16209	14218	87.7167	12873	9.45984
v4.SA501-v4.SA508 and v4.SA701-v4.SA712	Vonaesch et al 2022	CAR		250	230/200	24191	24179	99.9504	24179	24179	23323	23104	20642	89.3438	19109	7.42661
v4.SA501-v4.SA508 and v4.SA701-v4.SA712	Vonaesch et al 2022	CAR		250	230/200	12606	12601	99.9603	12601	12601	11927	11892	10266	86.3269	9297	9.43892
v4.SA501-v4.SA508 and v4.SA701-v4.SA712	Vonaesch et al 2022	CAR		250	230/200	16023	16017	99.9626	16017	16017	15018	14208	11747	82.6788	10423	11.271
v4.SA501-v4.SA508 and v4.SA701-v4.SA712	Vonaesch et al 2022	CAR		250	230/200	8662	8660	99.9769	8660	8660	8235	8280	7510	90.7005	7003	6.751
v4.SA501-v4.SA508 and v4.SA701-v4.SA712	Vonaesch et al 2022	CAR		250	230/200	17082	17074	99.9532	17074	17074	16584	16493	14663	88.9044	13032	11.1232
v4.SA501-v4.SA508 and v4.SA701-v4.SA712	Vonaesch et al 2022	CAR		250	230/200	17504	17501	99.9829	17501	17501	16644	16576	14577	87.9404	12934	11.2712
v4.SA501-v4.SA508 and v4.SA701-v4.SA712	Vonaesch et al 2022	CAR		250	230/200	10751	10749	99.9814	10749	10749	10414	10359	9343	90.1921	8289	11.2812
v4.SA501-v4.SA508 and v4.SA701-v4.SA712	Vonaesch et al 2022	CAR		250	230/200	22181	22172	99.9594	22172	22172	21472	21106	18772	88.9415	16613	11.5012
v4.SA501-v4.SA508 and v4.SA701-v4.SA712	Vonaesch et al 2022	CAR		250	230/200	7690	7688	99.974	7688	7688	7343	7280	6450	88.5989	5794	10.1705
v4.SA501-v4.SA508 and v4.SA701-v4.SA712	Vonaesch et al 2022	CAR		250	230/200	28223	28213	99.9646	28213	28213	26981	26778	22476	83.9346	21312	5.17886
v4.SA501-v4.SA508 and v4.SA701-v4.SA712	Vonaesch et al 2022	CAR		250	230/200	16314	16312	99.9877	16312	16312	15971	15826	14603	92.2722	13308	8.86804
v4.SA501-v4.SA508 and v4.SA701-v4.SA712	Vonaesch et al 2022	CAR		250	230/200	39268	38142	97.1325	38142	38142	37696	35618	31035	87.1329	30373	2.13308
v4.SA501-v4.SA508 and v4.SA701-v4.SA712	Vonaesch et al 2022	CAR		250	230/200	19948	19920	99.8596	19920	19920	19317	19218	17880	93.0378	16037	10.3076
v4.SA501-v4.SA508 and v4.SA701-v4.SA712	Vonaesch et al 2022	CAR		250	230/200	12261	12259	99.9837	12259	12259	12028	11899	11282	94.8147	10223	9.38663
v4.SA501-v4.SA508 and v4.SA701-v4.SA712	Vonaesch et al 2022	CAR		250	230/200	26192	26147	99.8282	26147	26147	25403	25356	24153	95.2556	21954	9.10446
v4.SA501-v4.SA508 and v4.SA701-v4.SA712	Vonaesch et al 2022	CAR		250	230/200	28262	28224	99.8655	28224	28224	27534	27203	25584	94.0485	23190	9.35741
v4.SA501-v4.SA508 and v4.SA701-v4.SA712	Vonaesch et al 2022	CAR		250	230/200	25510	25465	99.8236	25465	25465	24829	24699	23353	94.5504	22445	3.88815
v4.SA501-v4.SA508 and v4.SA701-v4.SA712	Vonaesch et al 2022	CAR		250	230/200	5754	5752	99.9652	5752	5752	5521	5387	5020	93.1873	4442	11.5139
v4.SA501-v4.SA508 and v4.SA701-v4.SA712	Vonaesch et al 2022	CAR		250	230/200	22967	22918	99.7867	22918	22918	22078	21975	20002	91.0216	17994	10.039
v4.SA501-v4.SA508 and v4.SA701-v4.SA712	Vonaesch et al 2022	CAR		250	230/200	52013	51935	99.85	51935	51935	50816	50583	46968	92.8533	40264	14.2735
v4.SA501-v4.SA508 and v4.SA701-v4.SA712	Vonaesch et al 2022	CAR		250	230/200	38467	38372	99.753	38372	38372	37756	37596	36270	96.473	34380	5.21092
v4.SA501-v4.SA508 and v4.SA701-v4.SA712	Vonaesch et al 2022	CAR		250	230/200	34936	34493	98.732	34493	34493	33939	32723	28813	88.0512	27033	6.17777
v4.SA501-v4.SA508 and v4.SA701-v4.SA712	Vonaesch et al 2022	CAR		250	230/200	54398	54330	99.875	54330	54330	53473	53359	50594	94.8181	43694	13.638
v4.SA501-v4.SA508 and v4.SA701-v4.SA712	Vonaesch et al 2022	CAR		250	230/200	42615	42551	99.8498	42551	42551	42030	41890	40634	97.0017	35391	12.903
v4.SA501-v4.SA508 and v4.SA701-v4.SA712	Vonaesch et al 2022	CAR		250	230/200	25176	24925	99.003	24925	24925	24357	23480	20583	87.6618	19545	5.043
v4.SA501-v4.SA508 and v4.SA701-v4.SA712	Vonaesch et al 2022	CAR		250	230/200	25340	25293	99.8145	25293	25293	24676	24506	23216	94.736	21333	8.11079
v4.SA501-v4.SA508 and v4.SA701-v4.SA712	Vonaesch et al 2022	CAR		250	230/200	5212	5212	100	5212	5212	5070	4997	4742	94.8969	3786	20.1603
v4.SA501-v4.SA508 and v4.SA701-v4.SA712	Vonaesch et al 2022	CAR		250	230/200	51286	51157	99.7485	51157	51157	50300	49997	47107	94.2197	45140	4.1756
v4.SA501-v4.SA508 and v4.SA701-v4.SA712	Vonaesch et al 2022	CAR		250	230/200	30421	30128	99.0368	30128	30128	29651	28757	26031	90.5206	24728	5.00557
v4.SA501-v4.SA508 and v4.SA701-v4.SA712	Vonaesch et al 2022	CAR		250	230/200	50230	50139	99.8188	50139	50139	49279	48786	46333	94.9719	41838	9.70151
v4.SA501-v4.SA508 and v4.SA701-v4.SA712	Vonaesch et al 2022	CAR		250	230/200	37204	37158	99.8764	37158	37158	36423	36334	34339	94.5093	30607	10.8681
v4.SA501-v4.SA508 and v4.SA701-v4.SA712	Vonaesch et al 2022	CAR		250	230/200	31036	30751	99.0817	30751	30751	30247	29229	24398	83.4719	22755	6.73416
v4.SA501-v4.SA508 and v4.SA701-v4.SA712	Vonaesch et al 2022	CAR		250	230/200	20719	20669	99.7587	20669	20669	20128	20068	18972	94.5386	17128	9.71959
v4.SA501-v4.SA508 and v4.SA701-v4.SA712	Vonaesch et al 2022	CAR		250	230/200	44543	44468	99.8316	44468	44468	43865	43424	42025	96.7783	39638	5.67995
v4.SA501-v4.SA508 and v4.SA701-v4.SA712	Vonaesch et al 2022	CAR		250	230/200	34086	34040	99.865	34040	34040	33357	33196	31786	95.7525	28595	10.039
v4.SA501-v4.SA508 and v4.SA701-v4.SA712	Vonaesch et al 2022	CAR		250	230/200	43811	43738	99.8334	43738	43738	42959	42956	40261	93.7261	32012	20.4888
v4.SA501-v4.SA508 and v4.SA701-v4.SA712	Vonaesch et al 2022	CAR		250	230/200	36378	36321	99.8433	36321	36321	35670	35553	34163	96.0903	31230	8.58531
v4.SA501-v4.SA508 and v4.SA701-v4.SA712	Vonaesch et al 2022	CAR		250	230/200	51463	51402	99.8815	51402	51402	50721	50497	48060	95.174	42717	11.1174
v4.SA501-v4.SA508 and v4.SA701-v4.SA712	Vonaesch et al 2022	CAR		250	230/200	20557	20266	98.5844	20266	20266	19894	19125	17126	89.5477	16149	5.70478
v4.SA501-v4.SA508 and v4.SA701-v4.SA712	Vonaesch et al 2022	CAR		250	230/200	32205	32146	99.8168	32146	32146	31644	31426	30290	96.3852	28348	6.41136
v4.SA501-v4.SA508 and v4.SA701-v4.SA712	Vonaesch et al 2022	CAR		250	230/200	23196	22892	98.6894	22892	22892	22515	21778	19293	88.5894	18336	4.96035
v4.SA501-v4.SA508 and v4.SA701-v4.SA712	Vonaesch et al 2022	CAR		250	230/200	15815	15813	99.9874	15813	15813	15545	15290	14421	94.3165	13339	7.50295
v4.SA501-v4.SA508 and v4.SA701-v4.SA712	Vonaesch et al 2022	CAR		250	230/200	36642	36577	99.8226	36577	36577	35897	35897	34416	95.8743	29750	13.5576
v4.SA501-v4.SA508 and v4.SA701-v4.SA712	Vonaesch et al 2022	CAR		250	230/200	22364	22361	99.9866	22361	22361	22067	21620	20166	93.2747	19227	4.65635
v4.SA501-v4.SA508 and v4.SA701-v4.SA712	Vonaesch et al 2022	CAR		250	230/200	29332	29267	99.7784	29267	29267	28737	28471	26339	92.5117	22044	16.3066
v4.SA501-v4.SA508 and v4.SA701-v4.SA712	Vonaesch et al 2022	CAR		250	230/200	28217	28151	99.7661	28151	28151	27511	27334	25787	94.3404	22705	11.9518
v4.SA501-v4.SA508 and v4.SA701-v4.SA712	Vonaesch et al 2022	CAR		250	230/200	34165	33859	99.1043	33859	33859	33017	31933	28895	90.4863	27502	4.8209
v4.SA501-v4.SA508 and v4.SA701-v4.SA712	Vonaesch et al 2022	CAR		250	230/200	20837	20836	99.9952	20836	20836	20248	19888	18642	93.7349	16846	9.63416
v4.SA501-v4.SA508 and v4.SA701-v4.SA712	Vonaesch et al 2022	CAR		250	230/200	82614	82455	99.8075	82455	82455	81351	80917	76824	94.9417	69872	9.04926
v4.SA501-v4.SA508 and v4.SA701-v4.SA712	Vonaesch et al 2022	CAR		250	230/200	24539	24534	99.9796	24534	24534	24184	23801	22590	94.912	20926	7.36609
v4.SA501-v4.SA508 and v4.SA701-v4.SA712	Vonaesch et al 2022	CAR		250	230/200	35444	35384	99.8307	35384	35384	34409	34226	31697	92.6109	28194	11.0515
v4.SA501-v4.SA508 and v4.SA701-v4.SA712	Vonaesch et al 2022	CAR		250	230/200	61288	61192	99.8434	61192	61192	60386	60070	57094	95.0458	53389	6.4893
v4.SA501-v4.SA508 and v4.SA701-v4.SA712	Vonaesch et al 2022	CAR		250	230/200	33813	33740	99.7841	33740	33740	32885	32856	31032	94.4485	28823	7.11846
v4.SA501-v4.SA508 and v4.SA701-v4.SA712	Vonaesch et al 2022	CAR		250	230/200	39695	39641	99.864	39641	39641	38939	38920	37205	95.5935	33312	10.4636
v4.SA501-v4.SA508 and v4.SA701-v4.SA712	Vonaesch et al 2022	CAR		250	230/200	35988	35926	99.8277	35926	35926	35120	34951	33394	95.5452	30154	9.70234
v4.SA501-v4.SA508 and v4.SA701-v4.SA712	Vonaesch et al 2022	CAR		250	230/200	24256	24254	99.9918	24254	24254	23629	23413	22234	94.9643	20498	7.80786
v4.SA501-v4.SA508 and v4.SA701-v4.SA712	Vonaesch et al 2022	CAR		250	230/200	64660	64503	99.7572	64503	64503	63859	63673	61070	95.9119	49994	18.1366
v4.SA501-v4.SA508 and v4.SA701-v4.SA712	Vonaesch et al 2022	CAR		250	230/200	57502	57424	99.8644	57424	57424	55983	55625	52220	93.8787	46520	10.9154
v4.SA501-v4.SA508 and v4.SA701-v4.SA712	Vonaesch et al 2022	CAR		250	230/200	28274	28213	99.7843	28213	28213	27835	27596	26291	95.2711	22773	13.381
v4.SA501-v4.SA508 and v4.SA701-v4.SA712	Vonaesch et al 2022	CAR		250	230/200	460	418	90.8696	418	418	343	226	184	81.4159	164	10.8696
v4.SA501-v4.SA508 and v4.SA701-v4.SA712	Vonaesch et al 2022	CAR		250	230/200	36581	36508	99.8004	36508	36508	35675	35498	33787	95.18	32001	5.28606
v4.SA501-v4.SA508 and v4.SA701-v4.SA712	Vonaesch et al 2022	CAR		250	230/200	38627	38555	99.8136	38555	38555	37600	37326	35620	95.4295	33371	6.31387
v4.SA501-v4.SA508 and v4.SA701-v4.SA712	Vonaesch et al 2022	CAR		250	230/200	122597	122423	99.8581	122423	122423	121380	121067	117759	97.2676	96838	17.7659
v4.SA501-v4.SA508 and v4.SA701-v4.SA712	Vonaesch et al 2022	CAR		250	230/200	25022	19136	76.4767	19136	19136	18175	17874	14713	82.3151	13675	7.05499
v4.SA501-v4.SA508 and v4.SA701-v4.SA712	Vonaesch et al 2022	CAR		250	230/200	18585	14072	75.717	14072	14072	13161	13199	11079	83.9382	10632	4.03466
v4.SA501-v4.SA508 and v4.SA701-v4.SA712	Vonaesch et al 2022	CAR		250	230/200	38837	38766	99.8172	38766	38766	37931	37773	35832	94.8614	32063	10.5185
v4.SA501-v4.SA508 and v4.SA701-v4.SA712	Vonaesch et al 2022	CAR		250	230/200	13634	10588	77.6588	10588	10588	9908	9775	7914	80.9616	7072	10.6394
v4.SA501-v4.SA508 and v4.SA701-v4.SA712	Vonaesch et al 2022	CAR		250	230/200	6785	6784	99.9853	6784	6784	6598	6561	6315	96.2506	6220	1.50435
v4.SA501-v4.SA508 and v4.SA701-v4.SA712	Vonaesch et al 2022	Madagascar		250	230/200	42794	32849	76.7608	32849	32849	31861	32072	27237	84.9245	22735	16.529
v4.SA501-v4.SA508 and v4.SA701-v4.SA712	Vonaesch et al 2022	Madagascar		250	230/200	34092	25955	76.1322	25955	25955	25153	25068	22551	89.9593	18379	18.5003
v4.SA501-v4.SA508 and v4.SA701-v4.SA712	Vonaesch et al 2022	Madagascar		250	230/200	7370	5575	75.6445	5575	5575	5506	5394	5202	96.4405	5117	1.63399
v4.SA501-v4.SA508 and v4.SA701-v4.SA712	Vonaesch et al 2022	Madagascar		250	230/200	35309	27068	76.6603	27068	27068	26196	26053	23258	89.2719	20641	11.252
v4.SA501-v4.SA508 and v4.SA701-v4.SA712	Vonaesch et al 2022	Madagascar		250	230/200	27423	20912	76.2572	20912	20912	20249	20146	18084	89.7647	15269	15.5662
v4.SA501-v4.SA508 and v4.SA701-v4.SA712	Vonaesch et al 2022	Madagascar		250	230/200	17726	13409	75.6459	13409	13409	12891	12762	11670	91.4433	10993	5.8012
v4.SA501-v4.SA508 and v4.SA701-v4.SA712	Vonaesch et al 2022	Madagascar		250	230/200	27033	20579	76.1255	20579	20579	19802	19342	16550	85.5651	14472	12.5559
v4.SA501-v4.SA508 and v4.SA701-v4.SA712	Vonaesch et al 2022	Madagascar		250	230/200	60331	46205	76.5858	46205	46205	44576	43985	39237	89.2054	35444	9.6669
v4.SA501-v4.SA508 and v4.SA701-v4.SA712	Vonaesch et al 2022	Madagascar		250	230/200	35979	27431	76.2417	27431	27431	26798	26503	23610	89.0843	19165	18.8268
v4.SA501-v4.SA508 and v4.SA701-v4.SA712	Vonaesch et al 2022	Madagascar		250	230/200	35228	26864	76.2575	26864	26864	26222	25984	23171	89.1741	19845	14.3541
v4.SA501-v4.SA508 and v4.SA701-v4.SA712	Vonaesch et al 2022	Madagascar		250	230/200	31935	24505	76.734	24505	24505	23874	23766	21346	89.8174	17988	15.7313
v4.SA501-v4.SA508 and v4.SA701-v4.SA712	Vonaesch et al 2022	Madagascar		250	230/200	18427	14095	76.491	14095	14095	13574	13488	11786	87.3814	9751	17.2662
v4.SA501-v4.SA508 and v4.SA701-v4.SA712	Vonaesch et al 2022	Madagascar		250	230/200	34677	26403	76.1398	26403	26403	25590	25432	23092	90.799	20257	12.277
v4.SA501-v4.SA508 and v4.SA701-v4.SA712	Vonaesch et al 2022	Madagascar		250	230/200	7499	5746	76.6235	5746	5746	5463	5385	4691	87.1123	4151	11.5114
v4.SA501-v4.SA508 and v4.SA701-v4.SA712	Vonaesch et al 2022	Madagascar		250	230/200	29748	22579	75.9009	22579	22579	21836	21076	17689	83.9296	14937	15.5577
v4.SA501-v4.SA508 and v4.SA701-v4.SA712	Vonaesch et al 2022	Madagascar		250	230/200	16499	12631	76.5562	12631	12631	11925	11866	10332	87.0723	9439	8.64305
v4.SA501-v4.SA508 and v4.SA701-v4.SA712	Vonaesch et al 2022	Madagascar		250	230/200	37571	28725	76.4552	28725	28725	28040	27742	25114	90.527	21878	12.8852
v4.SA501-v4.SA508 and v4.SA701-v4.SA712	Vonaesch et al 2022	Madagascar		250	230/200	24687	18850	76.356	18850	18850	17611	17762	15467	87.0792	13949	9.81444
v4.SA501-v4.SA508 and v4.SA701-v4.SA712	Vonaesch et al 2022	Madagascar		250	230/200	18939	14492	76.5194	14492	14492	13883	13973	12582	90.0451	11543	8.25783
v4.SA501-v4.SA508 and v4.SA701-v4.SA712	Vonaesch et al 2022	Madagascar		250	230/200	30273	23126	76.3915	23126	23126	22564	22627	20673	91.3643	16876	18.367
v4.SA501-v4.SA508 and v4.SA701-v4.SA712	Vonaesch et al 2022	Madagascar		250	230/200	21425	16279	75.9813	16279	16279	15647	15692	13645	86.9551	11041	19.0839
v4.SA501-v4.SA508 and v4.SA701-v4.SA712	Vonaesch et al 2022	Madagascar		250	230/200	32423	24800	76.4889	24800	24800	24223	23973	21898	91.3444	19041	13.0469
v4.SA501-v4.SA508 and v4.SA701-v4.SA712	Vonaesch et al 2022	Madagascar		250	230/200	17140	13147	76.7036	13147	13147	12564	12560	11176	88.9809	10167	9.02827
v4.SA501-v4.SA508 and v4.SA701-v4.SA712	Vonaesch et al 2022	Madagascar		250	230/200	27571	20868	75.6882	20868	20868	20063	19999	17465	87.3294	15896	8.98368
v4.SA501-v4.SA508 and v4.SA701-v4.SA712	Vonaesch et al 2022	Madagascar		250	230/200	18196	13822	75.9617	13822	13822	13161	13143	11977	91.1284	10251	14.411
v4.SA501-v4.SA508 and v4.SA701-v4.SA712	Vonaesch et al 2022	Madagascar		250	230/200	18341	14069	76.7079	14069	14069	13511	13557	12329	90.9419	11494	6.77265
v4.SA501-v4.SA508 and v4.SA701-v4.SA712	Vonaesch et al 2022	Madagascar		250	230/200	32653	24926	76.336	24926	24926	24470	24148	22341	92.517	17898	19.8872
v4.SA501-v4.SA508 and v4.SA701-v4.SA712	Vonaesch et al 2022	Madagascar		250	230/200	26309	20134	76.5289	20134	20134	19150	19254	16595	86.1899	14792	10.8647
v4.SA501-v4.SA508 and v4.SA701-v4.SA712	Vonaesch et al 2022	Madagascar		250	230/200	20140	15298	75.9583	15298	15298	14687	14389	12489	86.7955	11363	9.01593
v4.SA501-v4.SA508 and v4.SA701-v4.SA712	Vonaesch et al 2022	Madagascar		250	230/200	32489	24890	76.6105	24890	24890	24196	23865	21321	89.34	18692	12.3306
v4.SA501-v4.SA508 and v4.SA701-v4.SA712	Vonaesch et al 2022	Madagascar		250	230/200	21729	16594	76.368	16594	16594	16111	16112	14835	92.0742	13167	11.2437
v4.SA501-v4.SA508 and v4.SA701-v4.SA712	Vonaesch et al 2022	Madagascar		250	230/200	23720	17997	75.8727	17997	17997	17267	17172	15596	90.8223	13378	14.2216
v4.SA501-v4.SA508 and v4.SA701-v4.SA712	Vonaesch et al 2022	Madagascar		250	230/200	38938	29722	76.3316	29722	29722	29210	29066	25842	88.908	21332	17.4522
v4.SA501-v4.SA508 and v4.SA701-v4.SA712	Vonaesch et al 2022	Madagascar		250	230/200	24876	18916	76.0412	18916	18916	18205	18014	16046	89.0752	14309	10.8251
v4.SA501-v4.SA508 and v4.SA701-v4.SA712	Vonaesch et al 2022	Madagascar		250	230/200	34121	26116	76.5394	26116	26116	25490	25397	23220	91.4281	20960	9.73299
v4.SA501-v4.SA508 and v4.SA701-v4.SA712	Vonaesch et al 2022	Madagascar		250	230/200	15990	12193	76.2539	12193	12193	11787	11683	10054	86.0567	9069	9.7971
v4.SA501-v4.SA508 and v4.SA701-v4.SA712	Vonaesch et al 2022	Madagascar		250	230/200	21559	16576	76.8867	16576	16576	15807	15321	12100	78.9766	11481	5.1157
v4.SA501-v4.SA508 and v4.SA701-v4.SA712	Vonaesch et al 2022	Madagascar		250	230/200	26690	20386	76.3807	20386	20386	19745	19551	17250	88.2308	14282	17.2058
v4.SA501-v4.SA508 and v4.SA701-v4.SA712	Vonaesch et al 2022	Madagascar		250	230/200	27957	21384	76.4889	21384	21384	20656	20459	18816	91.9693	16143	14.206
v4.SA501-v4.SA508 and v4.SA701-v4.SA712	Vonaesch et al 2022	Madagascar		250	230/200	26069	19907	76.3627	19907	19907	19275	19119	16918	88.4879	14396	14.9072
v4.SA501-v4.SA508 and v4.SA701-v4.SA712	Vonaesch et al 2022	Madagascar		250	230/200	24761	18851	76.1318	18851	18851	18371	18213	15921	87.4156	12286	22.8315
v4.SA501-v4.SA508 and v4.SA701-v4.SA712	Vonaesch et al 2022	Madagascar		250	230/200	17083	13023	76.2337	13023	13023	12325	12262	10694	87.2125	9870	7.70526
v4.SA501-v4.SA508 and v4.SA701-v4.SA712	Vonaesch et al 2022	Madagascar		250	230/200	28737	21851	76.0379	21851	21851	21239	21205	19573	92.3037	18243	6.79507
v4.SA501-v4.SA508 and v4.SA701-v4.SA712	Vonaesch et al 2022	Madagascar		250	230/200	15860	12028	75.8386	12028	12028	11466	11339	10194	89.9021	9276	9.0053
v4.SA501-v4.SA508 and v4.SA701-v4.SA712	Vonaesch et al 2022	Madagascar		250	230/200	25619	19554	76.3262	19554	19554	18631	18682	15540	83.1817	12506	19.5238
v4.SA501-v4.SA508 and v4.SA701-v4.SA712	Vonaesch et al 2022	Madagascar		250	230/200	25368	19289	76.0367	19289	19289	18617	18597	16529	88.8799	14532	12.0818
v4.SA501-v4.SA508 and v4.SA701-v4.SA712	Vonaesch et al 2022	Madagascar		250	230/200	25541	19282	75.4943	19282	19282	18579	18664	16573	88.7966	13522	18.4095
v4.SA501-v4.SA508 and v4.SA701-v4.SA712	Vonaesch et al 2022	Madagascar		250	230/200	23819	18076	75.889	18076	18076	17510	17473	15303	87.5808	13574	11.2984
v4.SA501-v4.SA508 and v4.SA701-v4.SA712	Vonaesch et al 2022	Madagascar		250	230/200	23396	17941	76.684	17941	17941	17541	16870	15295	90.6639	13024	14.848
v4.SA501-v4.SA508 and v4.SA701-v4.SA712	Vonaesch et al 2022	Madagascar		250	230/200	28450	21579	75.8489	21579	21579	21015	21088	19381	91.9053	16020	17.3417
v4.SA501-v4.SA508 and v4.SA701-v4.SA712	Vonaesch et al 2022	Madagascar		250	230/200	21154	16018	75.7209	16018	16018	15176	15284	14044	91.8869	12954	7.76132
v4.SA501-v4.SA508 and v4.SA701-v4.SA712	Vonaesch et al 2022	Madagascar		250	230/200	28323	21577	76.1819	21577	21577	20666	20520	18141	88.4064	15973	11.9508
v4.SA501-v4.SA508 and v4.SA701-v4.SA712	Vonaesch et al 2022	Madagascar		250	230/200	22988	17524	76.2311	17524	17524	16915	16835	15239	90.5198	13714	10.0072
v4.SA501-v4.SA508 and v4.SA701-v4.SA712	Vonaesch et al 2022	Madagascar		250	230/200	25184	19387	76.9814	19387	19387	18591	18548	16531	89.1255	15144	8.3903
v4.SA501-v4.SA508 and v4.SA701-v4.SA712	Vonaesch et al 2022	Madagascar		250	230/200	23608	18055	76.4783	18055	18055	17447	17266	15173	87.8779	13706	9.66849
v4.SA501-v4.SA508 and v4.SA701-v4.SA712	Vonaesch et al 2022	Madagascar		250	230/200	18407	14059	76.3786	14059	14059	13603	13557	11811	87.121	10874	7.93328
v4.SA501-v4.SA508 and v4.SA701-v4.SA712	Vonaesch et al 2022	Madagascar		250	230/200	4649	3539	76.1239	3539	3539	3270	3276	3004	91.6972	2802	6.72437
v4.SA501-v4.SA508 and v4.SA701-v4.SA712	Vonaesch et al 2022	Madagascar		250	230/200	21588	16444	76.1719	16444	16444	15908	15836	14834	93.6726	13105	11.6557
v4.SA501-v4.SA508 and v4.SA701-v4.SA712	Vonaesch et al 2022	Madagascar		250	230/200	13012	10019	76.9982	10019	10019	9662	9569	8713	91.0544	8176	6.1632
v4.SA501-v4.SA508 and v4.SA701-v4.SA712	Vonaesch et al 2022	Madagascar		250	230/200	33264	25521	76.7226	25521	25521	24863	24410	21516	88.1442	19626	8.78416
v4.SA501-v4.SA508 and v4.SA701-v4.SA712	Vonaesch et al 2022	Madagascar		250	230/200	21120	16178	76.6004	16178	16178	15639	15533	14203	91.4376	12785	9.98381
v4.SA501-v4.SA508 and v4.SA701-v4.SA712	Vonaesch et al 2022	Madagascar		250	230/200	24709	18971	76.7777	18971	18971	18380	18238	16950	92.9378	15783	6.88496
v4.SA501-v4.SA508 and v4.SA701-v4.SA712	Vonaesch et al 2022	Madagascar		250	230/200	20796	15840	76.1685	15840	15840	15329	15276	13942	91.2673	13171	5.53005
v4.SA501-v4.SA508 and v4.SA701-v4.SA712	Vonaesch et al 2022	Madagascar		250	230/200	20264	15495	76.4657	15495	15495	14967	14807	13632	92.0646	12366	9.28697
v4.SA501-v4.SA508 and v4.SA701-v4.SA712	Vonaesch et al 2022	Madagascar		250	230/200	12594	9589	76.1394	9589	9589	9217	9091	8083	88.9121	7845	2.94445
v4.SA501-v4.SA508 and v4.SA701-v4.SA712	Vonaesch et al 2022	Madagascar		250	230/200	7899	6060	76.7186	6060	6060	5780	5704	5078	89.0252	4820	5.08074
v4.SA501-v4.SA508 and v4.SA701-v4.SA712	Vonaesch et al 2022	Madagascar		250	230/200	15008	11414	76.0528	11414	11414	11107	10930	10211	93.4218	9740	4.61267
v4.SA501-v4.SA508 and v4.SA701-v4.SA712	Vonaesch et al 2022	Madagascar		250	230/200	16932	12910	76.2462	12910	12910	12361	12009	10576	88.0673	10121	4.30219
v4.SA501-v4.SA508 and v4.SA701-v4.SA712	Vonaesch et al 2022	Madagascar		250	230/200	23792	18169	76.366	18169	18169	17380	17276	14996	86.8025	12263	18.2249
v4.SA501-v4.SA508 and v4.SA701-v4.SA712	Vonaesch et al 2022	Madagascar		250	230/200	28104	21524	76.587	21524	21524	20717	20414	18242	89.3602	17486	4.14428
v4.SA501-v4.SA508 and v4.SA701-v4.SA712	Vonaesch et al 2022	Madagascar		250	230/200	26035	19822	76.136	19822	19822	19235	18883	16980	89.9222	15279	10.0177
v4.SA501-v4.SA508 and v4.SA701-v4.SA712	Vonaesch et al 2022	Madagascar		250	230/200	31953	24662	77.1821	24662	24662	23949	23525	19809	84.204	16682	15.7858
v4.SA501-v4.SA508 and v4.SA701-v4.SA712	Vonaesch et al 2022	Madagascar		250	230/200	16408	12529	76.3591	12529	12529	12015	11755	10003	85.0957	9583	4.19874
v4.SA501-v4.SA508 and v4.SA701-v4.SA712	Vonaesch et al 2022	Madagascar		250	230/200	13867	10558	76.1376	10558	10558	10128	9914	8301	83.7301	7645	7.90266
v4.SA501-v4.SA508 and v4.SA701-v4.SA712	Vonaesch et al 2022	Madagascar		250	230/200	16106	12244	76.0214	12244	12244	11941	11671	9955	85.2969	9111	8.47815
v4.SA501-v4.SA508 and v4.SA701-v4.SA712	Vonaesch et al 2022	Madagascar		250	230/200	14732	11197	76.0046	11197	11197	10726	9875	8316	84.2127	7751	6.79413
v4.SA501-v4.SA508 and v4.SA701-v4.SA712	Vonaesch et al 2022	Madagascar		250	230/200	10383	7973	76.789	7973	7973	7623	7358	6264	85.1318	6048	3.44828
v4.SA501-v4.SA508 and v4.SA701-v4.SA712	Vonaesch et al 2022	Madagascar		250	230/200	19248	14613	75.9196	14613	14613	14148	13760	11947	86.8241	11469	4.001
v4.SA501-v4.SA508 and v4.SA701-v4.SA712	Vonaesch et al 2022	Madagascar		250	230/200	32036	24342	75.9833	24342	24342	23536	22920	19722	86.0471	18260	7.41304
v4.SA501-v4.SA508 and v4.SA701-v4.SA712	Vonaesch et al 2022	Madagascar		250	230/200	34664	26440	76.2751	26440	26440	25819	25357	22876	90.2157	22293	2.54852
v4.SA501-v4.SA508 and v4.SA701-v4.SA712	Vonaesch et al 2022	Madagascar		250	230/200	25374	19324	76.1567	19324	19324	18849	18205	16414	90.162	15502	5.55623
v4.SA501-v4.SA508 and v4.SA701-v4.SA712	Vonaesch et al 2022	Madagascar		250	230/200	22667	17286	76.2606	17286	17286	16732	16276	14231	87.4355	13325	6.36638
v4.SA501-v4.SA508 and v4.SA701-v4.SA712	Vonaesch et al 2022	Madagascar		250	230/200	14262	10810	75.7958	10810	10810	10130	10062	7991	79.4176	6537	18.1955
v4.SA501-v4.SA508 and v4.SA701-v4.SA712	Vonaesch et al 2022	Madagascar		250	230/200	23460	17968	76.5899	17968	17968	17002	16998	14493	85.263	12428	14.2483
v4.SA501-v4.SA508 and v4.SA701-v4.SA712	Vonaesch et al 2022	Madagascar		250	230/200	16767	12935	77.1456	12935	12935	12097	11955	10260	85.8218	8643	15.7602
v4.SA501-v4.SA508 and v4.SA701-v4.SA712	Vonaesch et al 2022	Madagascar		250	230/200	27008	20687	76.5958	20687	20687	19701	19721	16508	83.7077	12705	23.0373
v4.SA501-v4.SA508 and v4.SA701-v4.SA712	Vonaesch et al 2022	Madagascar		250	230/200	8855	6792	76.7024	6792	6792	6410	6401	5136	80.2375	3075	40.1285
v4.SA501-v4.SA508 and v4.SA701-v4.SA712	Vonaesch et al 2022	Madagascar		250	230/200	30657	23433	76.4361	23433	23433	22693	22524	19507	86.6054	16080	17.5681
v4.SA501-v4.SA508 and v4.SA701-v4.SA712	Vonaesch et al 2022	Madagascar		250	230/200	37469	28531	76.1456	28531	28531	27580	27256	22090	81.0464	17825	19.3074
v4.SA501-v4.SA508 and v4.SA701-v4.SA712	Vonaesch et al 2022	Madagascar		250	230/200	23868	18335	76.8183	18335	18335	17188	17422	14573	83.6471	10421	28.491
v4.SA501-v4.SA508 and v4.SA701-v4.SA712	Vonaesch et al 2022	Madagascar		250	230/200	25457	19577	76.9022	19577	19577	19239	19080	15915	83.4119	12783	19.6795
v4.SA501-v4.SA508 and v4.SA701-v4.SA712	Vonaesch et al 2022	Madagascar		250	230/200	22259	17111	76.8723	17111	17111	16331	16365	14160	86.5261	11527	18.5946
v4.SA501-v4.SA508 and v4.SA701-v4.SA712	Vonaesch et al 2022	Madagascar		250	230/200	32952	25296	76.7662	25296	25296	24405	24502	21924	89.4784	16895	22.9383
v4.SA501-v4.SA508 and v4.SA701-v4.SA712	Vonaesch et al 2022	Madagascar		250	230/200	29023	22257	76.6875	22257	22257	21484	21533	19106	88.7289	15635	18.1671
v4.SA501-v4.SA508 and v4.SA701-v4.SA712	Vonaesch et al 2022	Madagascar		250	230/200	9634	7420	77.0189	7420	7420	6885	6833	5433	79.5112	4578	15.7372
v4.SA501-v4.SA508 and v4.SA701-v4.SA712	Vonaesch et al 2022	Madagascar		250	230/200	22031	16779	76.1609	16779	16779	16009	16013	13615	85.0247	10084	25.9346
v4.SA501-v4.SA508 and v4.SA701-v4.SA712	Vonaesch et al 2022	Madagascar		250	230/200	11552	8850	76.6101	8850	8850	8123	8186	6902	84.3147	5576	19.2118
v4.SA501-v4.SA508 and v4.SA701-v4.SA712	Vonaesch et al 2022	Madagascar		250	230/200	23314	17722	76.0144	17722	17722	16925	16835	14751	87.621	12967	12.0941
v4.SA501-v4.SA508 and v4.SA701-v4.SA712	Vonaesch et al 2022	Madagascar		250	230/200	35756	27332	76.4403	27332	27332	26528	26611	23726	89.1586	18635	21.4575
v4.SA501-v4.SA508 and v4.SA701-v4.SA712	Vonaesch et al 2022	Madagascar		250	230/200	41340	31492	76.178	31492	31492	29892	30052	26484	88.1272	21361	19.3438
v4.SA501-v4.SA508 and v4.SA701-v4.SA712	Vonaesch et al 2022	Madagascar		250	230/200	25859	19748	76.368	19748	19748	18414	18563	15050	81.0753	12138	19.3488
v4.SA501-v4.SA508 and v4.SA701-v4.SA712	Vonaesch et al 2022	Madagascar		250	230/200	29957	22800	76.1091	22800	22800	21375	21487	17676	82.2637	15373	13.029
v4.SA501-v4.SA508 and v4.SA701-v4.SA712	Vonaesch et al 2022	Madagascar		250	230/200	15382	11775	76.5505	11775	11775	11144	10996	9187	83.5486	7217	21.4433
v4.SA501-v4.SA508 and v4.SA701-v4.SA712	Vonaesch et al 2022	Madagascar		250	230/200	19155	14586	76.1472	14586	14586	13971	13889	11968	86.1689	9464	20.9225
v4.SA501-v4.SA508 and v4.SA701-v4.SA712	Vonaesch et al 2022	Madagascar		250	230/200	17218	13078	75.9554	13078	13078	12469	12473	10418	83.5244	8567	17.7673
v4.SA501-v4.SA508 and v4.SA701-v4.SA712	Vonaesch et al 2022	Madagascar		250	230/200	12573	9617	76.4893	9617	9617	9281	9226	7906	85.6926	6091	22.9572
v4.SA501-v4.SA508 and v4.SA701-v4.SA712	Vonaesch et al 2022	Madagascar		250	230/200	16333	12625	77.2975	12625	12625	11833	11816	10139	85.8074	8479	16.3724
v4.SA501-v4.SA508 and v4.SA701-v4.SA712	Vonaesch et al 2022	Madagascar		250	230/200	35435	27114	76.5176	27114	27114	26419	26446	23532	88.9813	19083	18.9062
v4.SA501-v4.SA508 and v4.SA701-v4.SA712	Vonaesch et al 2022	Madagascar		250	230/200	27857	21268	76.3471	21268	21268	19812	19767	16165	81.7777	14560	9.92886
v4.SA501-v4.SA508 and v4.SA701-v4.SA712	Vonaesch et al 2022	Madagascar		250	230/200	28235	21688	76.8125	21688	21688	20820	20849	16802	80.589	13925	17.123
v4.SA501-v4.SA508 and v4.SA701-v4.SA712	Vonaesch et al 2022	Madagascar		250	230/200	17809	13560	76.1413	13560	13560	12705	12591	9972	79.1994	8227	17.499
v4.SA501-v4.SA508 and v4.SA701-v4.SA712	Vonaesch et al 2022	Madagascar		250	230/200	14192	10810	76.1697	10810	10810	10279	10211	8530	83.5374	7353	13.7984
v4.SA501-v4.SA508 and v4.SA701-v4.SA712	Vonaesch et al 2022	Madagascar		250	230/200	21935	16784	76.517	16784	16784	15795	15732	12562	79.85	10638	15.316
v4.SA501-v4.SA508 and v4.SA701-v4.SA712	Vonaesch et al 2022	Madagascar		250	230/200	18774	14419	76.803	14419	14419	13531	13607	11309	83.1116	9142	19.1617
v4.SA501-v4.SA508 and v4.SA701-v4.SA712	Vonaesch et al 2022	Madagascar		250	230/200	22230	16957	76.2798	16957	16957	16212	16258	13805	84.912	11054	19.9276
v4.SA501-v4.SA508 and v4.SA701-v4.SA712	Vonaesch et al 2022	Madagascar		250	230/200	34476	26472	76.7838	26472	26472	25524	25437	21670	85.1909	17958	17.1297
v4.SA501-v4.SA508 and v4.SA701-v4.SA712	Vonaesch et al 2022	Madagascar		250	230/200	22556	17313	76.7556	17313	17313	16282	16042	12544	78.1947	9423	24.8804
v4.SA501-v4.SA508 and v4.SA701-v4.SA712	Vonaesch et al 2022	Madagascar		250	230/200	15091	11515	76.3038	11515	11515	10629	10581	8511	80.4366	7419	12.8305
v4.SA501-v4.SA508 and v4.SA701-v4.SA712	Vonaesch et al 2022	Madagascar		250	230/200	14780	11388	77.0501	11388	11388	10947	10761	9264	86.0887	7835	15.4253
v4.SA501-v4.SA508 and v4.SA701-v4.SA712	Vonaesch et al 2022	Madagascar		250	230/200	14870	11230	75.5212	11230	11230	10621	10565	8589	81.2967	7454	13.2146
v4.SA501-v4.SA508 and v4.SA701-v4.SA712	Vonaesch et al 2022	Madagascar		250	230/200	40731	31326	76.9095	31326	31326	29784	29324	23682	80.7598	20417	13.7868
v4.SA501-v4.SA508 and v4.SA701-v4.SA712	Vonaesch et al 2022	Madagascar		250	230/200	39728	30587	76.991	30587	30587	29228	28503	23468	82.3352	20822	11.2749
v4.SA501-v4.SA508 and v4.SA701-v4.SA712	Vonaesch et al 2022	Madagascar		250	230/200	30627	23488	76.6905	23488	23488	22009	21314	16690	78.3053	15659	6.17735
v4.SA501-v4.SA508 and v4.SA701-v4.SA712	Vonaesch et al 2022	Madagascar		250	230/200	33151	25530	77.0113	25530	25530	24287	23464	18159	77.3909	16106	11.3057
v4.SA501-v4.SA508 and v4.SA701-v4.SA712	Vonaesch et al 2022	Madagascar		250	230/200	37383	28683	76.7274	28683	28683	27160	25875	21533	83.2193	20133	6.50165
v4.SA501-v4.SA508 and v4.SA701-v4.SA712	Vonaesch et al 2022	Madagascar		250	230/200	24416	18677	76.4949	18677	18677	17483	17070	13539	79.3146	12055	10.9609
v4.SA501-v4.SA508 and v4.SA701-v4.SA712	Vonaesch et al 2022	Madagascar		250	230/200	36407	27996	76.8973	27996	27996	26443	25117	19891	79.1934	17749	10.7687
v4.SA501-v4.SA508 and v4.SA701-v4.SA712	Vonaesch et al 2022	Madagascar		250	230/200	35762	27406	76.6344	27406	27406	26033	25419	21052	82.8199	18133	13.8657
v4.SA501-v4.SA508 and v4.SA701-v4.SA712	Vonaesch et al 2022	Madagascar		250	230/200	12060	9145	75.8292	9145	9145	8737	8617	7615	88.3718	6294	17.3473
v4.SA501-v4.SA508 and v4.SA701-v4.SA712	Vonaesch et al 2022	Madagascar		250	230/200	20901	16051	76.7954	16051	16051	15224	15255	13088	85.7948	10789	17.5657
v4.SA501-v4.SA508 and v4.SA701-v4.SA712	Vonaesch et al 2022	Madagascar		250	230/200	30052	22954	76.3809	22954	22954	21576	21895	18757	85.668	15755	16.0047
v4.SA501-v4.SA508 and v4.SA701-v4.SA712	Vonaesch et al 2022	Madagascar		250	230/200	10641	8131	76.412	8131	8131	7623	7564	6554	86.6473	5994	8.5444
v4.SA501-v4.SA508 and v4.SA701-v4.SA712	Vonaesch et al 2022	Madagascar		250	230/200	17395	13214	75.9644	13214	13214	12407	12523	10973	87.6228	9489	13.5241
v4.SA501-v4.SA508 and v4.SA701-v4.SA712	Vonaesch et al 2022	Madagascar		250	230/200	18638	14201	76.1938	14201	14201	13287	13246	11443	86.3883	10498	8.25832
v4.SA501-v4.SA508 and v4.SA701-v4.SA712	Vonaesch et al 2022	Madagascar		250	230/200	17512	13328	76.1078	13328	13328	12652	12745	11134	87.3597	9173	17.6127
v4.SA501-v4.SA508 and v4.SA701-v4.SA712	Vonaesch et al 2022	Madagascar		250	230/200	25163	19147	76.0919	19147	19147	18110	17957	14507	80.7874	13183	9.12663
v4.SA501-v4.SA508 and v4.SA701-v4.SA712	Vonaesch et al 2022	Madagascar		250	230/200	10938	8380	76.6136	8380	8380	7625	7671	6160	80.3024	5704	7.4026
v4.SA501-v4.SA508 and v4.SA701-v4.SA712	Vonaesch et al 2022	Madagascar		250	230/200	18668	14198	76.0553	14198	14198	13124	13105	10779	82.251	9434	12.478
v4.SA501-v4.SA508 and v4.SA701-v4.SA712	Vonaesch et al 2022	Madagascar		250	230/200	32146	24668	76.7374	24668	24668	24057	23844	20600	86.3949	18165	11.8204
v4.SA501-v4.SA508 and v4.SA701-v4.SA712	Vonaesch et al 2022	Madagascar		250	230/200	15249	11748	77.0411	11748	11748	11022	10894	9154	84.0279	8281	9.53681
v4.SA501-v4.SA508 and v4.SA701-v4.SA712	Vonaesch et al 2022	Madagascar		250	230/200	13854	10513	75.8842	10513	10513	9551	9384	7644	81.4578	6853	10.348
v4.SA501-v4.SA508 and v4.SA701-v4.SA712	Vonaesch et al 2022	Madagascar		250	230/200	16781	12749	75.9728	12749	12749	12022	11793	10042	85.1522	9100	9.3806
v4.SA501-v4.SA508 and v4.SA701-v4.SA712	Vonaesch et al 2022	Madagascar		250	230/200	27323	20690	75.7237	20690	20690	19749	19674	17019	86.505	15068	11.4637
v4.SA501-v4.SA508 and v4.SA701-v4.SA712	Vonaesch et al 2022	Madagascar		250	230/200	7538	5770	76.5455	5770	5770	5412	5409	4914	90.8486	4465	9.13716
v4.SA501-v4.SA508 and v4.SA701-v4.SA712	Vonaesch et al 2022	Madagascar		250	230/200	24839	19020	76.5731	19020	19020	18345	18439	16692	90.5255	14147	15.2468
v4.SA501-v4.SA508 and v4.SA701-v4.SA712	Vonaesch et al 2022	Madagascar		250	230/200	30862	23618	76.5278	23618	23618	22908	22950	20698	90.1874	17128	17.248
v4.SA501-v4.SA508 and v4.SA701-v4.SA712	Vonaesch et al 2022	Madagascar		250	230/200	26153	20036	76.6107	20036	20036	19277	19276	16493	85.5624	12846	22.1124
v4.SA501-v4.SA508 and v4.SA701-v4.SA712	Vonaesch et al 2022	Madagascar		250	230/200	19807	15207	76.7759	15207	15207	14649	14617	12943	88.5476	11324	12.5087
v4.SA501-v4.SA508 and v4.SA701-v4.SA712	Vonaesch et al 2022	Madagascar		250	230/200	22884	17566	76.7611	17566	17566	17057	17027	15258	89.6106	13815	9.45733
v4.SA501-v4.SA508 and v4.SA701-v4.SA712	Vonaesch et al 2022	Madagascar		250	230/200	18437	14049	76.2	14049	14049	13199	13164	11522	87.5266	10522	8.67905
v4.SA501-v4.SA508 and v4.SA701-v4.SA712	Vonaesch et al 2022	Madagascar		250	230/200	19613	14999	76.4748	14999	14999	14330	14208	12487	87.8871	10673	14.5271
v4.SA501-v4.SA508 and v4.SA701-v4.SA712	Vonaesch et al 2022	Madagascar		250	230/200	11885	9197	77.3833	9197	9197	8437	8448	7068	83.6648	6321	10.5688
v4.SA501-v4.SA508 and v4.SA701-v4.SA712	Vonaesch et al 2022	Madagascar		250	230/200	18366	14091	76.7233	14091	14091	13164	13170	11239	85.3379	8963	20.2509
v4.SA501-v4.SA508 and v4.SA701-v4.SA712	Vonaesch et al 2022	Madagascar		250	230/200	20374	15707	77.0934	15707	15707	14894	14996	13272	88.5036	11084	16.4858
v4.SA501-v4.SA508 and v4.SA701-v4.SA712	Vonaesch et al 2022	Madagascar		250	230/200	20519	15758	76.7971	15758	15758	14698	14617	12499	85.51	11299	9.60077
v4.SA501-v4.SA508 and v4.SA701-v4.SA712	Vonaesch et al 2022	Madagascar		250	230/200	27527	21184	76.9572	21184	21184	20484	20474	17857	87.2179	14295	19.9474
v4.SA501-v4.SA508 and v4.SA701-v4.SA712	Vonaesch et al 2022	Madagascar		250	230/200	18681	14325	76.6822	14325	14325	13612	13430	11627	86.5748	10078	13.3224
v4.SA501-v4.SA508 and v4.SA701-v4.SA712	Vonaesch et al 2022	Madagascar		250	230/200	16399	12514	76.3095	12514	12514	11485	11466	9831	85.7405	9032	8.12735
v4.SA501-v4.SA508 and v4.SA701-v4.SA712	Vonaesch et al 2022	Madagascar		250	230/200	16847	12898	76.5596	12898	12898	12183	11981	9483	79.1503	7028	25.8884
v4.SA501-v4.SA508 and v4.SA701-v4.SA712	Vonaesch et al 2022	Madagascar		250	230/200	14724	11246	76.3787	11246	11246	10410	10337	8813	85.2568	8284	6.0025
v4.SA501-v4.SA508 and v4.SA701-v4.SA712	Vonaesch et al 2022	Madagascar		250	230/200	24637	18970	76.998	18970	18970	17985	17736	15110	85.194	14420	4.56651
v4.SA501-v4.SA508 and v4.SA701-v4.SA712	Vonaesch et al 2022	Madagascar		250	230/200	79614	76496	96.0836	76496	76496	74684	74520	69066	92.6812	62551	9.43301
v4.SA501-v4.SA508 and v4.SA701-v4.SA712	Vonaesch et al 2022	Madagascar		250	230/200	72036	69292	96.1908	69292	69292	68527	68013	65298	96.0081	61467	5.86695
v4.SA501-v4.SA508 and v4.SA701-v4.SA712	Vonaesch et al 2022	Madagascar		250	230/200	50553	48712	96.3583	48712	48712	48014	47828	44882	93.8404	38440	14.3532
v4.SA501-v4.SA508 and v4.SA701-v4.SA712	Vonaesch et al 2022	Madagascar		250	230/200	1478	1403	94.9256	1403	1403	1273	1214	1100	90.6096	1086	1.27273
v4.SA501-v4.SA508 and v4.SA701-v4.SA712	Vonaesch et al 2022	Madagascar		250	230/200	66305	63955	96.4558	63955	63955	63182	62917	59556	94.658	50178	15.7465
v4.SA501-v4.SA508 and v4.SA701-v4.SA712	Vonaesch et al 2022	Madagascar		250	230/200	46689	44969	96.316	44969	44969	44160	44046	40783	92.5918	33803	17.115
v4.SA501-v4.SA508 and v4.SA701-v4.SA712	Vonaesch et al 2022	Madagascar		250	230/200	123076	115348	93.721	115348	115348	113846	113368	105523	93.0801	94010	10.9104
v4.SA501-v4.SA508 and v4.SA701-v4.SA712	Vonaesch et al 2022	Madagascar		250	230/200	90665	85134	93.8995	85134	85134	83679	83292	77211	92.6992	65456	15.2245
v4.SA501-v4.SA508 and v4.SA701-v4.SA712	Vonaesch et al 2022	Madagascar		250	230/200	120817	113196	93.6921	113196	113196	112437	111107	106583	95.9282	97135	8.86445
v4.SA501-v4.SA508 and v4.SA701-v4.SA712	Vonaesch et al 2022	Madagascar		250	230/200	97896	91508	93.4747	91508	91508	89647	89336	80671	90.3007	69007	14.4587
v4.SA501-v4.SA508 and v4.SA701-v4.SA712	Vonaesch et al 2022	Madagascar		250	230/200	101566	95259	93.7902	95259	95259	94323	93516	88108	94.217	80382	8.76878
v4.SA501-v4.SA508 and v4.SA701-v4.SA712	Vonaesch et al 2022	Madagascar		250	230/200	110652	103851	93.8537	103851	103851	102949	102394	98267	95.9695	91818	6.56273
v4.SA501-v4.SA508 and v4.SA701-v4.SA712	Vonaesch et al 2022	Madagascar		250	230/200	99864	93578	93.7054	93578	93578	92398	91712	84703	92.3576	77456	8.55578
v4.SA501-v4.SA508 and v4.SA701-v4.SA712	Vonaesch et al 2022	Madagascar		250	230/200	94808	88656	93.5111	88656	88656	87890	86871	83895	96.5742	79834	4.84057
v4.SA501-v4.SA508 and v4.SA701-v4.SA712	Vonaesch et al 2022	Madagascar		250	230/200	80525	75759	94.0813	75759	75759	75111	74659	71514	95.7875	63869	10.6902
v4.SA501-v4.SA508 and v4.SA701-v4.SA712	Vonaesch et al 2022	Madagascar		250	230/200	108427	101920	93.9987	101920	101920	101132	100671	96923	96.277	89827	7.32128
v4.SA501-v4.SA508 and v4.SA701-v4.SA712	Vonaesch et al 2022	Madagascar		250	230/200	101968	95584	93.7392	95584	95584	94725	94182	90960	96.579	85506	5.99604
v4.SA501-v4.SA508 and v4.SA701-v4.SA712	Vonaesch et al 2022	Madagascar		250	230/200	128176	120293	93.8499	120293	120293	119115	118514	113340	95.6343	98241	13.3219
v4.SA501-v4.SA508 and v4.SA701-v4.SA712	Vonaesch et al 2022	Madagascar		250	230/200	145171	136622	94.1111	136622	136622	135705	135229	130322	96.3713	122064	6.33661
v4.SA501-v4.SA508 and v4.SA701-v4.SA712	Vonaesch et al 2022	Madagascar		250	230/200	91364	85702	93.8028	85702	85702	85055	84501	81691	96.6746	78516	3.8866
v4.SA501-v4.SA508 and v4.SA701-v4.SA712	Vonaesch et al 2022	Madagascar		250	230/200	90234	85003	94.2029	85003	85003	84366	83897	80623	96.0976	74629	7.4346
v4.SA501-v4.SA508 and v4.SA701-v4.SA712	Vonaesch et al 2022	Madagascar		250	230/200	82340	77309	93.89	77309	77309	76570	76131	73411	96.4272	68768	6.32467
v4.SA501-v4.SA508 and v4.SA701-v4.SA712	Vonaesch et al 2022	Madagascar		250	230/200	114467	107207	93.6576	107207	107207	106079	105567	100358	95.0657	92277	8.05217
v4.SA501-v4.SA508 and v4.SA701-v4.SA712	Vonaesch et al 2022	Madagascar		250	230/200	72675	68306	93.9883	68306	68306	67552	67344	65229	96.8594	62667	3.9277
v4.SA501-v4.SA508 and v4.SA701-v4.SA712	Vonaesch et al 2022	Madagascar		250	230/200	101413	95202	93.8755	95202	95202	94465	94183	90466	96.0534	80228	11.317
v4.SA501-v4.SA508 and v4.SA701-v4.SA712	Vonaesch et al 2022	Madagascar		250	230/200	95803	90195	94.1463	90195	90195	89344	89033	84824	95.2725	64494	23.9673
v4.SA501-v4.SA508 and v4.SA701-v4.SA712	Vonaesch et al 2022	Madagascar		250	230/200	48899	45991	94.053	45991	45991	45230	44986	42356	94.1537	38377	9.39418
v4.SA501-v4.SA508 and v4.SA701-v4.SA712	Vonaesch et al 2022	Madagascar		250	230/200	136210	128089	94.0379	128089	128089	127154	126889	122273	96.3622	98587	19.3714
v4.SA501-v4.SA508 and v4.SA701-v4.SA712	Vonaesch et al 2022	Madagascar		250	230/200	74360	70006	94.1447	70006	70006	69484	69281	67089	96.8361	62459	6.90128
v4.SA501-v4.SA508 and v4.SA701-v4.SA712	Vonaesch et al 2022	Madagascar		250	230/200	90996	85600	94.0701	85600	85600	84876	84599	81657	96.5224	77868	4.64014
v4.SA501-v4.SA508 and v4.SA701-v4.SA712	Vonaesch et al 2022	Madagascar		250	230/200	55298	51797	93.6688	51797	51797	50849	50611	46501	91.8792	39762	14.4922
v4.SA501-v4.SA508 and v4.SA701-v4.SA712	Vonaesch et al 2022	Madagascar		250	230/200	67059	62837	93.7041	62837	62837	61933	61662	58006	94.0709	53576	7.63714
v4.SA501-v4.SA508 and v4.SA701-v4.SA712	Vonaesch et al 2022	Madagascar		250	230/200	40079	37626	93.8796	37626	37626	36821	36706	34162	93.0693	29805	12.7539
v4.SA501-v4.SA508 and v4.SA701-v4.SA712	Vonaesch et al 2022	Madagascar		250	230/200	75439	70716	93.7393	70716	70716	69082	68988	63105	91.4724	54125	14.2303
v4.SA501-v4.SA508 and v4.SA701-v4.SA712	Vonaesch et al 2022	Madagascar		250	230/200	117564	110502	93.9931	110502	110502	109411	109108	103041	94.4395	82340	20.0901
v4.SA501-v4.SA508 and v4.SA701-v4.SA712	Vonaesch et al 2022	Madagascar		250	230/200	104666	98360	93.9751	98360	98360	97454	97195	92430	95.0975	82217	11.0494
v4.SA501-v4.SA508 and v4.SA701-v4.SA712	Vonaesch et al 2022	Madagascar		250	230/200	72930	68646	94.1259	68646	68646	67877	67518	64065	94.8858	58423	8.80668
v4.SA501-v4.SA508 and v4.SA701-v4.SA712	Vonaesch et al 2022	Madagascar		250	230/200	55342	51995	93.9522	51995	51995	50304	50254	45116	89.7759	35798	20.6534
v4.SA501-v4.SA508 and v4.SA701-v4.SA712	Vonaesch et al 2022	Madagascar		250	230/200	53533	50289	93.9402	50289	50289	49728	49415	45931	92.9495	33792	26.4288
v4.SA501-v4.SA508 and v4.SA701-v4.SA712	Vonaesch et al 2022	Madagascar		250	230/200	63429	59654	94.0485	59654	59654	59108	58781	56091	95.4237	49189	12.305
v4.SA501-v4.SA508 and v4.SA701-v4.SA712	Vonaesch et al 2022	Madagascar		250	230/200	96671	90818	93.9454	90818	90818	89977	89760	85926	95.7286	71507	16.7807
v4.SA501-v4.SA508 and v4.SA701-v4.SA712	Vonaesch et al 2022	Madagascar		250	230/200	72178	67749	93.8638	67749	67749	67074	66621	63503	95.3198	58172	8.39488
v4.SA501-v4.SA508 and v4.SA701-v4.SA712	Vonaesch et al 2022	Madagascar		250	230/200	81328	76146	93.6283	76146	76146	75571	75059	71926	95.826	66883	7.01137
v4.SA501-v4.SA508 and v4.SA701-v4.SA712	Vonaesch et al 2022	Madagascar		250	230/200	50470	47246	93.612	47246	47246	46572	46216	44040	95.2917	40838	7.27066
v4.SA501-v4.SA508 and v4.SA701-v4.SA712	Vonaesch et al 2022	Madagascar		250	230/200	46050	43289	94.0043	43289	43289	42816	42539	40697	95.6699	37463	7.94653
v4.SA501-v4.SA508 and v4.SA701-v4.SA712	Vonaesch et al 2022	Madagascar		250	230/200	70096	65760	93.8142	65760	65760	65265	64903	62685	96.5826	58817	6.17054
v4.SA501-v4.SA508 and v4.SA701-v4.SA712	Vonaesch et al 2022	Madagascar		250	230/200	37467	35172	93.8746	35172	35172	34653	34456	31936	92.6863	28247	11.5512
v4.SA501-v4.SA508 and v4.SA701-v4.SA712	Vonaesch et al 2022	Madagascar		250	230/200	55946	52602	94.0228	52602	52602	51803	51621	48872	94.6746	44150	9.66197
v4.SA501-v4.SA508 and v4.SA701-v4.SA712	Vonaesch et al 2022	Madagascar		250	230/200	50439	47432	94.0383	47432	47432	46678	46516	43916	94.4105	39341	10.4176
v4.SA501-v4.SA508 and v4.SA701-v4.SA712	Vonaesch et al 2022	Madagascar		250	230/200	85539	80479	94.0846	80479	80479	79739	79488	76394	96.1076	61445	19.5683
v4.SA501-v4.SA508 and v4.SA701-v4.SA712	Vonaesch et al 2022	Madagascar		250	230/200	58351	54777	93.875	54777	54777	54073	53728	49684	92.4732	42614	14.2299
v4.SA501-v4.SA508 and v4.SA701-v4.SA712	Vonaesch et al 2022	Madagascar		250	230/200	77639	73086	94.1357	73086	73086	72395	71906	68402	95.127	62227	9.02751
v4.SA501-v4.SA508 and v4.SA701-v4.SA712	Vonaesch et al 2022	Madagascar		250	230/200	47171	44354	94.0281	44354	44354	43622	43373	40521	93.4245	34757	14.2247
v4.SA501-v4.SA508 and v4.SA701-v4.SA712	Vonaesch et al 2022	Madagascar		250	230/200	74869	70291	93.8853	70291	70291	69649	69270	65941	95.1942	58822	10.796
v4.SA501-v4.SA508 and v4.SA701-v4.SA712	Vonaesch et al 2022	Madagascar		250	230/200	69026	64632	93.6343	64632	64632	63549	63262	59283	93.7103	55374	6.5938
v4.SA501-v4.SA508 and v4.SA701-v4.SA712	Vonaesch et al 2022	Madagascar		250	230/200	65305	61125	93.5993	61125	61125	60077	59960	56262	93.8326	53753	4.45949
v4.SA501-v4.SA508 and v4.SA701-v4.SA712	Vonaesch et al 2022	Madagascar		250	230/200	78777	73885	93.7901	73885	73885	73345	72847	69956	96.0314	62329	10.9026
v4.SA501-v4.SA508 and v4.SA701-v4.SA712	Vonaesch et al 2022	Madagascar		250	230/200	66778	62819	94.0714	62819	62819	61698	61692	56614	91.7688	42983	24.0771
v4.SA501-v4.SA508 and v4.SA701-v4.SA712	Vonaesch et al 2022	Madagascar		250	230/200	68841	64614	93.8598	64614	64614	63583	63259	59686	94.3518	54961	7.91643
v4.SA501-v4.SA508 and v4.SA701-v4.SA712	Vonaesch et al 2022	Madagascar		250	230/200	91636	85987	93.8354	85987	85987	84863	84565	79783	94.3452	68881	13.6646
v4.SA501-v4.SA508 and v4.SA701-v4.SA712	Vonaesch et al 2022	Madagascar		250	230/200	70571	66647	94.4396	66647	66647	65858	65492	62403	95.2834	57395	8.02526
v4.SA501-v4.SA508 and v4.SA701-v4.SA712	Vonaesch et al 2022	Madagascar		250	230/200	70255	65962	93.8894	65962	65962	65081	64586	60660	93.9213	53878	11.1803
v4.SA501-v4.SA508 and v4.SA701-v4.SA712	Vonaesch et al 2022	Madagascar		250	230/200	66139	62032	93.7904	62032	62032	61408	60959	57525	94.3667	50207	12.7214
v4.SA501-v4.SA508 and v4.SA701-v4.SA712	Vonaesch et al 2022	Madagascar		250	230/200	74393	69820	93.8529	69820	69820	69266	68918	66444	96.4102	64138	3.47059
v4.SA501-v4.SA508 and v4.SA701-v4.SA712	Vonaesch et al 2022	Madagascar		250	230/200	66676	62321	93.4684	62321	62321	61676	60937	58036	95.2393	52735	9.13399
v4.SA501-v4.SA508 and v4.SA701-v4.SA712	Vonaesch et al 2022	Madagascar		250	230/200	74925	70295	93.8205	70295	70295	69551	69076	64095	92.7891	53332	16.7923
v4.SA501-v4.SA508 and v4.SA701-v4.SA712	Vonaesch et al 2022	Madagascar		250	230/200	72384	67949	93.873	67949	67949	66973	66485	61692	92.7909	55314	10.3385
v4.SA501-v4.SA508 and v4.SA701-v4.SA712	Vonaesch et al 2022	Madagascar		250	230/200	83728	78599	93.8742	78599	78599	77924	77253	73829	95.5678	67665	8.34902
v4.SA501-v4.SA508 and v4.SA701-v4.SA712	Vonaesch et al 2022	Madagascar		250	230/200	56536	53254	94.1948	53254	53254	52628	52484	49260	93.8572	42714	13.2887
v4.SA501-v4.SA508 and v4.SA701-v4.SA712	Vonaesch et al 2022	Madagascar		250	230/200	81119	76329	94.0951	76329	76329	76102	75662	73684	97.3857	69725	5.37294
v4.SA501-v4.SA508 and v4.SA701-v4.SA712	Vonaesch et al 2022	Madagascar		250	230/200	82430	77136	93.5776	77136	77136	75972	75787	71688	94.5914	59883	16.4672
v4.SA501-v4.SA508 and v4.SA701-v4.SA712	Vonaesch et al 2022	Madagascar		250	230/200	55981	52453	93.6979	52453	52453	51199	51180	46968	91.7702	39383	16.1493
v4.SA501-v4.SA508 and v4.SA701-v4.SA712	Vonaesch et al 2022	Madagascar		250	230/200	66801	62666	93.81	62666	62666	61979	61832	58144	94.0355	46299	20.3718
v4.SA501-v4.SA508 and v4.SA701-v4.SA712	Vonaesch et al 2022	Madagascar		250	230/200	28299	26536	93.7701	26536	26536	26014	25899	24290	93.7874	20379	16.1013
v4.SA501-v4.SA508 and v4.SA701-v4.SA712	Vonaesch et al 2022	Madagascar		250	230/200	28766	27091	94.1772	27091	27091	26426	26338	24083	91.4382	20490	14.9192
v4.SA501-v4.SA508 and v4.SA701-v4.SA712	Vonaesch et al 2022	Madagascar		250	230/200	42299	39688	93.8273	39688	39688	39018	38829	36448	93.868	29901	17.9626
v4.SA501-v4.SA508 and v4.SA701-v4.SA712	Vonaesch et al 2022	Madagascar		250	230/200	35953	33855	94.1646	33855	33855	33103	33036	30272	91.6334	24229	19.9623
v4.SA501-v4.SA508 and v4.SA701-v4.SA712	Vonaesch et al 2022	Madagascar		250	230/200	42461	39958	94.1052	39958	39958	39288	39200	36992	94.3673	32465	12.2378
v4.SA501-v4.SA508 and v4.SA701-v4.SA712	Vonaesch et al 2022	Madagascar		250	230/200	74145	69687	93.9875	69687	69687	68960	68772	64986	94.4949	55275	14.9432
v4.SA501-v4.SA508 and v4.SA701-v4.SA712	Vonaesch et al 2022	Madagascar		250	230/200	62504	58715	93.938	58715	58715	57921	57805	54883	94.9451	47764	12.9712
v4.SA501-v4.SA508 and v4.SA701-v4.SA712	Vonaesch et al 2022	Madagascar		250	230/200	84181	79310	94.2137	79310	79310	78464	78284	74529	95.2034	66058	11.366
v4.SA501-v4.SA508 and v4.SA701-v4.SA712	Vonaesch et al 2022	Madagascar		250	230/200	85850	80686	93.9849	80686	80686	79929	79681	75858	95.2021	67760	10.6752
v4.SA501-v4.SA508 and v4.SA701-v4.SA712	Vonaesch et al 2022	Madagascar		250	230/200	50225	47323	94.222	47323	47323	46713	46456	43332	93.2754	37919	12.4919
v4.SA501-v4.SA508 and v4.SA701-v4.SA712	Vonaesch et al 2022	Madagascar		250	230/200	31717	29865	94.1609	29865	29865	29300	29070	26629	91.603	21705	18.4911
v4.SA501-v4.SA508 and v4.SA701-v4.SA712	Vonaesch et al 2022	Madagascar		250	230/200	55702	52457	94.1744	52457	52457	51789	51634	48329	93.5992	41675	13.7681
v4.SA501-v4.SA508 and v4.SA701-v4.SA712	Vonaesch et al 2022	Madagascar		250	230/200	86126	81122	94.1899	81122	81122	80118	80063	75274	94.0185	62321	17.2078
v4.SA501-v4.SA508 and v4.SA701-v4.SA712	Vonaesch et al 2022	Madagascar		250	230/200	116301	108970	93.6965	108970	108970	107696	107494	102298	95.1662	86698	15.2496
v4.SA501-v4.SA508 and v4.SA701-v4.SA712	Vonaesch et al 2022	Madagascar		250	230/200	53686	50443	93.9593	50443	50443	49509	49272	46116	93.5947	40991	11.1133
v4.SA501-v4.SA508 and v4.SA701-v4.SA712	Vonaesch et al 2022	Madagascar		250	230/200	71461	67101	93.8988	67101	67101	66593	66308	63756	96.1513	54988	13.7524
v4.SA501-v4.SA508 and v4.SA701-v4.SA712	Vonaesch et al 2022	Madagascar		250	230/200	61756	58094	94.0702	58094	58094	57372	57242	53804	93.9939	42787	20.4762
v4.SA501-v4.SA508 and v4.SA701-v4.SA712	Vonaesch et al 2022	Madagascar		250	230/200	50341	47298	93.9552	47298	47298	46501	46380	42800	92.2812	36692	14.271
v4.SA501-v4.SA508 and v4.SA701-v4.SA712	Vonaesch et al 2022	Madagascar		250	230/200	62683	58868	93.9138	58868	58868	58114	57983	54695	94.3294	48469	11.3831
v4.SA501-v4.SA508 and v4.SA701-v4.SA712	Vonaesch et al 2022	Madagascar		250	230/200	60416	56832	94.0678	56832	56832	56215	56052	52671	93.9681	45676	13.2806
v4.SA501-v4.SA508 and v4.SA701-v4.SA712	Vonaesch et al 2022	Madagascar		250	230/200	57755	54354	94.1113	54354	54354	53671	53426	49380	92.4269	43909	11.0794
v4.SA501-v4.SA508 and v4.SA701-v4.SA712	Vonaesch et al 2022	Madagascar		250	230/200	52606	49268	93.6547	49268	49268	48080	47931	43560	90.8806	34367	21.1042
v4.SA501-v4.SA508 and v4.SA701-v4.SA712	Vonaesch et al 2022	Madagascar		250	230/200	78555	73816	93.9673	73816	73816	72812	72465	67770	93.521	61496	9.25778
v4.SA501-v4.SA508 and v4.SA701-v4.SA712	Vonaesch et al 2022	Madagascar		250	230/200	68135	63950	93.8578	63950	63950	63314	62889	59780	95.0564	54407	8.98796
v4.SA501-v4.SA508 and v4.SA701-v4.SA712	Vonaesch et al 2022	Madagascar		250	230/200	101258	95072	93.8909	95072	95072	94315	93962	89863	95.6376	83492	7.08968
v4.SA501-v4.SA508 and v4.SA701-v4.SA712	Vonaesch et al 2022	Madagascar		250	230/200	720	646	89.7222	646	646	504	408	330	80.8824	330	0
v4.SA501-v4.SA508 and v4.SA701-v4.SA712	Vonaesch et al 2022	Madagascar		250	230/200	914	816	89.2779	816	816	687	530	436	82.2642	436	0
v4.SA501-v4.SA508 and v4.SA701-v4.SA712	Vonaesch et al 2022	Madagascar		250	230/200	100337	93849	93.5338	93849	93849	91844	91780	84293	91.8424	59003	30.0025
v4.SA501-v4.SA508 and v4.SA701-v4.SA712	Vonaesch et al 2022	Madagascar		250	230/200	79222	74257	93.7328	74257	74257	73560	73035	69907	95.7171	64227	8.12508
v4.SA501-v4.SA508 and v4.SA701-v4.SA712	Vonaesch et al 2022	Madagascar		250	230/200	53526	50143	93.6797	50143	50143	49313	49068	46135	94.0226	41152	10.8009
v4.SA501-v4.SA508 and v4.SA701-v4.SA712	Vonaesch et al 2022	Madagascar		250	230/200	67373	63400	94.103	63400	63400	62314	62166	57135	91.9072	44046	22.9089
v4.SA501-v4.SA508 and v4.SA701-v4.SA712	Vonaesch et al 2022	Madagascar		250	230/200	85107	80025	94.0287	80025	80025	79097	78657	74997	95.3469	66146	11.8018
v4.SA501-v4.SA508 and v4.SA701-v4.SA712	Vonaesch et al 2022	Madagascar		250	230/200	57186	53571	93.6785	53571	53571	53013	52766	50665	96.0183	44694	11.7853
v4.SA501-v4.SA508 and v4.SA701-v4.SA712	Vonaesch et al 2022	Madagascar		250	230/200	51357	48357	94.1585	48357	48357	47589	47495	44457	93.6035	36780	17.2684
v4.SA501-v4.SA508 and v4.SA701-v4.SA712	Vonaesch et al 2022	Madagascar		250	230/200	99024	93046	93.9631	93046	93046	91948	91752	87020	94.8426	75327	13.4371
v4.SA501-v4.SA508 and v4.SA701-v4.SA712	Vonaesch et al 2022	Madagascar		250	230/200	70302	65831	93.6403	65831	65831	64517	64323	59394	92.3371	51692	12.9676
v4.SA501-v4.SA508 and v4.SA701-v4.SA712	Vonaesch et al 2022	Madagascar		250	230/200	71238	66866	93.8628	66866	66866	65763	65530	60839	92.8414	51651	15.1022
v4.SA501-v4.SA508 and v4.SA701-v4.SA712	Vonaesch et al 2022	Madagascar		250	230/200	974	880	90.3491	880	880	660	596	513	86.0738	513	0
v4.SA501-v4.SA508 and v4.SA701-v4.SA712	Vonaesch et al 2022	Madagascar		250	230/200	50722	47588	93.8212	47588	47588	46812	46610	44016	94.4347	37628	14.5129
v4.SA501-v4.SA508 and v4.SA701-v4.SA712	Vonaesch et al 2022	Madagascar		250	230/200	96166	90256	93.8544	90256	90256	89405	89085	84267	94.5917	71454	15.2052
v4.SA501-v4.SA508 and v4.SA701-v4.SA712	Vonaesch et al 2022	Madagascar		250	230/200	91000	85633	94.1022	85633	85633	84741	84463	80167	94.9137	68096	15.0573
v4.SA501-v4.SA508 and v4.SA701-v4.SA712	Vonaesch et al 2022	Madagascar		250	230/200	18871	18168	96.2747	18168	18168	17197	17277	15604	90.3166	14504	7.04947
v4.SA501-v4.SA508 and v4.SA701-v4.SA712	Vonaesch et al 2022	Madagascar		250	230/200	30545	29450	96.4151	29450	29450	28714	28642	26706	93.2407	22908	14.2215
v4.SA501-v4.SA508 and v4.SA701-v4.SA712	Vonaesch et al 2022	Madagascar		250	230/200	23182	22416	96.6957	22416	22416	21942	21898	20806	95.0132	18686	10.1894
v4.SA501-v4.SA508 and v4.SA701-v4.SA712	Vonaesch et al 2022	Madagascar		250	230/200	17274	16696	96.6539	16696	16696	15992	15908	14392	90.4702	13055	9.28988
v4.SA501-v4.SA508 and v4.SA701-v4.SA712	Vonaesch et al 2022	Madagascar		250	230/200	29071	28053	96.4982	28053	28053	27591	27452	25552	93.0788	17718	30.659
v4.SA501-v4.SA508 and v4.SA701-v4.SA712	Vonaesch et al 2022	Madagascar		250	230/200	12235	11807	96.5018	11807	11807	11429	11480	10910	95.0348	10235	6.18698
v4.SA501-v4.SA508 and v4.SA701-v4.SA712	Vonaesch et al 2022	Madagascar		250	230/200	31189	29950	96.0274	29950	29950	28847	28873	26774	92.7302	24646	7.94801
v4.SA501-v4.SA508 and v4.SA701-v4.SA712	Vonaesch et al 2022	Madagascar		250	230/200	56972	54928	96.4123	54928	54928	54380	54087	51790	95.7531	44948	13.211
v4.SA501-v4.SA508 and v4.SA701-v4.SA712	Vonaesch et al 2022	Madagascar		250	230/200	51194	49480	96.652	49480	49480	48790	48573	46382	95.4893	41256	11.0517
v4.SA501-v4.SA508 and v4.SA701-v4.SA712	Vonaesch et al 2022	Madagascar		250	230/200	29160	29138	99.9246	29138	29138	28095	28001	24613	87.9004	22108	10.1775
v4.SA501-v4.SA508 and v4.SA701-v4.SA712	Vonaesch et al 2022	Madagascar		250	230/200	40499	40487	99.9704	40487	40487	39443	39275	35848	91.2743	32925	8.15387
v4.SA501-v4.SA508 and v4.SA701-v4.SA712	Vonaesch et al 2022	Madagascar		250	230/200	29525	29518	99.9763	29518	29518	28635	28680	25505	88.9296	23582	7.5397
v4.SA501-v4.SA508 and v4.SA701-v4.SA712	Vonaesch et al 2022	Madagascar		250	230/200	37135	37119	99.9569	37119	37119	35628	35471	31407	88.5428	28008	10.8224
v4.SA501-v4.SA508 and v4.SA701-v4.SA712	Vonaesch et al 2022	Madagascar		250	230/200	11799	11794	99.9576	11794	11794	11246	11191	9793	87.5078	8850	9.62933
v4.SA501-v4.SA508 and v4.SA701-v4.SA712	Vonaesch et al 2022	Madagascar		250	230/200	19234	19227	99.9636	19227	19227	18721	18515	17049	92.0821	16389	3.87119
v4.SA501-v4.SA508 and v4.SA701-v4.SA712	Vonaesch et al 2022	Madagascar		250	230/200	40937	40924	99.9682	40924	40924	39021	39175	34179	87.247	30703	10.17
v4.SA501-v4.SA508 and v4.SA701-v4.SA712	Vonaesch et al 2022	Madagascar		250	230/200	32911	32899	99.9635	32899	32899	31978	31738	28169	88.7548	25356	9.98615
v4.SA501-v4.SA508 and v4.SA701-v4.SA712	Vonaesch et al 2022	Madagascar		250	230/200	20847	20836	99.9472	20836	20836	20287	20335	17682	86.9535	13988	20.8913
v4.SA501-v4.SA508 and v4.SA701-v4.SA712	Vonaesch et al 2022	Madagascar		250	230/200	28770	28757	99.9548	28757	28757	28051	27920	25231	90.3689	21192	16.0081
v4.SA501-v4.SA508 and v4.SA701-v4.SA712	Vonaesch et al 2022	Madagascar		250	230/200	38338	38309	99.9244	38309	38309	37521	36972	33456	90.4901	31198	6.74916
v4.SA501-v4.SA508 and v4.SA701-v4.SA712	Vonaesch et al 2022	Madagascar		250	230/200	12219	12216	99.9754	12216	12216	11664	11801	10594	89.7721	9325	11.9785
v4.SA501-v4.SA508 and v4.SA701-v4.SA712	Vonaesch et al 2022	Madagascar		250	230/200	21514	21505	99.9582	21505	21505	21023	20897	18766	89.8024	17410	7.22583
v4.SA501-v4.SA508 and v4.SA701-v4.SA712	Vonaesch et al 2022	Madagascar		250	230/200	35346	35329	99.9519	35329	35329	33966	34053	29909	87.8307	26081	12.7988
v4.SA501-v4.SA508 and v4.SA701-v4.SA712	Vonaesch et al 2022	Madagascar		250	230/200	27757	27750	99.9748	27750	27750	26823	26822	23616	88.0471	21465	9.10823
v4.SA501-v4.SA508 and v4.SA701-v4.SA712	Vonaesch et al 2022	Madagascar		250	230/200	33743	33724	99.9437	33724	33724	32478	32428	28443	87.7112	24088	15.3113
v4.SA501-v4.SA508 and v4.SA701-v4.SA712	Vonaesch et al 2022	Madagascar		250	230/200	48365	48345	99.9586	48345	48345	47058	46856	42292	90.2595	37659	10.9548
v4.SA501-v4.SA508 and v4.SA701-v4.SA712	Vonaesch et al 2022	Madagascar		250	230/200	33168	33157	99.9668	33157	33157	32438	31843	28325	88.952	26704	5.72286
v4.SA501-v4.SA508 and v4.SA701-v4.SA712	Vonaesch et al 2022	Madagascar		250	230/200	23730	23703	99.8862	23703	23703	23512	23372	22293	95.3834	21158	5.09128
v4.SA501-v4.SA508 and v4.SA701-v4.SA712	Vonaesch et al 2022	Madagascar		250	230/200	5264	5263	99.981	5263	5263	4904	4859	4159	85.5937	3712	10.7478
v4.SA501-v4.SA508 and v4.SA701-v4.SA712	Vonaesch et al 2022	Madagascar		250	230/200	15235	15222	99.9147	15222	15222	14610	14581	13023	89.3149	11844	9.05321
v4.SA501-v4.SA508 and v4.SA701-v4.SA712	Vonaesch et al 2022	Madagascar		250	230/200	23802	23798	99.9832	23798	23798	23541	23448	22229	94.8013	21006	5.50182
v4.SA501-v4.SA508 and v4.SA701-v4.SA712	Vonaesch et al 2022	Madagascar		250	230/200	12974	12973	99.9923	12973	12973	12572	12468	11220	89.9904	10381	7.47772
v4.SA501-v4.SA508 and v4.SA701-v4.SA712	Vonaesch et al 2022	Madagascar		250	230/200	17452	17445	99.9599	17445	17445	16588	16516	14262	86.3526	12249	14.1144
v4.SA501-v4.SA508 and v4.SA701-v4.SA712	Vonaesch et al 2022	Madagascar		250	230/200	10209	10203	99.9412	10203	10203	9873	9600	8146	84.8542	7531	7.54972
v4.SA501-v4.SA508 and v4.SA701-v4.SA712	Vonaesch et al 2022	Madagascar		250	230/200	33588	33572	99.9524	33572	33572	32219	32155	27636	85.9462	23166	16.1746
v4.SA501-v4.SA508 and v4.SA701-v4.SA712	Vonaesch et al 2022	Madagascar		250	230/200	12680	12673	99.9448	12673	12673	12201	12167	10480	86.1346	9059	13.5592
v4.SA501-v4.SA508 and v4.SA701-v4.SA712	Vonaesch et al 2022	Madagascar		250	230/200	24831	24820	99.9557	24820	24820	23775	23688	20525	86.6472	18380	10.4507
v4.SA501-v4.SA508 and v4.SA701-v4.SA712	Vonaesch et al 2022	Madagascar		250	230/200	16456	16449	99.9575	16449	16449	15836	15864	13718	86.4725	11735	14.4555
v4.SA501-v4.SA508 and v4.SA701-v4.SA712	Vonaesch et al 2022	Madagascar		250	230/200	24708	24698	99.9595	24698	24698	23951	23851	21768	91.2666	19642	9.76663
v4.SA501-v4.SA508 and v4.SA701-v4.SA712	Vonaesch et al 2022	Madagascar		250	230/200	35057	35047	99.9715	35047	35047	33914	33803	30350	89.7849	25742	15.1829
v4.SA501-v4.SA508 and v4.SA701-v4.SA712	Vonaesch et al 2022	Madagascar		250	230/200	8730	8728	99.9771	8728	8728	8379	8392	7516	89.5615	6900	8.19585
v4.SA501-v4.SA508 and v4.SA701-v4.SA712	Vonaesch et al 2022	Madagascar		250	230/200	22983	22970	99.9434	22970	22970	22331	22142	19551	88.2983	18154	7.14541
v4.SA501-v4.SA508 and v4.SA701-v4.SA712	Vonaesch et al 2022	Madagascar		250	230/200	31216	31206	99.968	31206	31206	30299	29830	26147	87.6534	22889	12.4603
v4.SA501-v4.SA508 and v4.SA701-v4.SA712	Vonaesch et al 2022	Madagascar		250	230/200	29644	29637	99.9764	29637	29637	28567	28498	25331	88.8869	22665	10.5247
v4.SA501-v4.SA508 and v4.SA701-v4.SA712	Vonaesch et al 2022	Madagascar		250	230/200	22774	22763	99.9517	22763	22763	21577	21623	18409	85.1362	16583	9.91906
v4.SA501-v4.SA508 and v4.SA701-v4.SA712	Vonaesch et al 2022	Madagascar		250	230/200	17791	17781	99.9438	17781	17781	17202	17123	15615	91.1931	14129	9.51649
v4.SA501-v4.SA508 and v4.SA701-v4.SA712	Vonaesch et al 2022	Madagascar		250	230/200	36830	36813	99.9538	36813	36813	35950	35677	32082	89.9235	28379	11.5423
v4.SA501-v4.SA508 and v4.SA701-v4.SA712	Vonaesch et al 2022	Madagascar		250	230/200	34918	34901	99.9513	34901	34901	33927	33776	30133	89.2142	26557	11.8674
v4.SA501-v4.SA508 and v4.SA701-v4.SA712	Vonaesch et al 2022	Madagascar		250	230/200	10915	10912	99.9725	10912	10912	10486	10329	8898	86.1458	8172	8.15914
v4.SA501-v4.SA508 and v4.SA701-v4.SA712	Vonaesch et al 2022	Madagascar		250	230/200	18032	18016	99.9113	18016	18016	17189	17221	15323	88.9786	13105	14.475
v4.SA501-v4.SA508 and v4.SA701-v4.SA712	Vonaesch et al 2022	Madagascar		250	230/200	33863	33847	99.9528	33847	33847	32540	32508	28069	86.3449	24076	14.2257
v4.SA501-v4.SA508 and v4.SA701-v4.SA712	Vonaesch et al 2022	Madagascar		250	230/200	24899	24883	99.9357	24883	24883	24013	23792	20759	87.252	19102	7.98208
v4.SA501-v4.SA508 and v4.SA701-v4.SA712	Vonaesch et al 2022	Madagascar		250	230/200	20210	20202	99.9604	20202	20202	19596	19412	17212	88.6668	16376	4.85708
v4.SA501-v4.SA508 and v4.SA701-v4.SA712	Vonaesch et al 2022	Madagascar		250	230/200	32226	32213	99.9597	32213	32213	31379	31112	27979	89.9299	24820	11.2906
v4.SA501-v4.SA508 and v4.SA701-v4.SA712	Vonaesch et al 2022	Madagascar		250	230/200	13322	13316	99.955	13316	13316	12724	12641	11058	87.4773	10402	5.93236
v4.SA501-v4.SA508 and v4.SA701-v4.SA712	Vonaesch et al 2022	Madagascar		250	230/200	19187	19180	99.9635	19180	19180	18610	18490	16485	89.1563	14414	12.5629
v4.SA501-v4.SA508 and v4.SA701-v4.SA712	Vonaesch et al 2022	Madagascar		250	230/200	28828	28812	99.9445	28812	28812	28178	27976	25151	89.9021	21308	15.2797
v4.SA501-v4.SA508 and v4.SA701-v4.SA712	Vonaesch et al 2022	Madagascar		250	230/200	18067	18064	99.9834	18064	18064	17418	17283	15142	87.6121	13755	9.15995
v4.SA501-v4.SA508 and v4.SA701-v4.SA712	Vonaesch et al 2022	Madagascar		250	230/200	30984	30966	99.9419	30966	30966	30081	30073	26916	89.5022	23718	11.8814
v4.SA501-v4.SA508 and v4.SA701-v4.SA712	Vonaesch et al 2022	Madagascar		250	230/200	24001	23987	99.9417	23987	23987	22876	22904	20351	88.8535	17978	11.6604
v4.SA501-v4.SA508 and v4.SA701-v4.SA712	Vonaesch et al 2022	Madagascar		250	230/200	27884	27869	99.9462	27869	27869	27038	26540	23851	89.8681	21625	9.33294
v4.SA501-v4.SA508 and v4.SA701-v4.SA712	Vonaesch et al 2022	Madagascar		250	230/200	35246	35230	99.9546	35230	35230	34267	34436	31389	91.1517	28615	8.83749
v4.SA501-v4.SA508 and v4.SA701-v4.SA712	Vonaesch et al 2022	Madagascar		250	230/200	19728	19713	99.924	19713	19713	19109	19098	16901	88.4962	14451	14.4962
v4.SA501-v4.SA508 and v4.SA701-v4.SA712	Vonaesch et al 2022	Madagascar		250	230/200	24892	24883	99.9638	24883	24883	24311	24204	21978	90.8032	19472	11.4023
v4.SA501-v4.SA508 and v4.SA701-v4.SA712	Vonaesch et al 2022	Madagascar		250	230/200	46198	46165	99.9286	46165	46165	44874	44933	40569	90.2878	37461	7.66102
v4.SA501-v4.SA508 and v4.SA701-v4.SA712	Vonaesch et al 2022	Madagascar		250	230/200	33657	33641	99.9525	33641	33641	32269	32220	28723	89.1465	25437	11.4403
v4.SA501-v4.SA508 and v4.SA701-v4.SA712	Vonaesch et al 2022	Madagascar		250	230/200	35783	35764	99.9469	35764	35764	34792	34805	31944	91.7799	28084	12.0836
v4.SA501-v4.SA508 and v4.SA701-v4.SA712	Vonaesch et al 2022	Madagascar		250	230/200	37766	37742	99.9365	37742	37742	37044	36805	34126	92.7211	30683	10.0891
v4.SA501-v4.SA508 and v4.SA701-v4.SA712	Vonaesch et al 2022	Madagascar		250	230/200	44354	44338	99.9639	44338	44338	42550	42647	37858	88.7706	33803	10.7111
v4.SA501-v4.SA508 and v4.SA701-v4.SA712	Vonaesch et al 2022	Madagascar		250	230/200	40252	40226	99.9354	40226	40226	39611	39049	35495	90.8986	31827	10.3338
v4.SA501-v4.SA508 and v4.SA701-v4.SA712	Vonaesch et al 2022	Madagascar		250	230/200	20602	20594	99.9612	20594	20594	20229	20169	18940	93.9065	17026	10.1056
v4.SA501-v4.SA508 and v4.SA701-v4.SA712	Vonaesch et al 2022	Madagascar		250	230/200	23013	22991	99.9044	22991	22991	22122	22147	20206	91.2358	18551	8.19064
v4.SA501-v4.SA508 and v4.SA701-v4.SA712	Vonaesch et al 2022	Madagascar		250	230/200	35386	35354	99.9096	35354	35354	34189	34297	31098	90.6727	29275	5.86211
v4.SA501-v4.SA508 and v4.SA701-v4.SA712	Vonaesch et al 2022	Madagascar		250	230/200	40834	40783	99.8751	40783	40783	39883	39567	36246	91.6066	33304	8.11676
v4.SA501-v4.SA508 and v4.SA701-v4.SA712	Vonaesch et al 2022	Madagascar		250	230/200	33224	33208	99.9518	33208	33208	32312	32195	29198	90.6911	25304	13.3365
v4.SA501-v4.SA508 and v4.SA701-v4.SA712	Vonaesch et al 2022	Madagascar		250	230/200	34384	34363	99.9389	34363	34363	33088	32927	29224	88.7539	25491	12.7737
v4.SA501-v4.SA508 and v4.SA701-v4.SA712	Vonaesch et al 2022	Madagascar		250	230/200	37271	37256	99.9598	37256	37256	35795	35913	31680	88.2132	28517	9.98422
v4.SA501-v4.SA508 and v4.SA701-v4.SA712	Vonaesch et al 2022	Madagascar		250	230/200	35390	35379	99.9689	35379	35379	34085	34041	29204	85.7907	24232	17.0251
v4.SA501-v4.SA508 and v4.SA701-v4.SA712	Vonaesch et al 2022	Madagascar		250	230/200	27010	26994	99.9408	26994	26994	26187	26287	22943	87.2789	18329	20.1107
v4.SA501-v4.SA508 and v4.SA701-v4.SA712	Vonaesch et al 2022	Madagascar		250	230/200	40802	40781	99.9485	40781	40781	39533	39487	36129	91.4959	32789	9.24465
v4.SA501-v4.SA508 and v4.SA701-v4.SA712	Vonaesch et al 2022	Madagascar		250	230/200	27597	27556	99.8514	27556	27556	26395	26713	24173	90.4915	21895	9.42374
v4.SA501-v4.SA508 and v4.SA701-v4.SA712	Vonaesch et al 2022	Madagascar		250	230/200	23303	23299	99.9828	23299	23299	22262	22184	18644	84.0426	15172	18.6226
v4.SA501-v4.SA508 and v4.SA701-v4.SA712	Vonaesch et al 2022	Madagascar		250	230/200	8113	8113	100	8113	8113	7686	7651	6417	83.8714	5624	12.3578
v4.SA501-v4.SA508 and v4.SA701-v4.SA712	Vonaesch et al 2022	Madagascar		250	230/200	31427	31406	99.9332	31406	31406	30741	30583	27583	90.1906	24566	10.9379
v4.SA501-v4.SA508 and v4.SA701-v4.SA712	Vonaesch et al 2022	Madagascar		250	230/200	22964	22952	99.9477	22952	22952	22002	21961	18530	84.3768	16510	10.9012
v4.SA501-v4.SA508 and v4.SA701-v4.SA712	Vonaesch et al 2022	Madagascar		250	230/200	32461	32433	99.9137	32433	32433	31381	31322	28282	90.2944	25608	9.45478
v4.SA501-v4.SA508 and v4.SA701-v4.SA712	Vonaesch et al 2022	Madagascar		250	230/200	26424	26388	99.8638	26388	26388	25344	25428	22554	88.6975	18967	15.9041
v4.SA501-v4.SA508 and v4.SA701-v4.SA712	Vonaesch et al 2022	Madagascar		250	230/200	33443	33409	99.8983	33409	33409	32833	32290	29539	91.4803	26347	10.8061
v4.SA501-v4.SA508 and v4.SA701-v4.SA712	Vonaesch et al 2022	Madagascar		250	230/200	26270	20155	76.7225	20155	20155	19062	19042	15966	83.8462	13112	17.8755
v4.SA501-v4.SA508 and v4.SA701-v4.SA712	Vonaesch et al 2022	Madagascar		250	230/200	22363	16971	75.8887	16971	16971	16454	16294	14498	88.9775	12062	16.8023
v4.SA501-v4.SA508 and v4.SA701-v4.SA712	Vonaesch et al 2022	Madagascar		250	230/200	3605	3599	99.8336	3599	3599	3381	3387	3063	90.434	2970	3.03624
v4.SA501-v4.SA508 and v4.SA701-v4.SA712	Vonaesch et al 2022	Madagascar		250	230/200	8824	8811	99.8527	8811	8811	8412	8385	7616	90.8289	6952	8.71849
v4.SA501-v4.SA508 and v4.SA701-v4.SA712	Vonaesch et al 2022	Madagascar		250	230/200	10534	10509	99.7627	10509	10509	10163	10115	9215	91.1023	8712	5.45849
v4.SA501-v4.SA508 and v4.SA701-v4.SA712	Vonaesch et al 2022	Madagascar		250	230/200	37172	37162	99.9731	37162	37162	36461	36350	33400	91.8845	28006	16.1497
v4.SA501-v4.SA508 and v4.SA701-v4.SA712	Vonaesch et al 2022	Madagascar		250	230/200	17183	17176	99.9593	17176	17176	16461	16453	14398	87.5099	12920	10.2653
v4.SA501-v4.SA508 and v4.SA701-v4.SA712	Vonaesch et al 2022	Madagascar		250	230/200	36009	35999	99.9722	35999	35999	35376	35091	31702	90.3423	28127	11.2769
v4.SA501-v4.SA508 and v4.SA701-v4.SA712	Vonaesch et al 2022	Madagascar		250	230/200	25021	25014	99.972	25014	25014	24341	24260	21754	89.6702	19174	11.8599
v4.SA501-v4.SA508 and v4.SA701-v4.SA712	Vonaesch et al 2022	Madagascar		250	230/200	22251	22240	99.9506	22240	22240	21478	21417	18748	87.5379	16553	11.7079
v4.SA501-v4.SA508 and v4.SA701-v4.SA712	Vonaesch et al 2022	Madagascar		250	230/200	28243	28236	99.9752	28236	28236	27527	27565	24448	88.6922	20466	16.2876
v4.SA501-v4.SA508 and v4.SA701-v4.SA712	Vonaesch et al 2022	Madagascar		250	230/200	13895	13893	99.9856	13893	13893	13269	13244	12045	90.9468	11603	3.66957
v4.SA501-v4.SA508 and v4.SA701-v4.SA712	Vonaesch et al 2022	Madagascar		250	230/200	31947	31929	99.9437	31929	31929	30536	30401	26350	86.6748	23344	11.408
v4.SA501-v4.SA508 and v4.SA701-v4.SA712	Vonaesch et al 2022	Madagascar		250	230/200	35045	35032	99.9629	35032	35032	33872	33359	29532	88.5278	27212	7.85589
v4.SA501-v4.SA508 and v4.SA701-v4.SA712	Vonaesch et al 2022	Madagascar		250	230/200	45545	45530	99.9671	45530	45530	44974	45026	42072	93.4393	38128	9.37441
v4.SA501-v4.SA508 and v4.SA701-v4.SA712	Vonaesch et al 2022	Madagascar		250	230/200	11393	11380	99.8859	11380	11380	11165	11091	10634	95.8795	9717	8.62328
v4.SA501-v4.SA508 and v4.SA701-v4.SA712	Vonaesch et al 2022	Madagascar		250	230/200	34052	34037	99.9559	34037	34037	33040	32877	29850	90.793	25268	15.3501
v4.SA501-v4.SA508 and v4.SA701-v4.SA712	Vonaesch et al 2022	Madagascar		250	230/200	11847	11844	99.9747	11844	11844	11399	11349	10117	89.1444	8762	13.3933
v4.SA501-v4.SA508 and v4.SA701-v4.SA712	Vonaesch et al 2022	Madagascar		250	230/200	46363	46347	99.9655	46347	46347	45125	45055	40348	89.5528	35441	12.1617
v4.SA501-v4.SA508 and v4.SA701-v4.SA712	Vonaesch et al 2022	Madagascar		250	230/200	43941	43929	99.9727	43929	43929	42870	42680	38030	89.105	33987	10.6311
v4.SA501-v4.SA508 and v4.SA701-v4.SA712	Vonaesch et al 2022	Madagascar		250	230/200	45370	45346	99.9471	45346	45346	44196	43989	40124	91.2137	35102	12.5162
v4.SA501-v4.SA508 and v4.SA701-v4.SA712	Vonaesch et al 2022	Madagascar		250	230/200	17859	17848	99.9384	17848	17848	17120	17043	14986	87.9305	12982	13.3725
v4.SA501-v4.SA508 and v4.SA701-v4.SA712	Vonaesch et al 2022	Madagascar		250	230/200	30450	30441	99.9704	30441	30441	29909	29644	27391	92.3998	22105	19.2983
v4.SA501-v4.SA508 and v4.SA701-v4.SA712	Vonaesch et al 2022	Madagascar		250	230/200	25390	25376	99.9449	25376	25376	24350	24157	20419	84.5262	18461	9.58911
v4.SA501-v4.SA508 and v4.SA701-v4.SA712	Vonaesch et al 2022	Madagascar		250	230/200	18837	18832	99.9735	18832	18832	18261	17974	15673	87.1982	13974	10.8403
v4.SA501-v4.SA508 and v4.SA701-v4.SA712	Vonaesch et al 2022	Madagascar		250	230/200	19224	19217	99.9636	19217	19217	18604	18449	16749	90.7854	14768	11.8276
v4.SA501-v4.SA508 and v4.SA701-v4.SA712	Vonaesch et al 2022	Madagascar		250	230/200	16521	16517	99.9758	16517	16517	15939	15921	13938	87.5448	12114	13.0865
v4.SA501-v4.SA508 and v4.SA701-v4.SA712	Vonaesch et al 2022	Madagascar		250	230/200	19501	19496	99.9744	19496	19496	18783	18477	16023	86.7186	14309	10.6971
v4.SA501-v4.SA508 and v4.SA701-v4.SA712	Vonaesch et al 2022	Madagascar		250	230/200	25348	25337	99.9566	25337	25337	24715	24796	22421	90.4218	19746	11.9308
v4.SA501-v4.SA508 and v4.SA701-v4.SA712	Vonaesch et al 2022	Madagascar		250	230/200	33425	33414	99.9671	33414	33414	32149	32110	28106	87.5304	24981	11.1186
v4.SA501-v4.SA508 and v4.SA701-v4.SA712	Vonaesch et al 2022	Madagascar		250	230/200	10143	10135	99.9211	10135	10135	9831	9676	8749	90.4196	8067	7.79518
v4.SA501-v4.SA508 and v4.SA701-v4.SA712	Vonaesch et al 2022	Madagascar		250	230/200	16923	16909	99.9173	16909	16909	16261	16122	14557	90.2928	13264	8.88232
v4.SA501-v4.SA508 and v4.SA701-v4.SA712	Vonaesch et al 2022	Madagascar		250	230/200	23872	23860	99.9497	23860	23860	23202	23159	21275	91.8649	19065	10.3878
v4.SA501-v4.SA508 and v4.SA701-v4.SA712	Vonaesch et al 2022	Madagascar		250	230/200	25855	25848	99.9729	25848	25848	25357	24950	22845	91.5631	20708	9.35434
v4.SA501-v4.SA508 and v4.SA701-v4.SA712	Vonaesch et al 2022	Madagascar		250	230/200	14953	14952	99.9933	14952	14952	14570	14327	13294	92.7898	10322	22.356
v4.SA501-v4.SA508 and v4.SA701-v4.SA712	Vonaesch et al 2022	Madagascar		250	230/200	23316	23308	99.9657	23308	23308	22434	22364	19826	88.6514	17996	9.2303
v4.SA501-v4.SA508 and v4.SA701-v4.SA712	Vonaesch et al 2022	Madagascar		250	230/200	20993	20984	99.9571	20984	20984	20083	20028	17705	88.4012	15797	10.7766
v4.SA501-v4.SA508 and v4.SA701-v4.SA712	Vonaesch et al 2022	Madagascar		250	230/200	35124	35098	99.926	35098	35098	33893	33890	30024	88.5925	26360	12.2036
v4.SA501-v4.SA508 and v4.SA701-v4.SA712	Vonaesch et al 2022	Madagascar		250	230/200	20290	20275	99.9261	20275	20275	19549	19372	16982	87.6626	15554	8.4089
v4.SA501-v4.SA508 and v4.SA701-v4.SA712	Vonaesch et al 2022	Madagascar		250	230/200	23044	23031	99.9436	23031	23031	22273	22057	19423	88.0582	18193	6.3327
v4.SA501-v4.SA508 and v4.SA701-v4.SA712	Vonaesch et al 2022	Madagascar		250	230/200	23974	23962	99.9499	23962	23962	22806	22763	19748	86.7548	16228	17.8246
v4.SA501-v4.SA508 and v4.SA701-v4.SA712	Vonaesch et al 2022	Madagascar		250	230/200	8483	8471	99.8585	8471	8471	8035	7943	6897	86.8312	5911	14.2961
v4.SA501-v4.SA508 and v4.SA701-v4.SA712	Vonaesch et al 2022	Madagascar		250	230/200	35029	35018	99.9686	35018	35018	34117	34050	30964	90.9369	27429	11.4165
v4.SA501-v4.SA508 and v4.SA701-v4.SA712	Vonaesch et al 2022	Madagascar		250	230/200	14919	14912	99.9531	14912	14912	14439	14418	12674	87.904	11191	11.7011
v4.SA501-v4.SA508 and v4.SA701-v4.SA712	Vonaesch et al 2022	Madagascar		250	230/200	14503	14501	99.9862	14501	14501	14037	14026	12759	90.9668	11596	9.11513
v4.SA501-v4.SA508 and v4.SA701-v4.SA712	Vonaesch et al 2022	Madagascar		250	230/200	16548	16542	99.9637	16542	16542	15975	16005	14645	91.5027	13232	9.64834
v4.SA501-v4.SA508 and v4.SA701-v4.SA712	Vonaesch et al 2022	Madagascar		250	230/200	28008	27995	99.9536	27995	27995	26878	26720	23406	87.5973	21130	9.724
v4.SA501-v4.SA508 and v4.SA701-v4.SA712	Vonaesch et al 2022	Madagascar		250	230/200	19834	19819	99.9244	19819	19819	19276	19179	17755	92.5752	16680	6.05463
v4.SA501-v4.SA508 and v4.SA701-v4.SA712	Vonaesch et al 2022	Madagascar		250	230/200	20006	20003	99.985	20003	20003	19354	19425	17325	89.1892	15784	8.89466
v4.SA501-v4.SA508 and v4.SA701-v4.SA712	Vonaesch et al 2022	Madagascar		250	230/200	25092	25090	99.992	25090	25090	24259	24153	21368	88.4693	18876	11.6623
v4.SA501-v4.SA508 and v4.SA701-v4.SA712	Vonaesch et al 2022	Madagascar		250	230/200	24708	24701	99.9717	24701	24701	23905	23999	21368	89.037	19101	10.6093
v4.SA501-v4.SA508 and v4.SA701-v4.SA712	Vonaesch et al 2022	Madagascar		250	230/200	26162	26147	99.9427	26147	26147	25326	25160	22269	88.5095	18649	16.2558
v4.SA501-v4.SA508 and v4.SA701-v4.SA712	Vonaesch et al 2022	Madagascar		250	230/200	52135	52102	99.9367	52102	52102	50542	50264	44608	88.7474	39267	11.9732
v4.SA501-v4.SA508 and v4.SA701-v4.SA712	Vonaesch et al 2022	Madagascar		250	230/200	13667	13664	99.978	13664	13664	13046	13055	11468	87.8437	10485	8.57168
v4.SA501-v4.SA508 and v4.SA701-v4.SA712	Vonaesch et al 2022	Madagascar		250	230/200	38598	38590	99.9793	38590	38590	37559	37419	33541	89.6363	27380	18.3686
v4.SA501-v4.SA508 and v4.SA701-v4.SA712	Vonaesch et al 2022	Madagascar		250	230/200	13524	13517	99.9482	13517	13517	13269	13107	12388	94.5144	12035	2.84953
v4.SA501-v4.SA508 and v4.SA701-v4.SA712	Vonaesch et al 2022	Madagascar		250	230/200	14511	14500	99.9242	14500	14500	14051	13829	12353	89.3268	10656	13.7376
v4.SA501-v4.SA508 and v4.SA701-v4.SA712	Vonaesch et al 2022	Madagascar		250	230/200	28056	28046	99.9644	28046	28046	26958	27032	23197	85.8131	19734	14.9287
v4.SA501-v4.SA508 and v4.SA701-v4.SA712	Vonaesch et al 2022	Madagascar		250	230/200	46292	46270	99.9525	46270	46270	45270	45235	40600	89.7535	34354	15.3842
v4.SA501-v4.SA508 and v4.SA701-v4.SA712	Vonaesch et al 2022	Madagascar		250	230/200	32423	32413	99.9692	32413	32413	31181	30955	27352	88.3605	23824	12.8985
v4.SA501-v4.SA508 and v4.SA701-v4.SA712	Vonaesch et al 2022	Madagascar		250	230/200	53441	53432	99.9832	53432	53432	52713	52459	48258	91.9918	43800	9.23785
v4.SA501-v4.SA508 and v4.SA701-v4.SA712	Vonaesch et al 2022	Madagascar		250	230/200	18986	18978	99.9579	18978	18978	18263	18247	16423	90.0038	14444	12.0502
v4.SA501-v4.SA508 and v4.SA701-v4.SA712	Vonaesch et al 2022	Madagascar		250	230/200	15043	15035	99.9468	15035	15035	14284	14321	12854	89.7563	11284	12.2141
v4.SA501-v4.SA508 and v4.SA701-v4.SA712	Vonaesch et al 2022	Madagascar		250	230/200	10027	10023	99.9601	10023	10023	9531	9554	8288	86.749	7357	11.2331
v4.SA501-v4.SA508 and v4.SA701-v4.SA712	Vonaesch et al 2022	Madagascar		250	230/200	13363	13357	99.9551	13357	13357	12870	12770	11195	87.6664	10370	7.36936
v4.SA501-v4.SA508 and v4.SA701-v4.SA712	Vonaesch et al 2022	Madagascar		250	230/200	5760	5748	99.7917	5748	5748	5687	5638	5497	97.4991	5289	3.78388
v4.SA501-v4.SA508 and v4.SA701-v4.SA712	Vonaesch et al 2022	Madagascar		250	230/200	26167	26152	99.9427	26152	26152	24849	24560	20933	85.2321	18901	9.70716
v4.SA501-v4.SA508 and v4.SA701-v4.SA712	Vonaesch et al 2022	Madagascar		250	230/200	28520	28516	99.986	28516	28516	27449	27561	23633	85.748	21171	10.4176
v4.SA501-v4.SA508 and v4.SA701-v4.SA712	Vonaesch et al 2022	Madagascar		250	230/200	32001	31978	99.9281	31978	31978	31839	31660	30487	96.295	27239	10.6537
v4.SA501-v4.SA508 and v4.SA701-v4.SA712	Vonaesch et al 2022	Madagascar		250	230/200	40373	40368	99.9876	40368	40368	39131	38936	34935	89.7242	31518	9.78102
v4.SA501-v4.SA508 and v4.SA701-v4.SA712	Vonaesch et al 2022	Madagascar		250	230/200	30872	30832	99.8704	30832	30832	29961	29310	25962	88.5773	24221	6.70595
v4.SA501-v4.SA508 and v4.SA701-v4.SA712	Vonaesch et al 2022	Madagascar		250	230/200	39825	30205	75.8443	30205	30205	29173	29358	25338	86.307	21095	16.7456
v4.SA501-v4.SA508 and v4.SA701-v4.SA712	Vonaesch et al 2022	Madagascar		250	230/200	18489	18465	99.8702	18465	18465	17635	17699	15675	88.5643	13064	16.6571
v4.SA501-v4.SA508 and v4.SA701-v4.SA712	Vonaesch et al 2022	Madagascar		250	230/200	28348	28342	99.9788	28342	28342	27325	27290	23993	87.9187	20818	13.233
v4.SA501-v4.SA508 and v4.SA701-v4.SA712	Vonaesch et al 2022	Madagascar		250	230/200	19485	19479	99.9692	19479	19479	18516	18614	16455	88.4012	15136	8.0158
v4.SA501-v4.SA508 and v4.SA701-v4.SA712	Vonaesch et al 2022	Madagascar		250	230/200	23886	23876	99.9581	23876	23876	22966	22994	19887	86.4878	16686	16.0959
v4.SA501-v4.SA508 and v4.SA701-v4.SA712	Vonaesch et al 2022	Madagascar		250	230/200	27092	27083	99.9668	27083	27083	26041	25892	22957	88.6645	20264	11.7306
v4.SA501-v4.SA508 and v4.SA701-v4.SA712	Vonaesch et al 2022	Madagascar		250	230/200	23096	23084	99.948	23084	23084	22151	22149	19458	87.8505	16737	13.984
v4.SA501-v4.SA508 and v4.SA701-v4.SA712	Vonaesch et al 2022	Madagascar		250	230/200	20662	20648	99.9322	20648	20648	19861	19692	17117	86.9236	11663	31.8631
v4.SA501-v4.SA508 and v4.SA701-v4.SA712	Vonaesch et al 2022	Madagascar		250	230/200	22057	22049	99.9637	22049	22049	21245	21239	19101	89.9336	17023	10.879
v4.SA501-v4.SA508 and v4.SA701-v4.SA712	Vonaesch et al 2022	Madagascar		250	230/200	38681	38664	99.9561	38664	38664	37616	37282	32646	87.565	28352	13.1532
v4.SA501-v4.SA508 and v4.SA701-v4.SA712	Vonaesch et al 2022	Madagascar		250	230/200	23213	23199	99.9397	23199	23199	22345	22445	20039	89.2805	16821	16.0587
v4.SA501-v4.SA508 and v4.SA701-v4.SA712	Vonaesch et al 2022	Madagascar		250	230/200	14834	14823	99.9258	14823	14823	14008	13285	11318	85.1938	9901	12.5199
v4.SA501-v4.SA508 and v4.SA701-v4.SA712	Vonaesch et al 2022	Madagascar		250	230/200	12811	12798	99.8985	12798	12798	12394	12158	9558	78.6149	8818	7.74221
v4.SA501-v4.SA508 and v4.SA701-v4.SA712	Vonaesch et al 2022	Madagascar		250	230/200	29596	29587	99.9696	29587	29587	28639	28722	25743	89.6282	22764	11.5721
v4.SA501-v4.SA508 and v4.SA701-v4.SA712	Vonaesch et al 2022	Madagascar		250	230/200	28507	28495	99.9579	28495	28495	27639	27571	24677	89.5035	21957	11.0224
v4.SA501-v4.SA508 and v4.SA701-v4.SA712	Vonaesch et al 2022	Madagascar		250	230/200	36082	36066	99.9557	36066	36066	34960	34759	30731	88.4116	27790	9.57014
v4.SA501-v4.SA508 and v4.SA701-v4.SA712	Vonaesch et al 2022	Madagascar		250	230/200	31315	31294	99.9329	31294	31294	30286	30108	26467	87.9069	22695	14.2517
v4.SA501-v4.SA508 and v4.SA701-v4.SA712	Vonaesch et al 2022	Madagascar		250	230/200	32735	32717	99.945	32717	32717	32192	32009	29906	93.43	25934	13.2816
v4.SA501-v4.SA508 and v4.SA701-v4.SA712	Vonaesch et al 2022	Madagascar		250	230/200	9422	9401	99.7771	9401	9401	9193	9151	8499	92.8751	6746	20.626
v4.SA501-v4.SA508 and v4.SA701-v4.SA712	Vonaesch et al 2022	Madagascar		250	230/200	12635	9676	76.5809	9676	9676	9200	9161	7973	87.032	7165	10.1342
v4.SA501-v4.SA508 and v4.SA701-v4.SA712	Vonaesch et al 2022	Madagascar		250	230/200	47522	47447	99.8422	47447	47447	46844	46510	44787	96.2954	40813	8.87311
v4.SA501-v4.SA508 and v4.SA701-v4.SA712	Vonaesch et al 2022	Madagascar		250	230/200	5481	5472	99.8358	5472	5472	5334	5325	4946	92.8826	4521	8.5928
v4.SA501-v4.SA508 and v4.SA701-v4.SA712	Vonaesch et al 2022	Madagascar		250	230/200	53257	53175	99.846	53175	53175	52561	52266	50848	97.287	47222	7.13106
v4.SA501-v4.SA508 and v4.SA701-v4.SA712	Vonaesch et al 2022	Madagascar		250	230/200	21035	21006	99.8621	21006	21006	20694	20541	19699	95.9009	17073	13.3306
v4.SA501-v4.SA508 and v4.SA701-v4.SA712	Vonaesch et al 2022	Madagascar		250	230/200	30052	30049	99.99	30049	30049	29166	29145	26060	89.415	23462	9.9693
v4.SA501-v4.SA508 and v4.SA701-v4.SA712	Vonaesch et al 2022	Madagascar		250	230/200	10441	10416	99.7606	10416	10416	10105	10074	9263	91.9496	7896	14.7576
Primer set	Study	Country	SampleID	Read_length	Trimming_parameters	input	filtered	retained	derepF	derepR	denoisedF	denoisedR	merged	percent_merged	nochimeras	percent_chimeras
515F/806R	Yersin et al 2023	Ethiopia (SRS)	Jigjiga1_S99	250	240/220	13210	13029	98.6298	13029	13029	12884	12573	11864	94.3609	5717	51.8122
515F/806R	Yersin et al 2023	Ethiopia (SRS)	Jigjiga10_S112	250	240/220	2191	2162	98.6764	2162	2162	2044	1994	1772	88.8666	1163	34.3679
515F/806R	Yersin et al 2023	Ethiopia (SRS)	Jigjiga11_S124	250	240/220	1350	1328	98.3704	1328	1328	1301	1225	1185	96.7347	830	29.9578
515F/806R	Yersin et al 2023	Ethiopia (SRS)	Jigjiga12_S136	250	240/220	2436	2410	98.9327	2410	2410	2322	2305	2178	94.4902	1314	39.6694
515F/806R	Yersin et al 2023	Ethiopia (SRS)	Jigjiga14_S160	250	240/220	18770	18573	98.9505	18573	18573	18364	18080	16967	93.844	9066	46.5669
515F/806R	Yersin et al 2023	Ethiopia (SRS)	Jigjiga15_S172	250	240/220	12551	12426	99.0041	12426	12426	12253	11955	10791	90.2635	5366	50.2734
515F/806R	Yersin et al 2023	Ethiopia (SRS)	Jigjiga16_S184	250	240/220	9712	9579	98.6306	9579	9579	9500	9470	9338	98.6061	5596	40.0728
515F/806R	Yersin et al 2023	Ethiopia (SRS)	Jigjiga17_S101	250	240/220	23502	23225	98.8214	23225	23225	22908	22657	21305	94.0327	11059	48.092
515F/806R	Yersin et al 2023	Ethiopia (SRS)	Jigjiga18_S113	250	240/220	13709	13556	98.8839	13556	13556	13414	13316	13081	98.2352	6465	50.5772
515F/806R	Yersin et al 2023	Ethiopia (SRS)	Jigjiga19_S125	250	240/220	3135	3089	98.5327	3089	3089	3000	2946	2667	90.5295	1386	48.0315
515F/806R	Yersin et al 2023	Ethiopia (SRS)	Jigjiga2_S111	250	240/220	1908	1879	98.4801	1879	1879	1822	1843	1737	94.2485	1176	32.2971
515F/806R	Yersin et al 2023	Ethiopia (SRS)	Jigjiga20_S137	250	240/220	7846	7746	98.7255	7746	7746	7624	7515	7146	95.0898	4350	39.1268
515F/806R	Yersin et al 2023	Ethiopia (SRS)	Jigjiga22_S161	250	240/220	3658	3594	98.2504	3594	3594	3478	3433	3082	89.7757	2024	34.3284
515F/806R	Yersin et al 2023	Ethiopia (SRS)	Jigjiga23_S173	250	240/220	14973	14825	99.0116	14825	14825	14709	14617	14278	97.6808	8047	43.6406
515F/806R	Yersin et al 2023	Ethiopia (SRS)	Jigjiga26_S114	250	240/220	5584	5523	98.9076	5523	5523	5354	5307	4875	91.8598	3170	34.9744
515F/806R	Yersin et al 2023	Ethiopia (SRS)	Jigjiga28_S138	250	240/220	3468	3415	98.4717	3415	3415	3371	3206	2868	89.4573	1666	41.9107
515F/806R	Yersin et al 2023	Ethiopia (SRS)	Jigjiga29_S150	250	240/220	2156	2124	98.5158	2124	2124	2070	2011	1792	89.1099	1057	41.0156
515F/806R	Yersin et al 2023	Ethiopia (SRS)	Jigjiga3_S123	250	240/220	2214	2180	98.4643	2180	2180	2122	2038	1881	92.2964	1176	37.4801
515F/806R	Yersin et al 2023	Ethiopia (SRS)	Jigjiga30_S162	250	240/220	13068	12928	98.9287	12928	12928	12578	12523	11283	90.0982	6902	38.8283
515F/806R	Yersin et al 2023	Ethiopia (SRS)	Jigjiga33_S103	250	240/220	7577	7510	99.1157	7510	7510	7417	7429	7210	97.0521	3438	52.3162
515F/806R	Yersin et al 2023	Ethiopia (SRS)	Jigjiga34_S115	250	240/220	4926	4888	99.2286	4888	4888	4781	4688	4473	95.4138	2488	44.3774
515F/806R	Yersin et al 2023	Ethiopia (SRS)	Jigjiga36_S139	250	240/220	12630	12498	98.9549	12498	12498	12284	12040	10504	87.2425	6377	39.2898
515F/806R	Yersin et al 2023	Ethiopia (SRS)	Jigjiga37_S151	250	240/220	12956	12821	98.958	12821	12821	12585	12398	11542	93.0957	6946	39.8198
515F/806R	Yersin et al 2023	Ethiopia (SRS)	Jigjiga38_S163	250	240/220	7044	6984	99.1482	6984	6984	6855	6775	6372	94.0517	3921	38.4652
515F/806R	Yersin et al 2023	Ethiopia (SRS)	Jigjiga39_S175	250	240/220	28336	28044	98.9695	28044	28044	27894	27723	27149	97.9295	13914	48.7495
515F/806R	Yersin et al 2023	Ethiopia (SRS)	Jigjiga4_S135	250	240/220	15660	15486	98.8889	15486	15486	15283	15135	14463	95.56	8267	42.8404
515F/806R	Yersin et al 2023	Ethiopia (SRS)	Jigjiga40_S187	250	240/220	3265	3223	98.7136	3223	3223	3077	2962	2656	89.6691	2069	22.1009
515F/806R	Yersin et al 2023	Ethiopia (SRS)	Jigjiga43_S128	250	240/220	2986	2931	98.1581	2931	2931	2816	2779	2204	79.3091	1657	24.8185
515F/806R	Yersin et al 2023	Ethiopia (SRS)	Jigjiga46_S164	250	240/220	3482	3449	99.0523	3449	3449	3328	3283	3045	92.7505	1995	34.4828
515F/806R	Yersin et al 2023	Ethiopia (SRS)	Jigjiga47_S176	250	240/220	6452	6365	98.6516	6365	6365	6222	6250	6009	96.144	2446	59.2944
515F/806R	Yersin et al 2023	Ethiopia (SRS)	Jigjiga9_S100	250	240/220	13488	13347	98.9546	13347	13347	13220	13131	12801	97.4869	7357	42.5279
515F/806R	Rubel et al 2020	Cameroon		250	240/230	13999	13999	100	13999	13999	13631	13587	13226	97.343	7900	40.2692
515F/806R	Rubel et al 2020	Cameroon		250	240/230	140417	140379	99.9729	140379	140379	135755	136197	125074	91.8332	85638	31.5301
515F/806R	Rubel et al 2020	Cameroon		250	240/230	23554	23551	99.9873	23551	23551	22911	22959	22067	96.1148	17702	19.7807
515F/806R	Rubel et al 2020	Cameroon		250	240/230	21810	21807	99.9862	21807	21807	21214	21061	20369	96.7143	14767	27.5026
515F/806R	Rubel et al 2020	Cameroon		250	240/230	35949	35944	99.9861	35944	35944	35106	35083	32954	93.9315	16758	49.1473
515F/806R	Smits et al 2017	Tanzania		250	230/200	18615	16633	89.3527	16633	16633	16177	16247	15011	92.3924	8822	41.2298
515F/806R	Smits et al 2017	Tanzania		250	230/200	23276	20986	90.1615	20986	20986	20288	20377	18852	92.5161	13189	30.0393
515F/806R	Smits et al 2017	Tanzania		250	230/200	29573	26644	90.0957	26644	26644	26037	26143	23393	89.4809	16703	28.5983
515F/806R	Smits et al 2017	Tanzania		250	230/200	33744	30741	91.1006	30741	30741	30122	30105	27360	90.8819	14144	48.3041
515F/806R	Smits et al 2017	Tanzania		250	230/200	26589	23741	89.2888	23741	23741	22756	22791	20453	89.7416	13470	34.1417
515F/806R	Smits et al 2017	Tanzania		250	230/200	20481	17752	86.6755	17752	17752	17112	17087	15775	92.3216	10388	34.149
515F/806R	Smits et al 2017	Tanzania		250	230/200	20232	17878	88.365	17878	17878	17428	17525	16147	92.1369	11177	30.7797
515F/806R	Smits et al 2017	Tanzania		250	230/200	16005	14113	88.1787	14113	14113	13723	13710	12847	93.7053	9952	22.5344
515F/806R	Smits et al 2017	Tanzania		250	230/200	24219	21897	90.4125	21897	21897	21584	21600	20385	94.375	13408	34.2261
515F/806R	Smits et al 2017	Tanzania		250	230/200	28561	25433	89.048	25433	25433	25065	25067	23413	93.4017	15915	32.0249
515F/806R	Smits et al 2017	Tanzania		250	230/200	18814	16953	90.1084	16953	16953	16544	16515	15221	92.1647	9390	38.3089
515F/806R	Smits et al 2017	Tanzania		250	230/200	18033	16210	89.8908	16210	16210	15800	15903	14947	93.9886	11497	23.0816
515F/806R	Smits et al 2017	Tanzania		250	230/200	17353	15155	87.3336	15155	15155	14705	14736	13749	93.3021	8548	37.8282
515F/806R	Smits et al 2017	Tanzania		250	230/200	24604	22100	89.8228	22100	22100	21751	21735	20620	94.87	15335	25.6305
515F/806R	Smits et al 2017	Tanzania		250	230/200	23229	21252	91.4891	21252	21252	20597	20581	19431	94.4123	14396	25.9122
515F/806R	Smits et al 2017	Tanzania		250	230/200	23753	21319	89.7529	21319	21319	20424	20524	18863	91.907	10837	42.5489
515F/806R	Smits et al 2017	Tanzania		250	230/200	22264	20019	89.9165	20019	20019	19633	19552	18686	95.5708	14981	19.8277
515F/806R	Smits et al 2017	Tanzania		250	230/200	19858	17519	88.2214	17519	17519	16981	17105	16033	93.7328	14104	12.0314
515F/806R	Smits et al 2017	Tanzania		250	230/200	18104	16067	88.7483	16067	16067	15657	15697	14945	95.2093	8694	41.8267
515F/806R	Smits et al 2017	Tanzania		250	230/200	27319	25724	94.1616	25724	25724	25142	25267	23691	93.7626	21841	7.80887
515F/806R	Smits et al 2017	Tanzania		250	230/200	27916	26273	94.1145	26273	26273	25737	25862	24732	95.6307	17539	29.0838
515F/806R	Smits et al 2017	Tanzania		250	230/200	13013	12316	94.6438	12316	12316	11837	11898	10959	92.1079	9018	17.7115
515F/806R	Smits et al 2017	Tanzania		250	230/200	19610	18562	94.6558	18562	18562	18279	18236	17408	95.4595	14698	15.5676
515F/806R	Smits et al 2017	Tanzania		250	230/200	23106	20517	88.7951	20517	20517	20008	20084	18538	92.3023	13261	28.4659
515F/806R	Smits et al 2017	Tanzania		250	230/200	29945	26919	89.8948	26919	26919	26519	26531	25538	96.2572	22116	13.3996
515F/806R	Smits et al 2017	Tanzania		250	230/200	15976	14376	89.985	14376	14376	14044	14109	13088	92.7635	10478	19.9419
515F/806R	Smits et al 2017	Tanzania		250	230/200	21726	19401	89.2985	19401	19401	18741	18748	16869	89.9776	12181	27.7906
515F/806R	Smits et al 2017	Tanzania		250	230/200	27496	24532	89.2203	24532	24532	24018	23981	22506	93.8493	15011	33.3022
515F/806R	Smits et al 2017	Tanzania		250	230/200	15270	13686	89.6267	13686	13686	13184	13202	12099	91.6452	6773	44.0202
515F/806R	Smits et al 2017	Tanzania		250	230/200	21618	19523	90.309	19523	19523	19295	19357	18589	96.0324	8133	56.2483
515F/806R	Smits et al 2017	Tanzania		250	230/200	17638	15419	87.4192	15419	15419	14909	15036	13661	90.8553	9373	31.3886
515F/806R	Smits et al 2017	Tanzania		250	230/200	21420	19048	88.9262	19048	19048	18555	18504	16756	90.5534	9703	42.0924
515F/806R	Smits et al 2017	Tanzania		250	230/200	15682	13875	88.4772	13875	13875	13363	13437	12616	93.89	9754	22.6855
515F/806R	Smits et al 2017	Tanzania		250	230/200	28048	24699	88.0598	24699	24699	24241	24263	23324	96.1299	16971	27.238
515F/806R	Smits et al 2017	Tanzania		250	230/200	17790	15984	89.8482	15984	15984	15304	15418	14249	92.418	10596	25.6369
515F/806R	Lan et al 2017	China		250	220/200	82565	82565	100	82565	82565	82332	82343	81376	98.8256	73531	9.64043
515F/806R	Lan et al 2017	China		250	220/200	89921	89921	100	89921	89921	89343	89353	84353	94.4042	65249	22.6477
515F/806R	Lan et al 2017	China		250	220/200	86975	86975	100	86975	86975	86585	86658	81254	93.764	53871	33.7005
515F/806R	Lan et al 2017	China		250	220/200	78423	78423	100	78423	78423	77437	77218	71265	92.2907	48894	31.3913
515F/806R	Lan et al 2017	China		250	220/200	114470	114470	100	114470	114470	114097	114055	106926	93.7495	72302	32.3813
515F/806R	Lan et al 2017	China		250	220/200	82450	82450	100	82450	82450	81996	81851	77427	94.5951	44181	42.9385
515F/806R	Lan et al 2017	China		250	220/200	79816	79816	100	79816	79816	79015	79123	75519	95.4451	62398	17.3744
515F/806R	Lan et al 2017	China		250	220/200	93357	93357	100	93357	93357	92698	92662	86833	93.7094	61477	29.2009
515F/806R	Lan et al 2017	China		250	220/200	77144	77144	100	77144	77144	76940	76929	71996	93.5876	34638	51.889
515F/806R	Lan et al 2017	China		250	220/200	97726	97726	100	97726	97726	96746	96523	89549	92.7748	56019	37.4432
515F/806R	Lan et al 2017	China		250	220/200	84174	84174	100	84174	84174	83985	83873	79185	94.4106	44128	44.2723
515F/806R	Lan et al 2017	China		250	220/200	54632	54632	100	54632	54632	54283	54420	48031	88.2598	27876	41.9625
515F/806R	Lan et al 2017	China		250	220/200	91174	85726	94.0246	85726	85726	85234	85211	84128	98.729	80979	3.74311
515F/806R	Lan et al 2017	China		250	220/200	82169	82169	100	82169	82169	81180	81403	78077	95.9142	67837	13.1153
515F/806R	Lan et al 2017	China		250	220/200	40338	40338	100	40338	40338	40027	39986	38828	97.104	35105	9.58844
515F/806R	Lan et al 2017	China		250	220/200	81812	81812	100	81812	81812	81470	81396	78700	96.6878	64169	18.4638
515F/806R	Lan et al 2017	China		250	220/200	95415	91914	96.3308	91914	91914	90609	91082	88261	96.9028	44488	49.595
515F/806R	Lan et al 2017	China		250	220/200	103292	95106	92.0749	95106	95106	90992	92501	82366	89.0434	68837	16.4255
515F/806R	Lan et al 2017	China		250	220/200	84249	80451	95.4919	80451	80451	79557	79700	77365	97.0703	64122	17.1176
515F/806R	Lan et al 2017	China		250	220/200	69828	69828	100	69828	69828	68718	68798	64273	93.4228	52898	17.6979
515F/806R	Lan et al 2017	China		250	220/200	106263	106263	100	106263	106263	105786	105878	100614	95.0282	62082	38.2969
515F/806R	Lan et al 2017	China		250	220/200	93158	78139	83.8779	78139	78139	76531	77030	71969	93.4298	58836	18.2481
515F/806R	Lan et al 2017	China		250	220/200	80822	80822	100	80822	80822	79118	79089	72246	91.3477	53878	25.4242
515F/806R	Lan et al 2017	China		250	220/200	87572	87572	100	87572	87572	86903	86817	84444	97.2667	76301	9.64308
515F/806R	Lan et al 2017	China		250	220/200	81928	81928	100	81928	81928	81459	81521	78881	96.7616	62728	20.4777
515F/806R	Obregon-Tito et al 2014	Peru_M		100	95	143764	137874	95.903	137874	0	137656	0	137656	0	131801	4.25336
515F/806R	Obregon-Tito et al 2014	Peru_M		100	95	138551	132391	95.554	132391	0	131933	0	131933	0	114986	12.8452
515F/806R	Obregon-Tito et al 2014	Peru_M		100	95	147697	137734	93.2544	137734	0	137389	0	137389	0	129750	5.56012
515F/806R	Obregon-Tito et al 2014	Peru_M		100	95	130260	124186	95.337	124186	0	123881	0	123881	0	115135	7.06
515F/806R	Obregon-Tito et al 2014	Peru_M		100	95	129823	124373	95.802	124373	0	123970	0	123970	0	111085	10.3936
515F/806R	Obregon-Tito et al 2014	Peru_M		100	95	152139	146158	96.0687	146158	0	145546	0	145546	0	131169	9.87798
515F/806R	Obregon-Tito et al 2014	Peru_M		100	95	152130	146190	96.0954	146190	0	145607	0	145607	0	138026	5.20648
515F/806R	Obregon-Tito et al 2014	Peru_M		100	95	123176	118320	96.0577	118320	0	117838	0	117838	0	106983	9.2118
515F/806R	Obregon-Tito et al 2014	Peru_M		100	95	145197	139828	96.3023	139828	0	139468	0	139468	0	130263	6.60008
515F/806R	Obregon-Tito et al 2014	Peru_T		250	230	26615	26612	99.9887	26612	0	26202	0	26202	0	6861	73.815
515F/806R	Obregon-Tito et al 2014	Peru_T		250	230	28915	28912	99.9896	28912	0	28340	0	28340	0	12534	55.7728
515F/806R	Obregon-Tito et al 2014	Peru_T		250	230	209579	209492	99.9585	209492	0	207941	0	207941	0	64239	69.1071
515F/806R	Roswall et al. 2021	Sweden		250	230/200	118019	117938	99.9314	117938	117938	115723	112775	107954	95.7251	105951	1.85542
515F/806R	Roswall et al. 2021	Sweden		250	230/200	119389	119287	99.9146	119287	119287	117560	114806	108698	94.6797	93491	13.9901
515F/806R	Roswall et al. 2021	Sweden		250	230/200	90000	89948	99.9422	89948	89948	88814	87360	83908	96.0485	80011	4.64437
515F/806R	Roswall et al. 2021	Sweden		250	230/200	119060	119006	99.9546	119006	119006	117148	113393	107826	95.0905	99083	8.10843
515F/806R	Roswall et al. 2021	Sweden		250	230/200	100890	100847	99.9574	100847	100847	99359	97155	92094	94.7908	88357	4.05781
515F/806R	Roswall et al. 2021	Sweden		250	230/200	136149	136070	99.942	136070	136070	133991	131563	122861	93.3857	115624	5.8904
515F/806R	Roswall et al. 2021	Sweden		250	230/200	117203	117131	99.9386	117131	117131	115323	111520	106619	95.6053	104184	2.28383
515F/806R	Roswall et al. 2021	Sweden		250	230/200	81746	81732	99.9829	81732	81732	80218	78525	73167	93.1767	68975	5.72936
515F/806R	Roswall et al. 2021	Sweden		250	230/200	80566	80534	99.9603	80534	80534	79202	77345	74001	95.6765	72357	2.22159
515F/806R	Roswall et al. 2021	Sweden		250	230/200	108655	108605	99.954	108605	108605	107114	104319	99492	95.3728	96013	3.49676
515F/806R	Roswall et al. 2021	Sweden		250	230/200	110601	110556	99.9593	110556	110556	109467	107704	103308	95.9184	96547	6.54451
515F/806R	Roswall et al. 2021	Sweden		250	230/200	121426	121349	99.9366	121349	121349	119715	117144	107822	92.0423	101620	5.75207
515F/806R	Roswall et al. 2021	Sweden		250	230/200	100432	100386	99.9542	100386	100386	98932	95890	91505	95.4271	87603	4.26425
515F/806R	Roswall et al. 2021	Sweden		250	230/200	60808	60802	99.9901	60802	60802	59841	59398	55854	94.0335	42422	24.0484
515F/806R	Roswall et al. 2021	Sweden		250	230/200	91054	90985	99.9242	90985	90985	89293	87281	82752	94.811	77803	5.98052
515F/806R	Roswall et al. 2021	Sweden		250	230/200	117767	117747	99.983	117747	117747	115063	112342	102639	91.363	92976	9.41455
515F/806R	Roswall et al. 2021	Sweden		250	230/200	93757	93668	99.9051	93668	93668	91942	90280	85028	94.1825	79824	6.12034
515F/806R	Roswall et al. 2021	Sweden		250	230/200	70393	70344	99.9304	70344	70344	69305	67665	64656	95.5531	61505	4.87348
515F/806R	Roswall et al. 2021	Sweden		250	230/200	110817	108173	97.6141	108173	108173	106828	104114	97677	93.8174	87508	10.4108
515F/806R	Roswall et al. 2021	Sweden		250	230/200	106401	106342	99.9445	106342	106342	104428	101858	95941	94.1909	88645	7.60467
515F/806R	Roswall et al. 2021	Sweden		250	230/200	99670	99290	99.6187	99290	99290	97176	95320	83538	87.6395	80014	4.21844
515F/806R	Roswall et al. 2021	Sweden		250	230/200	43776	42163	96.3153	42163	42163	41067	40526	36491	90.0434	33992	6.84826
515F/806R	Roswall et al. 2021	Sweden		250	230/200	94899	94856	99.9547	94856	94856	93431	92267	88145	95.5325	83774	4.95887
515F/806R	Roswall et al. 2021	Sweden		250	230/200	76574	76520	99.9295	76520	76520	75632	72803	69944	96.073	67433	3.59001
515F/806R	Roswall et al. 2021	Sweden		250	230/200	79577	79536	99.9485	79536	79536	78386	77096	73754	95.6651	71133	3.55371
515F/806R	Roswall et al. 2021	Sweden		250	230/200	104966	104884	99.9219	104884	104884	103091	100043	94605	94.5643	91475	3.30849
515F/806R	Roswall et al. 2021	Sweden		250	230/200	80951	80912	99.9518	80912	80912	79820	78477	74917	95.4636	70069	6.47116
515F/806R	Roswall et al. 2021	Sweden		250	230/200	85749	85697	99.9394	85697	85697	84084	82071	78075	95.131	72144	7.59654
515F/806R	Roswall et al. 2021	Sweden		250	230/200	91992	91926	99.9283	91926	91926	90285	87425	82768	94.6731	77132	6.80939
515F/806R	Roswall et al. 2021	Sweden		250	230/200	133802	133731	99.9469	133731	133731	131877	128843	122258	94.8891	113894	6.84127
515F/806R	Roswall et al. 2021	Sweden		250	230/200	126942	126878	99.9496	126878	126878	124372	122113	111864	91.607	100899	9.80208
515F/806R	Roswall et al. 2021	Sweden		250	230/200	88464	88416	99.9457	88416	88416	87041	85329	80679	94.5505	76356	5.35827
515F/806R	Roswall et al. 2021	Sweden		250	230/200	121429	121323	99.9127	121323	121323	119386	115534	109162	94.4847	103739	4.96785
515F/806R	Roswall et al. 2021	Sweden		250	230/200	108331	108258	99.9326	108258	108258	106166	103610	96832	93.4582	85376	11.8308
515F/806R	Roswall et al. 2021	Sweden		250	230/200	208622	208498	99.9406	208498	208498	206304	202454	193371	95.5135	168950	12.6291
515F/806R	Roswall et al. 2021	Sweden		250	230/200	84850	84792	99.9316	84792	84792	83619	81370	77495	95.2378	72686	6.20556
515F/806R	Roswall et al. 2021	Sweden		250	230/200	79882	79852	99.9624	79852	79852	78708	77323	73316	94.8178	68599	6.43379
515F/806R	Roswall et al. 2021	Sweden		250	230/200	119992	119908	99.93	119908	119908	117773	114844	107931	93.9805	102187	5.32192
515F/806R	Roswall et al. 2021	Sweden		250	230/200	115201	115110	99.921	115110	115110	113660	111184	107249	96.4608	103638	3.36693
515F/806R	Roswall et al. 2021	Sweden		250	230/200	102173	102096	99.9246	102096	102096	100227	97276	90349	92.879	82769	8.38969
515F/806R	Roswall et al. 2021	Sweden		250	230/200	101325	101265	99.9408	101265	101265	99886	96647	93202	96.4355	91514	1.81112
515F/806R	Roswall et al. 2021	Sweden		250	230/200	149992	149911	99.946	149911	149911	147547	143637	133325	92.8208	120761	9.42359
515F/806R	Roswall et al. 2021	Sweden		250	230/200	122685	122585	99.9185	122585	122585	120513	116897	110996	94.952	103658	6.61105
515F/806R	Roswall et al. 2021	Sweden		250	230/200	106110	106036	99.9303	106036	106036	104545	102894	98440	95.6713	93965	4.54592
515F/806R	Roswall et al. 2021	Sweden		250	230/200	119256	119188	99.943	119188	119188	117474	114324	107602	94.1202	93732	12.8901
515F/806R	Roswall et al. 2021	Sweden		250	230/200	132732	132638	99.9292	132638	132638	130578	127691	119999	93.9761	108398	9.66758
515F/806R	Roswall et al. 2021	Sweden		250	230/200	165115	164998	99.9291	164998	164998	162149	160361	150601	93.9137	136693	9.235
515F/806R	Roswall et al. 2021	Sweden		250	230/200	109007	108915	99.9156	108915	108915	107295	102383	96882	94.627	91768	5.27859
515F/806R	Roswall et al. 2021	Sweden		250	230/200	99823	99764	99.9409	99764	99764	98370	97066	92116	94.9004	72943	20.814
515F/806R	Roswall et al. 2021	Sweden		250	230/200	248260	248196	99.9742	248196	248196	245129	233335	217731	93.3126	195524	10.1993
515F/806R	Roswall et al. 2021	Sweden		250	230/200	126066	126001	99.9484	126001	126001	124126	120634	114473	94.8928	102912	10.0993
515F/806R	Roswall et al. 2021	Sweden		250	230/200	107833	107741	99.9147	107741	107741	106176	104434	100458	96.1928	96207	4.23162
515F/806R	Roswall et al. 2021	Sweden		250	230/200	129033	128879	99.8807	128879	128879	126958	124183	117240	94.4091	114212	2.58274
515F/806R	Roswall et al. 2021	Sweden		250	230/200	115019	114942	99.9331	114942	114942	113310	109928	104365	94.9394	96325	7.70373
515F/806R	Roswall et al. 2021	Sweden		250	230/200	148305	148170	99.909	148170	148170	146303	140225	130521	93.0797	127598	2.23949
515F/806R	Roswall et al. 2021	Sweden		250	230/200	126250	126151	99.9216	126151	126151	124644	122380	119241	97.435	118012	1.03069
515F/806R	Roswall et al. 2021	Sweden		250	230/200	54743	52886	96.6078	52886	52886	51870	50292	46366	92.1936	42292	8.78661
515F/806R	Roswall et al. 2021	Sweden		250	230/200	156779	156695	99.9464	156695	156695	154170	150114	140167	93.3737	129459	7.63946
515F/806R	Roswall et al. 2021	Sweden		250	230/200	98633	98569	99.9351	98569	98569	97023	94786	90273	95.2387	86063	4.66363
515F/806R	Roswall et al. 2021	Sweden		250	230/200	130165	130107	99.9554	130107	130107	127937	122073	113544	93.0132	103872	8.51828
515F/806R	Roswall et al. 2021	Sweden		250	230/200	123282	123225	99.9538	123225	123225	121438	117921	112078	95.045	102052	8.94556
515F/806R	Roswall et al. 2021	Sweden		250	230/200	158160	155009	98.0077	155009	155009	152494	150742	139297	92.4076	122792	11.8488
515F/806R	Roswall et al. 2021	Sweden		250	230/200	107764	107695	99.936	107695	107695	106269	103777	97997	94.4304	93528	4.56034
515F/806R	Roswall et al. 2021	Sweden		250	230/200	94419	94384	99.9629	94384	94384	93250	88355	83835	94.8843	72780	13.1866
515F/806R	Roswall et al. 2021	Sweden		250	230/200	80777	80741	99.9554	80741	80741	79650	77457	73933	95.4504	64890	12.2313
515F/806R	Roswall et al. 2021	Sweden		250	230/200	101176	101076	99.9012	101076	101076	99400	96597	90592	93.7835	83185	8.17622
515F/806R	Roswall et al. 2021	Sweden		250	230/200	110329	110242	99.9211	110242	110242	108989	106660	102458	96.0604	96033	6.27086
515F/806R	Roswall et al. 2021	Sweden		250	230/200	154357	154289	99.9559	154289	154289	152270	146499	137124	93.6006	122093	10.9616
515F/806R	Roswall et al. 2021	Sweden		250	230/200	92201	92157	99.9523	92157	92157	91315	87889	84652	96.3169	82985	1.96924
515F/806R	Roswall et al. 2021	Sweden		250	230/200	153762	153687	99.9512	153687	153687	149826	145895	131569	90.1806	101698	22.7037
515F/806R	Roswall et al. 2021	Sweden		250	230/200	122306	122216	99.9264	122216	122216	119112	114711	106329	92.6929	90905	14.5059
515F/806R	Roswall et al. 2021	Sweden		250	230/200	95203	95159	99.9538	95159	95159	92536	89576	84711	94.5689	80002	5.5589
515F/806R	Roswall et al. 2021	Sweden		250	230/200	139689	139592	99.9306	139592	139592	134492	130604	118043	90.3824	99967	15.3131
515F/806R	Roswall et al. 2021	Sweden		250	230/200	147067	147003	99.9565	147003	147003	143805	140942	128587	91.234	112864	12.2275
515F/806R	Roswall et al. 2021	Sweden		250	230/200	142268	142205	99.9557	142205	142205	139251	136707	126417	92.473	110386	12.681
515F/806R	Roswall et al. 2021	Sweden		250	230/200	113668	113611	99.9499	113611	113611	111705	108856	101751	93.473	92991	8.60925
515F/806R	Roswall et al. 2021	Sweden		250	230/200	106022	105982	99.9623	105982	105982	103616	101953	91722	89.965	74522	18.7523
515F/806R	Roswall et al. 2021	Sweden		250	230/200	133970	133869	99.9246	133869	133869	130236	127085	116552	91.7118	102745	11.8462
515F/806R	Roswall et al. 2021	Sweden		250	230/200	119695	119650	99.9624	119650	119650	115995	113260	105026	92.73	95404	9.16154
515F/806R	Roswall et al. 2021	Sweden		250	230/200	152058	151957	99.9336	151957	151957	147580	144390	131632	91.1642	114850	12.7492
515F/806R	Roswall et al. 2021	Sweden		250	230/200	105634	105578	99.947	105578	105578	102836	99619	94350	94.7108	67208	28.7674
515F/806R	Roswall et al. 2021	Sweden		250	230/200	130186	130133	99.9593	130133	130133	127995	124650	115539	92.6907	101596	12.0678
515F/806R	Roswall et al. 2021	Sweden		250	230/200	154070	153981	99.9422	153981	153981	151593	147812	134640	91.0887	109856	18.4076
515F/806R	Roswall et al. 2021	Sweden		250	230/200	109625	109576	99.9553	109576	109576	108171	105865	99899	94.3645	93308	6.59766
515F/806R	Roswall et al. 2021	Sweden		250	230/200	242221	242156	99.9732	242156	242156	240172	219626	206375	93.9666	187681	9.05827
515F/806R	Roswall et al. 2021	Sweden		250	230/200	130612	130554	99.9556	130554	130554	128601	123223	116002	94.1399	104542	9.87914
515F/806R	Roswall et al. 2021	Sweden		250	230/200	113610	113475	99.8812	113475	113475	112046	105087	99753	94.9242	93141	6.62837
515F/806R	Roswall et al. 2021	Sweden		250	230/200	122088	122024	99.9476	122024	122024	120107	118236	110611	93.551	102465	7.36455
515F/806R	Roswall et al. 2021	Sweden		250	230/200	106602	106552	99.9531	106552	106552	104809	101056	95831	94.8296	90858	5.18934
515F/806R	Roswall et al. 2021	Sweden		250	230/200	125940	125888	99.9587	125888	125888	123958	120664	113192	93.8076	106738	5.70182
515F/806R	Roswall et al. 2021	Sweden		250	230/200	143047	142972	99.9476	142972	142972	140867	135238	126627	93.6327	119875	5.3322
515F/806R	Roswall et al. 2021	Sweden		250	230/200	35786	35782	99.9888	35782	35782	35071	34782	32948	94.7272	31555	4.22787
515F/806R	Roswall et al. 2021	Sweden		250	230/200	105492	105456	99.9659	105456	105456	104400	102074	97573	95.5905	89752	8.01554
515F/806R	Roswall et al. 2021	Sweden		250	230/200	135613	135481	99.9027	135481	135481	133088	128685	119860	93.1422	111503	6.9723
515F/806R	Roswall et al. 2021	Sweden		250	230/200	166593	166556	99.9778	166556	166556	164807	161085	152141	94.4477	139210	8.49935
515F/806R	Roswall et al. 2021	Sweden		250	230/200	118404	118358	99.9611	118358	118358	116978	111838	105511	94.3427	94247	10.6757
515F/806R	Roswall et al. 2021	Sweden		250	230/200	133363	133202	99.8793	133202	133202	131000	128579	121039	94.1359	114104	5.72956
515F/806R	Roswall et al. 2021	Sweden		250	230/200	151044	150959	99.9437	150959	150959	148021	144707	134781	93.1406	122013	9.47315
515F/806R	Roswall et al. 2021	Sweden		250	230/200	111104	111058	99.9586	111058	111058	109446	106651	99980	93.745	92564	7.41748
515F/806R	Roswall et al. 2021	Sweden		250	230/200	133456	133374	99.9386	133374	133374	130852	126992	118313	93.1657	112028	5.31218
515F/806R	Roswall et al. 2021	Sweden		250	230/200	141568	141469	99.9301	141469	141469	138917	135711	127537	93.9769	117269	8.051
515F/806R	Roswall et al. 2021	Sweden		250	230/200	140810	140749	99.9567	140749	140749	138399	136134	126334	92.8012	115367	8.68096
515F/806R	Roswall et al. 2021	Sweden		250	230/200	113954	113893	99.9465	113893	113893	112172	109626	103466	94.3809	91981	11.1003
515F/806R	Roswall et al. 2021	Sweden		250	230/200	105958	105931	99.9745	105931	105931	104161	102919	96496	93.7592	89935	6.79925
515F/806R	Roswall et al. 2021	Sweden		250	230/200	44713	43053	96.2874	43053	43053	42188	41226	38707	93.8898	34528	10.7965
515F/806R	Roswall et al. 2021	Sweden		250	230/200	137814	137724	99.9347	137724	137724	135286	131849	122330	92.7804	110996	9.2651
515F/806R	Roswall et al. 2021	Sweden		250	230/200	73691	70921	96.2411	70921	70921	69377	68272	62817	92.0099	58949	6.15757
515F/806R	Roswall et al. 2021	Sweden		250	230/200	118020	117967	99.9551	117967	117967	116235	114619	108688	94.8255	99337	8.60353
515F/806R	Roswall et al. 2021	Sweden		250	230/200	140985	140848	99.9028	140848	140848	138386	134575	127874	95.0206	121373	5.08391
515F/806R	Roswall et al. 2021	Sweden		250	230/200	123525	123465	99.9514	123465	123465	121467	115486	108064	93.5732	96793	10.4299
515F/806R	Roswall et al. 2021	Sweden		250	230/200	138502	138430	99.948	138430	138430	136236	132163	124324	94.0687	116128	6.59245
515F/806R	Roswall et al. 2021	Sweden		250	230/200	129961	127691	98.2533	127691	127691	126220	121697	116637	95.8421	106758	8.46987
515F/806R	Roswall et al. 2021	Sweden		250	230/200	129724	129665	99.9545	129665	129665	127943	124868	117274	93.9184	101457	13.4872
515F/806R	Roswall et al. 2021	Sweden		250	230/200	106943	106905	99.9645	106905	106905	104176	103300	95498	92.4472	88850	6.9614
515F/806R	Roswall et al. 2021	Sweden		250	230/200	84563	84545	99.9787	84545	84545	83269	81019	76235	94.0952	69699	8.57349
515F/806R	Roswall et al. 2021	Sweden		250	230/200	75807	75793	99.9815	75793	75793	74278	71538	65228	91.1795	55890	14.3159
515F/806R	Roswall et al. 2021	Sweden		250	230/200	73455	70825	96.4196	70825	70825	69708	69130	64805	93.7437	56440	12.908
515F/806R	Roswall et al. 2021	Sweden		250	230/200	40140	38670	96.3378	38670	38670	38133	37766	36089	95.5595	32451	10.0806
515F/806R	Roswall et al. 2021	Sweden		250	230/200	63437	61071	96.2703	61071	61071	59633	58656	53520	91.2439	49137	8.18946
515F/806R	Roswall et al. 2021	Sweden		250	230/200	87364	87329	99.9599	87329	87329	84676	81901	76298	93.1588	65710	13.8772
515F/806R	Roswall et al. 2021	Sweden		250	230/200	159812	156399	97.8644	156399	156399	153764	151453	140853	93.0011	123933	12.0125
515F/806R	Roswall et al. 2021	Sweden		250	230/200	49292	47567	96.5004	47567	47567	46063	45603	40771	89.4042	37746	7.41949
515F/806R	Roswall et al. 2021	Sweden		250	230/200	163431	160052	97.9325	160052	160052	157507	153618	141731	92.262	125252	11.627
515F/806R	Roswall et al. 2021	Sweden		250	230/200	90843	90826	99.9813	90826	90826	89466	78121	70752	90.5672	64502	8.83367
515F/806R	Roswall et al. 2021	Sweden		250	230/200	48128	46259	96.1166	46259	46259	45812	44972	43234	96.1354	37247	13.8479
515F/806R	Roswall et al. 2021	Sweden		250	230/200	79764	79751	99.9837	79751	79751	78059	74978	69672	92.9233	64089	8.01326
515F/806R	Roswall et al. 2021	Sweden		250	230/200	52906	51065	96.5202	51065	51065	49806	49243	46376	94.1779	43623	5.93626
515F/806R	Roswall et al. 2021	Sweden		250	230/200	45662	44039	96.4456	44039	44039	43005	42365	39396	92.9919	36904	6.32552
515F/806R	Roswall et al. 2021	Sweden		250	230/200	267551	267487	99.9761	267487	267487	263642	254383	234108	92.0297	199116	14.9469
515F/806R	Roswall et al. 2021	Sweden		250	230/200	150701	147861	98.1155	147861	147861	145550	142038	132530	93.306	121007	8.69464
515F/806R	Roswall et al. 2021	Sweden		250	230/200	73571	73553	99.9755	73553	73553	72014	71405	64392	90.1786	60330	6.30824
515F/806R	Roswall et al. 2021	Sweden		250	230/200	237774	237722	99.9781	237722	237722	235654	231435	221095	95.5322	73556	66.731
515F/806R	Roswall et al. 2021	Sweden		250	230/200	29804	28709	96.326	28709	28709	27864	27609	25504	92.3757	23926	6.18726
515F/806R	Roswall et al. 2021	Sweden		250	230/200	23252	22361	96.1681	22361	22361	21746	21199	19942	94.0705	18004	9.71818
515F/806R	Roswall et al. 2021	Sweden		250	230/200	59479	57462	96.6089	57462	57462	56158	55969	52317	93.475	45367	13.2844
515F/806R	Roswall et al. 2021	Sweden		250	230/200	269230	269146	99.9688	269146	269146	265742	254292	238278	93.7025	208886	12.3352
515F/806R	Roswall et al. 2021	Sweden		250	230/200	103664	103645	99.9817	103645	103645	101805	100887	94216	93.3877	90141	4.32517
515F/806R	Roswall et al. 2021	Sweden		250	230/200	161132	157737	97.893	157737	157737	155997	143213	134403	93.8483	114850	14.548
515F/806R	Roswall et al. 2021	Sweden		250	230/200	75182	75166	99.9787	75166	75166	73480	71513	65768	91.9665	60250	8.3901
515F/806R	Roswall et al. 2021	Sweden		250	230/200	41567	41556	99.9735	41556	41556	40535	39870	35816	89.832	32400	9.53764
515F/806R	Roswall et al. 2021	Sweden		250	230/200	87785	84441	96.1907	84441	84441	82812	82242	75426	91.7123	65523	13.1294
515F/806R	Roswall et al. 2021	Sweden		250	230/200	49372	47607	96.4251	47607	47607	45918	45549	40550	89.025	36534	9.90382
515F/806R	Roswall et al. 2021	Sweden		250	230/200	72159	69623	96.4855	69623	69623	68229	67238	60185	89.5104	49997	16.9278
515F/806R	Roswall et al. 2021	Sweden		250	230/200	212606	210113	98.8274	210113	210113	207875	205496	196240	95.4958	172812	11.9384
515F/806R	Roswall et al. 2021	Sweden		250	230/200	383194	383083	99.971	383083	383083	377263	370782	338601	91.3208	295696	12.6713
515F/806R	Roswall et al. 2021	Sweden		250	230/200	173037	170427	98.4917	170427	170427	168311	165192	154571	93.5705	136363	11.7797
515F/806R	Roswall et al. 2021	Sweden		250	230/200	309314	309188	99.9593	309188	309188	306091	286769	240778	83.9624	202974	15.7008
515F/806R	Roswall et al. 2021	Sweden		250	230/200	263533	263464	99.9738	263464	263464	260400	252526	235686	93.3314	209880	10.9493
515F/806R	Roswall et al. 2021	Sweden		250	230/200	163936	160805	98.0901	160805	160805	158283	152364	137058	89.9543	124763	8.97065
515F/806R	Roswall et al. 2021	Sweden		250	230/200	163830	160913	98.2195	160913	160913	159319	152414	142572	93.5426	121298	14.9216
515F/806R	Roswall et al. 2021	Sweden		250	230/200	103960	103937	99.9779	103937	103937	102016	97041	89002	91.7159	80431	9.63012
515F/806R	Roswall et al. 2021	Sweden		250	230/200	84530	84517	99.9846	84517	84517	83041	82406	77258	93.7529	72476	6.18965
515F/806R	Roswall et al. 2021	Sweden		250	230/200	78742	75948	96.4517	75948	75948	74438	73853	68814	93.177	62296	9.47191
515F/806R	Roswall et al. 2021	Sweden		250	230/200	196544	192561	97.9735	192561	192561	190566	188236	178187	94.6615	161257	9.50125
515F/806R	Roswall et al. 2021	Sweden		250	230/200	89802	89765	99.9588	89765	89765	88146	86700	80187	92.4879	73937	7.79428
515F/806R	Roswall et al. 2021	Sweden		250	230/200	47182	45469	96.3694	45469	45469	44572	43614	41153	94.3573	39100	4.9887
515F/806R	Roswall et al. 2021	Sweden		250	230/200	53375	51433	96.3616	51433	51433	50180	49202	45026	91.5125	39602	12.0464
515F/806R	Roswall et al. 2021	Sweden		250	230/200	39530	38028	96.2004	38028	38028	36995	35637	32100	90.0749	29484	8.14953
515F/806R	Roswall et al. 2021	Sweden		250	230/200	50002	48261	96.5181	48261	48261	47330	46311	43424	93.7661	39633	8.7302
515F/806R	Roswall et al. 2021	Sweden		250	230/200	103418	103400	99.9826	103400	103400	102068	97713	87430	89.4763	76933	12.0062
515F/806R	Roswall et al. 2021	Sweden		250	230/200	292571	292462	99.9627	292462	292462	288615	283818	265299	93.475	218459	17.6556
515F/806R	Roswall et al. 2021	Sweden		250	230/200	68112	68102	99.9853	68102	68102	67421	52793	49038	92.8873	44707	8.83193
515F/806R	Roswall et al. 2021	Sweden		250	230/200	255794	252631	98.7635	252631	252631	249969	243949	229601	94.1184	202511	11.7987
515F/806R	Roswall et al. 2021	Sweden		250	230/200	157968	154909	98.0635	154909	154909	152951	150041	142498	94.9727	130134	8.67661
515F/806R	Roswall et al. 2021	Sweden		250	230/200	240184	240113	99.9704	240113	240113	237277	232760	218775	93.9917	200383	8.40681
515F/806R	Roswall et al. 2021	Sweden		250	230/200	76294	76283	99.9856	76283	76283	75268	74213	69477	93.6184	59666	14.1212
515F/806R	Roswall et al. 2021	Sweden		250	230/200	74376	74368	99.9892	74368	74368	73483	72822	69940	96.0424	65916	5.7535
515F/806R	Roswall et al. 2021	Sweden		250	230/200	197461	193811	98.1515	193811	193811	190902	184344	170484	92.4814	154360	9.45778
515F/806R	Roswall et al. 2021	Sweden		250	230/200	279238	279185	99.981	279185	279185	276103	270225	254713	94.2596	226823	10.9496
515F/806R	Roswall et al. 2021	Sweden		250	230/200	31675	30577	96.5335	30577	30577	29998	29660	28039	94.5347	25964	7.40041
515F/806R	Roswall et al. 2021	Sweden		250	230/200	134769	132204	98.0967	132204	132204	130829	128704	121369	94.3009	117418	3.25536
515F/806R	Roswall et al. 2021	Sweden		250	230/200	393901	393779	99.969	393779	393779	388224	379691	350017	92.1847	314952	10.0181
515F/806R	Roswall et al. 2021	Sweden		250	230/200	85409	85401	99.9906	85401	85401	84436	83097	79095	95.1839	70554	10.7984
515F/806R	Roswall et al. 2021	Sweden		250	230/200	50610	48782	96.3881	48782	48782	47613	46752	43125	92.242	39442	8.54029
515F/806R	Roswall et al. 2021	Sweden		250	230/200	72552	72541	99.9848	72541	72541	71371	70378	64956	92.2959	55679	14.282
515F/806R	Roswall et al. 2021	Sweden		250	230/200	43766	42176	96.367	42176	42176	41291	40909	38088	93.1042	35874	5.81285
515F/806R	Roswall et al. 2021	Sweden		250	230/200	149515	144350	96.5455	144350	144350	141771	135918	126032	92.7265	114452	9.18814
515F/806R	Roswall et al. 2021	Sweden		250	230/200	65810	63424	96.3744	63424	63424	62300	62165	58544	94.1752	55818	4.65633
515F/806R	Roswall et al. 2021	Sweden		250	230/200	252382	249558	98.8811	249558	249558	246516	242400	230186	94.9612	205595	10.6831
515F/806R	Roswall et al. 2021	Sweden		250	230/200	151085	148525	98.3056	148525	148525	147010	143321	134290	93.6988	116082	13.5587
515F/806R	Roswall et al. 2021	Sweden		250	230/200	343652	343583	99.9799	343583	343583	339678	328608	302511	92.0583	263396	12.9301
515F/806R	Roswall et al. 2021	Sweden		250	230/200	57679	57669	99.9827	57669	57669	57086	56690	54383	95.9305	50161	7.76346
515F/806R	Roswall et al. 2021	Sweden		250	230/200	344413	342037	99.3101	342037	342037	337255	332830	310609	93.3236	260893	16.006
515F/806R	Roswall et al. 2021	Sweden		250	230/200	163367	160559	98.2812	160559	160559	158431	156178	146894	94.0555	134734	8.27808
515F/806R	Roswall et al. 2021	Sweden		250	230/200	286701	283128	98.7538	283128	283128	280492	272659	252549	92.6245	221426	12.3235
515F/806R	Roswall et al. 2021	Sweden		250	230/200	27317	26343	96.4345	26343	26343	25734	25517	23681	92.8048	22135	6.52844
515F/806R	Roswall et al. 2021	Sweden		250	230/200	52383	50576	96.5504	50576	50576	49713	49108	46234	94.1476	42108	8.92417
515F/806R	Roswall et al. 2021	Sweden		250	230/200	59404	59400	99.9933	59400	59400	58259	56809	52676	92.7247	46666	11.4094
515F/806R	Roswall et al. 2021	Sweden		250	230/200	49847	47941	96.1763	47941	47941	46900	46384	43549	93.888	39055	10.3194
515F/806R	Roswall et al. 2021	Sweden		250	230/200	62850	62843	99.9889	62843	62843	61771	60605	56367	93.0072	50703	10.0484
515F/806R	Roswall et al. 2021	Sweden		250	230/200	149392	146575	98.1144	146575	146575	144758	142282	135156	94.9916	129155	4.44005
515F/806R	Roswall et al. 2021	Sweden		250	230/200	262264	259798	99.0597	259798	259798	257665	253436	242865	95.8289	213636	12.0351
515F/806R	Roswall et al. 2021	Sweden		250	230/200	107107	107079	99.9739	107079	107079	104814	101770	92958	91.3413	84176	9.44728
515F/806R	Roswall et al. 2021	Sweden		250	230/200	132457	129902	98.0711	129902	129902	128628	125867	119649	95.0599	109256	8.68624
515F/806R	Roswall et al. 2021	Sweden		250	230/200	47794	47778	99.9665	47778	47778	46843	46161	43157	93.4923	40906	5.21584
515F/806R	Roswall et al. 2021	Sweden		250	230/200	42684	41155	96.4179	41155	41155	40300	39542	36946	93.4348	34169	7.51638
515F/806R	Roswall et al. 2021	Sweden		250	230/200	45611	45608	99.9934	45608	45608	44938	44197	41707	94.3661	38610	7.42561
515F/806R	Roswall et al. 2021	Sweden		250	230/200	41608	40082	96.3324	40082	40082	39501	38896	36571	94.0225	33690	7.87783
515F/806R	Roswall et al. 2021	Sweden		250	230/200	65263	62700	96.0728	62700	62700	61629	60559	57804	95.4507	55898	3.29735
515F/806R	Roswall et al. 2021	Sweden		250	230/200	76080	76060	99.9737	76060	76060	74765	72967	67819	92.9448	60316	11.0633
515F/806R	Roswall et al. 2021	Sweden		250	230/200	271296	268938	99.1308	268938	268938	266359	262905	247721	94.2245	206237	16.7463
515F/806R	Roswall et al. 2021	Sweden		250	230/200	160273	157543	98.2967	157543	157543	156004	153558	145642	94.8449	132826	8.79966
515F/806R	Roswall et al. 2021	Sweden		250	230/200	84128	84106	99.9738	84106	84106	82406	81134	75253	92.7515	67490	10.3159
515F/806R	Roswall et al. 2021	Sweden		250	230/200	46080	44443	96.4475	44443	44443	43383	42220	38744	91.7669	33343	13.9402
515F/806R	Roswall et al. 2021	Sweden		250	230/200	82358	79464	96.4861	79464	79464	77961	77235	71463	92.5267	57378	19.7095
515F/806R	Roswall et al. 2021	Sweden		250	230/200	149643	146845	98.1302	146845	146845	144048	141046	132326	93.8176	119889	9.39876
515F/806R	Roswall et al. 2021	Sweden		250	230/200	259559	256850	98.9563	256850	256850	253978	244747	233155	95.2637	209895	9.9762
515F/806R	Roswall et al. 2021	Sweden		250	230/200	151370	148198	97.9045	148198	148198	145583	143193	132240	92.3509	118583	10.3274
515F/806R	Roswall et al. 2021	Sweden		250	230/200	112918	112881	99.9672	112881	112881	111092	108288	101700	93.9162	91032	10.4897
515F/806R	Roswall et al. 2021	Sweden		250	230/200	166210	163452	98.3407	163452	163452	161761	157312	149925	95.3042	133603	10.8868
515F/806R	Roswall et al. 2021	Sweden		250	230/200	59093	56943	96.3617	56943	56943	56156	55291	51123	92.4617	45382	11.2298
515F/806R	Roswall et al. 2021	Sweden		250	230/200	33502	33498	99.9881	33498	33498	32740	31992	29379	91.8323	26517	9.74165
515F/806R	Roswall et al. 2021	Sweden		250	230/200	168912	165799	98.157	165799	165799	163640	160273	149462	93.2546	132654	11.2457
515F/806R	Roswall et al. 2021	Sweden		250	230/200	85742	85718	99.972	85718	85718	84867	74489	65299	87.6626	61656	5.57895
515F/806R	Roswall et al. 2021	Sweden		250	230/200	48145	46293	96.1533	46293	46293	45603	44710	41882	93.6748	36546	12.7406
515F/806R	Roswall et al. 2021	Sweden		250	230/200	79562	79546	99.9799	79546	79546	77798	76782	70561	91.8978	64012	9.28133
515F/806R	Roswall et al. 2021	Sweden		250	230/200	88842	88818	99.973	88818	88818	87589	85967	82810	96.3277	77663	6.21543
515F/806R	Roswall et al. 2021	Sweden		250	230/200	140977	138152	97.9961	138152	138152	135311	132385	120820	91.2641	109052	9.74011
515F/806R	Roswall et al. 2021	Sweden		250	230/200	76517	76492	99.9673	76492	76492	75163	72685	68055	93.63	63539	6.63581
515F/806R	Roswall et al. 2021	Sweden		250	230/200	90160	90148	99.9867	90148	90148	89260	88163	84735	96.1117	78443	7.4255
515F/806R	Roswall et al. 2021	Sweden		250	230/200	64816	64798	99.9722	64798	64798	63721	62475	59293	94.9068	50661	14.5582
515F/806R	Roswall et al. 2021	Sweden		250	230/200	172049	172015	99.9802	172015	172015	169782	163362	152098	93.1049	134457	11.5984
515F/806R	Roswall et al. 2021	Sweden		250	230/200	50455	50448	99.9861	50448	50448	49644	47579	44564	93.6632	42415	4.82228
515F/806R	Roswall et al. 2021	Sweden		250	230/200	310360	307373	99.0376	307373	307373	303566	292938	270453	92.3243	235147	13.0544
515F/806R	Roswall et al. 2021	Sweden		250	230/200	114147	114118	99.9746	114118	114118	112317	110881	103852	93.6608	97521	6.09618
515F/806R	Roswall et al. 2021	Sweden		250	230/200	62136	59859	96.3355	59859	59859	58424	57224	53001	92.6202	44482	16.0733
515F/806R	Roswall et al. 2021	Sweden		250	230/200	84083	84071	99.9857	84071	84071	82275	79084	71788	90.7744	66295	7.6517
515F/806R	Roswall et al. 2021	Sweden		250	230/200	96732	96716	99.9835	96716	96716	95072	93069	86363	92.7946	74708	13.4954
515F/806R	Roswall et al. 2021	Sweden		250	230/200	29689	28662	96.5408	28662	28662	28123	27727	25794	93.0285	23194	10.0799
515F/806R	Roswall et al. 2021	Sweden		250	230/200	163210	160334	98.2379	160334	160334	158637	156865	148414	94.6126	136901	7.75735
515F/806R	Roswall et al. 2021	Sweden		250	230/200	99003	98978	99.9747	98978	98978	97031	95082	87019	91.52	82596	5.0828
515F/806R	Roswall et al. 2021	Sweden		250	230/200	88400	88382	99.9796	88382	88382	86315	85272	77526	90.9161	69609	10.2121
515F/806R	Roswall et al. 2021	Sweden		250	230/200	62388	60014	96.1948	60014	60014	58456	57757	52658	91.1716	46651	11.4076
515F/806R	Roswall et al. 2021	Sweden		250	230/200	55301	55296	99.991	55296	55296	54273	53004	50865	95.9645	47855	5.91763
515F/806R	Roswall et al. 2021	Sweden		250	230/200	40845	40837	99.9804	40837	40837	39667	38869	35324	90.8796	32283	8.60888
515F/806R	Roswall et al. 2021	Sweden		250	230/200	57283	55219	96.3968	55219	55219	54134	53450	49892	93.3433	45587	8.62864
515F/806R	Roswall et al. 2021	Sweden		250	230/200	205286	205230	99.9727	205230	205230	202927	194316	174704	89.9072	149378	14.4965
515F/806R	Roswall et al. 2021	Sweden		250	230/200	206190	202763	98.3379	202763	202763	199978	194144	180205	92.8203	157391	12.66
515F/806R	Roswall et al. 2021	Sweden		250	230/200	115341	115329	99.9896	115329	115329	113231	111652	102773	92.0476	92377	10.1155
515F/806R	Roswall et al. 2021	Sweden		250	230/200	120358	120315	99.9643	120315	120315	117894	115887	104869	90.4925	93895	10.4645
515F/806R	Roswall et al. 2021	Sweden		250	230/200	84583	84559	99.9716	84559	84559	82822	81089	75173	92.7043	65540	12.8144
515F/806R	Roswall et al. 2021	Sweden		250	230/200	70820	68200	96.3005	68200	68200	67411	66515	64429	96.8639	61152	5.08622
515F/806R	Roswall et al. 2021	Sweden		250	230/200	313034	309999	99.0305	309999	309999	307708	297505	283939	95.4401	259172	8.72265
515F/806R	Roswall et al. 2021	Sweden		250	230/200	221289	221240	99.9779	221240	221240	218236	214484	198287	92.4484	181704	8.36313
515F/806R	Roswall et al. 2021	Sweden		250	230/200	195467	192616	98.5414	192616	192616	189842	186824	175978	94.1945	164772	6.36784
515F/806R	Roswall et al. 2021	Sweden		250	230/200	161233	161187	99.9715	161187	161187	159216	153732	142587	92.7504	127897	10.3025
515F/806R	Roswall et al. 2021	Sweden		250	230/200	323127	323037	99.9721	323037	323037	319660	313274	291400	93.0176	251688	13.628
515F/806R	Roswall et al. 2021	Sweden		250	230/200	240877	240807	99.9709	240807	240807	239110	227117	215998	95.1043	174732	19.1048
515F/806R	Roswall et al. 2021	Sweden		250	230/200	96116	92778	96.5271	92778	92778	90918	90432	83762	92.6243	77639	7.31
515F/806R	Roswall et al. 2021	Sweden		250	230/200	54787	52743	96.2692	52743	52743	51785	49650	46762	94.1833	43440	7.10406
515F/806R	Roswall et al. 2021	Sweden		250	230/200	64651	62237	96.2661	62237	62237	61125	59676	56177	94.1367	48688	13.3311
515F/806R	Roswall et al. 2021	Sweden		250	230/200	77022	74180	96.3101	74180	74180	73235	72238	68815	95.2615	56333	18.1385
515F/806R	Roswall et al. 2021	Sweden		250	230/200	166182	164050	98.7171	164050	164050	162051	152635	143265	93.8612	130935	8.60643
515F/806R	Roswall et al. 2021	Sweden		250	230/200	62708	60375	96.2796	60375	60375	59354	58090	54199	93.3018	50304	7.18648
515F/806R	Roswall et al. 2021	Sweden		250	230/200	56440	54434	96.4458	54434	54434	53406	53147	49728	93.5669	43683	12.1561
515F/806R	Roswall et al. 2021	Sweden		250	230/200	38094	36683	96.296	36683	36683	35782	35152	32619	92.7942	30004	8.0168
515F/806R	Roswall et al. 2021	Sweden		250	230/200	90460	90421	99.9569	90421	90421	88535	85881	80012	93.1661	75260	5.93911
515F/806R	Roswall et al. 2021	Sweden		250	230/200	74797	74786	99.9853	74786	74786	73653	72668	67309	92.6254	58476	13.1231
515F/806R	Roswall et al. 2021	Sweden		250	230/200	75925	75910	99.9802	75910	75910	74265	73080	66737	91.3205	59991	10.1083
515F/806R	Roswall et al. 2021	Sweden		250	230/200	91103	87915	96.5007	87915	87915	85776	84622	76480	90.3784	67576	11.6423
515F/806R	Roswall et al. 2021	Sweden		250	230/200	55071	52871	96.0052	52871	52871	51456	51047	47186	92.4364	43114	8.62968
515F/806R	Roswall et al. 2021	Sweden		250	230/200	60944	58751	96.4016	58751	58751	56962	56869	52276	91.9235	48609	7.01469
515F/806R	Roswall et al. 2021	Sweden		250	230/200	234910	234854	99.9762	234854	234854	232196	227337	214019	94.1417	186735	12.7484
515F/806R	Roswall et al. 2021	Sweden		250	230/200	64958	64947	99.9831	64947	64947	63745	62353	59014	94.645	53461	9.40963
515F/806R	Roswall et al. 2021	Sweden		250	230/200	70992	70979	99.9817	70979	70979	69321	68181	62876	92.2192	59125	5.96571
515F/806R	Roswall et al. 2021	Sweden		250	230/200	231103	231049	99.9766	231049	231049	229164	225230	214822	95.3789	185355	13.7169
515F/806R	Roswall et al. 2021	Sweden		250	230/200	57263	55040	96.1179	55040	55040	53995	53373	50626	94.8532	46092	8.95587
515F/806R	Roswall et al. 2021	Sweden		250	230/200	52222	50277	96.2755	50277	50277	49539	48527	45958	94.706	43316	5.74873
515F/806R	Roswall et al. 2021	Sweden		250	230/200	77375	77361	99.9819	77361	77361	75839	74734	68074	91.0884	64345	5.47786
515F/806R	Roswall et al. 2021	Sweden		250	230/200	82627	82606	99.9746	82606	82606	81711	80590	77521	96.1918	68866	11.1647
515F/806R	Roswall et al. 2021	Sweden		250	230/200	80922	80911	99.9864	80911	80911	79578	77944	71214	91.3656	62254	12.5818
515F/806R	Roswall et al. 2021	Sweden		250	230/200	230085	226962	98.6427	226962	226962	223800	219360	207279	94.4926	178220	14.0193
515F/806R	Roswall et al. 2021	Sweden		250	230/200	73966	73950	99.9784	73950	73950	72640	72156	67571	93.6457	55555	17.7828
515F/806R	Roswall et al. 2021	Sweden		250	230/200	52254	50208	96.0845	50208	50208	49106	48456	45045	92.9606	42114	6.50683
515F/806R	Roswall et al. 2021	Sweden		250	230/200	77150	77135	99.9806	77135	77135	75937	73805	68333	92.5859	61990	9.28248
515F/806R	Roswall et al. 2021	Sweden		250	230/200	47188	45368	96.1431	45368	45368	44117	43353	39568	91.2693	36177	8.57006
515F/806R	Roswall et al. 2021	Sweden		250	230/200	38111	36695	96.2845	36695	36695	35797	35186	32219	91.5677	28013	13.0544
515F/806R	Roswall et al. 2021	Sweden		250	230/200	83953	83939	99.9833	83939	83939	81967	80278	75110	93.5624	68070	9.37292
515F/806R	Roswall et al. 2021	Sweden		250	230/200	239939	239878	99.9746	239878	239878	236568	227504	205744	90.4353	181633	11.7189
515F/806R	Roswall et al. 2021	Sweden		250	230/200	89709	89683	99.971	89683	89683	87892	85535	79412	92.8415	70100	11.7262
515F/806R	Roswall et al. 2021	Sweden		250	230/200	165060	161786	98.0165	161786	161786	159950	156455	146925	93.9088	136168	7.32142
515F/806R	Roswall et al. 2021	Sweden		250	230/200	121517	119416	98.271	119416	119416	117553	114157	103450	90.6208	88687	14.2707
515F/806R	Roswall et al. 2021	Sweden		250	230/200	47452	45815	96.5502	45815	45815	44397	37572	34162	90.9241	30151	11.7411
515F/806R	Roswall et al. 2021	Sweden		250	230/200	72055	72021	99.9528	72021	72021	70925	69620	61740	88.6814	59270	4.00065
515F/806R	Roswall et al. 2021	Sweden		250	230/200	60812	58710	96.5434	58710	58710	57758	55762	52912	94.889	41728	21.137
515F/806R	Roswall et al. 2021	Sweden		250	230/200	246653	246580	99.9704	246580	246580	243037	239579	226914	94.7136	202931	10.5692
515F/806R	Roswall et al. 2021	Sweden		250	230/200	63637	61266	96.2742	61266	61266	59974	58642	53873	91.8676	44235	17.8902
515F/806R	Roswall et al. 2021	Sweden		250	230/200	73771	73766	99.9932	73766	73766	72178	69637	64307	92.346	57071	11.2523
515F/806R	Roswall et al. 2021	Sweden		250	230/200	228718	228671	99.9795	228671	228671	226340	220843	206498	93.5044	177746	13.9236
515F/806R	Roswall et al. 2021	Sweden		250	230/200	281016	280922	99.9665	280922	280922	276972	266145	241339	90.6795	199526	17.3254
515F/806R	Roswall et al. 2021	Sweden		250	230/200	207923	204961	98.5754	204961	204961	202283	196245	184366	93.9469	160269	13.0702
515F/806R	Roswall et al. 2021	Sweden		250	230/200	71459	71444	99.979	71444	71444	70747	70061	67458	96.2847	53462	20.7477
515F/806R	Roswall et al. 2021	Sweden		250	230/200	195725	192677	98.4427	192677	192677	190265	185815	175929	94.6797	142956	18.7422
515F/806R	Roswall et al. 2021	Sweden		250	230/200	228001	227934	99.9706	227934	227934	225476	218793	203267	92.9038	180264	11.3166
515F/806R	Roswall et al. 2021	Sweden		250	230/200	18681	17967	96.1779	17967	17967	17595	17315	16320	94.2535	15608	4.36275
515F/806R	Roswall et al. 2021	Sweden		250	230/200	50737	48904	96.3873	48904	48904	47937	47315	44335	93.7018	39580	10.7252
515F/806R	Roswall et al. 2021	Sweden		250	230/200	89444	89432	99.9866	89432	89432	88333	85386	80758	94.5799	73688	8.75455
515F/806R	Roswall et al. 2021	Sweden		250	230/200	262409	262310	99.9623	262310	262310	259098	249694	232068	92.941	206874	10.8563
515F/806R	Roswall et al. 2021	Sweden		250	230/200	212064	208707	98.417	208707	208707	205701	204176	192315	94.1908	164401	14.5147
515F/806R	Roswall et al. 2021	Sweden		250	230/200	203856	203808	99.9765	203808	203808	201680	196839	181039	91.9731	153262	15.3431
515F/806R	Roswall et al. 2021	Sweden		250	230/200	249764	246682	98.766	246682	246682	243652	237972	224033	94.1426	199085	11.1359
515F/806R	Roswall et al. 2021	Sweden		250	230/200	68115	65751	96.5294	65751	65751	64268	63903	58413	91.4089	51592	11.6772
515F/806R	Roswall et al. 2021	Sweden		250	230/200	70816	70795	99.9703	70795	70795	69439	66865	61243	91.592	54864	10.4159
515F/806R	Roswall et al. 2021	Sweden		250	230/200	53062	51122	96.3439	51122	51122	50296	47286	44854	94.8568	42139	6.05297
515F/806R	Roswall et al. 2021	Sweden		250	230/200	39337	37895	96.3342	37895	37895	37143	36130	32891	91.0352	30417	7.52181
515F/806R	Roswall et al. 2021	Sweden		250	230/200	67600	65177	96.4157	65177	65177	63449	62912	57967	92.1398	52732	9.031
515F/806R	Roswall et al. 2021	Sweden		250	230/200	216766	216697	99.9682	216697	216697	213761	208314	191595	91.9741	176111	8.08163
515F/806R	Roswall et al. 2021	Sweden		250	230/200	81865	81853	99.9853	81853	81853	79746	79406	73498	92.5598	66138	10.0139
515F/806R	Roswall et al. 2021	Sweden		250	230/200	77992	77973	99.9756	77973	77973	76099	74206	67207	90.5681	53751	20.0217
515F/806R	Roswall et al. 2021	Sweden		250	230/200	72256	72237	99.9737	72237	72237	71220	70657	66075	93.5152	58389	11.6322
515F/806R	Roswall et al. 2021	Sweden		250	230/200	65949	63561	96.379	63561	63561	62108	61525	56605	92.0033	51108	9.71116
515F/806R	Roswall et al. 2021	Sweden		250	230/200	49993	48123	96.2595	48123	48123	46674	45667	41804	91.5409	39737	4.9445
515F/806R	Roswall et al. 2021	Sweden		250	230/200	190723	187886	98.5125	187886	187886	185678	182693	169339	92.6905	148692	12.1927
515F/806R	Roswall et al. 2021	Sweden		250	230/200	54176	52228	96.4043	52228	52228	51160	49865	46646	93.5446	44074	5.51387
515F/806R	Roswall et al. 2021	Sweden		250	230/200	82370	82358	99.9854	82358	82358	80971	78404	71411	91.0808	65510	8.26343
515F/806R	Roswall et al. 2021	Sweden		250	230/200	64334	61915	96.2399	61915	61915	60675	58706	53598	91.299	46318	13.5826
515F/806R	Roswall et al. 2021	Sweden		250	230/200	70332	67769	96.3559	67769	67769	66521	64653	60650	93.8085	55058	9.22012
515F/806R	Roswall et al. 2021	Sweden		250	230/200	81406	81380	99.9681	81380	81380	79826	78835	72302	91.7131	65040	10.044
515F/806R	Roswall et al. 2021	Sweden		250	230/200	369125	368991	99.9637	368991	368991	364717	357134	325758	91.2145	269446	17.2865
515F/806R	Roswall et al. 2021	Sweden		250	230/200	47736	46010	96.3843	46010	46010	44673	43956	40880	93.0021	37342	8.6546
515F/806R	Roswall et al. 2021	Sweden		250	230/200	44213	42679	96.5304	42679	42679	41725	41618	38647	92.8613	34408	10.9685
515F/806R	Roswall et al. 2021	Sweden		250	230/200	40134	38627	96.2451	38627	38627	37530	36460	33448	91.7389	31330	6.33222
515F/806R	Roswall et al. 2021	Sweden		250	230/200	70138	70116	99.9686	70116	70116	68330	67126	61247	91.2418	55194	9.88293
515F/806R	Roswall et al. 2021	Sweden		250	230/200	59166	57060	96.4405	57060	57060	55969	54201	49996	92.2418	43462	13.069
515F/806R	Roswall et al. 2021	Sweden		250	230/200	69885	67239	96.2138	67239	67239	66186	64921	61164	94.213	58724	3.98927
515F/806R	Roswall et al. 2021	Sweden		250	230/200	198670	195724	98.5171	195724	195724	193301	190975	182572	95.5999	172368	5.58903
515F/806R	Roswall et al. 2021	Sweden		250	230/200	174383	170091	97.5388	170091	170091	167545	165148	153534	92.9675	132876	13.455
515F/806R	Roswall et al. 2021	Sweden		250	230/200	148932	146011	98.0387	146011	146011	143590	139270	128843	92.5131	118821	7.77846
515F/806R	Roswall et al. 2021	Sweden		250	230/200	164992	162041	98.2114	162041	162041	159659	157905	146769	92.9477	128710	12.3044
515F/806R	Roswall et al. 2021	Sweden		250	230/200	366204	366027	99.9517	366027	366027	360601	342036	312994	91.5091	285599	8.75256
515F/806R	Roswall et al. 2021	Sweden		250	230/200	59839	57606	96.2683	57606	57606	56581	55746	52477	94.1359	49022	6.58384
515F/806R	Roswall et al. 2021	Sweden		250	230/200	176204	176162	99.9762	176162	176162	174588	171357	162985	95.1143	145279	10.8636
515F/806R	Roswall et al. 2021	Sweden		250	230/200	164475	161743	98.339	161743	161743	160486	157779	152777	96.8297	141927	7.10185
515F/806R	Roswall et al. 2021	Sweden		250	230/200	49613	47781	96.3074	47781	47781	47044	46567	43933	94.3436	39989	8.97731
515F/806R	Roswall et al. 2021	Sweden		250	230/200	66534	66529	99.9925	66529	66529	65636	64108	60419	94.2456	56414	6.62871
515F/806R	Herman et al 2018	USA		145	145	17065	16614	97.3572	16614	16614	16314	16263	15588	95.8495	14725	5.53631
515F/806R	Herman et al 2018	USA		145	145	14812	14422	97.367	14422	14422	14254	14189	13571	95.6445	13233	2.4906
515F/806R	Herman et al 2018	USA		145	145	12625	11740	92.9901	11740	11740	11551	11435	10982	96.0385	10497	4.41632
515F/806R	Herman et al 2018	USA		145	145	8087	7853	97.1065	7853	7853	7610	7558	6896	91.2411	5915	14.2256
515F/806R	Herman et al 2018	USA		145	145	8820	8616	97.6871	8616	8616	8350	8258	7527	91.148	6870	8.72858
515F/806R	Herman et al 2018	USA		145	145	10021	9704	96.8366	9704	9704	9371	9277	8318	89.6626	7157	13.9577
515F/806R	Herman et al 2018	USA		145	145	13370	12952	96.8736	12952	12952	12730	12611	11824	93.7594	11127	5.89479
515F/806R	Herman et al 2018	USA		145	145	19900	19238	96.6734	19238	19238	18721	18530	16985	91.6622	14271	15.9788
515F/806R	Herman et al 2018	USA		145	145	17632	17096	96.9601	17096	17096	16312	16236	15169	93.4282	14182	6.50669
515F/806R	Herman et al 2018	USA		145	145	15245	14772	96.8973	14772	14772	13804	13682	12736	93.0858	12152	4.58543
515F/806R	Herman et al 2018	USA		145	145	8858	8485	95.7891	8485	8485	8359	8307	7691	92.5846	7116	7.47627
515F/806R	Herman et al 2018	USA		145	145	8249	8017	97.1875	8017	8017	7831	7768	7165	92.2374	6875	4.04745
515F/806R	Herman et al 2018	USA		145	145	9900	9456	95.5152	9456	9456	9230	9218	8755	94.9772	8488	3.04969
515F/806R	Herman et al 2018	USA		145	145	14864	14414	96.9726	14414	14414	14273	14034	13414	95.5822	12734	5.06933
515F/806R	Herman et al 2018	USA		145	145	13123	12704	96.8071	12704	12704	12555	12430	11866	95.4626	11188	5.7138
515F/806R	Herman et al 2018	USA		145	145	13806	13251	95.98	13251	13251	13097	12968	12266	94.5867	8414	31.4039
515F/806R	Herman et al 2018	USA		145	145	8648	8315	96.1494	8315	8315	8175	8152	7691	94.3449	4800	37.5894
515F/806R	Herman et al 2018	USA		145	145	8649	8283	95.7683	8283	8283	8094	8087	7544	93.2855	5358	28.9767
515F/806R	Herman et al 2018	USA		145	145	10188	9791	96.1033	9791	9791	9577	9569	8976	93.8029	8545	4.80169
515F/806R	Herman et al 2018	USA		145	145	10866	10493	96.5673	10493	10493	9583	9527	8922	93.6496	8537	4.31518
515F/806R	Herman et al 2018	USA		145	145	12162	11837	97.3277	11837	11837	11611	11556	10655	92.2032	9842	7.63022
515F/806R	Herman et al 2018	USA		145	145	13131	12878	98.0733	12878	12878	12612	12428	11565	93.056	10091	12.7454
515F/806R	Herman et al 2018	USA		145	145	12208	11912	97.5754	11912	11912	11597	11486	10492	91.346	9615	8.35875
515F/806R	Herman et al 2018	USA		145	145	12654	12414	98.1034	12414	12414	12131	12002	11109	92.5596	9939	10.532
515F/806R	Herman et al 2018	USA		145	145	10475	10226	97.6229	10226	10226	10033	9897	9091	91.8561	8164	10.1969
515F/806R	Herman et al 2018	USA		145	145	13790	13176	95.5475	13176	13176	12976	12885	12031	93.3721	11247	6.5165
515F/806R	Herman et al 2018	USA		145	145	12310	11887	96.5638	11887	11887	11737	11639	10876	93.4445	10267	5.59949
515F/806R	Herman et al 2018	USA		145	145	13419	13095	97.5855	13095	13095	12803	12746	11902	93.3783	11053	7.13325
515F/806R	Herman et al 2018	USA		145	145	13020	12665	97.2734	12665	12665	12312	12207	11107	90.9888	9664	12.9918
515F/806R	Herman et al 2018	USA		145	145	11126	10803	97.0969	10803	10803	10435	10389	9453	90.9905	8835	6.53761
515F/806R	Herman et al 2018	USA		145	145	9459	8848	93.5405	8848	8848	7513	7537	6223	82.566	6012	3.39065
515F/806R	Herman et al 2018	USA		145	145	10444	10103	96.735	10103	10103	9905	9859	9264	93.9649	8197	11.5177
515F/806R	Herman et al 2018	USA		145	145	9453	9180	97.112	9180	9180	8914	8859	8202	92.5838	6897	15.9108
515F/806R	Herman et al 2018	USA		145	145	10261	9909	96.5695	9909	9909	9574	9423	8833	93.7387	8562	3.06804
515F/806R	Herman et al 2018	USA		145	145	12556	12170	96.9258	12170	12170	12054	11925	11289	94.6667	9048	19.8512
515F/806R	Herman et al 2018	USA		145	145	12387	11953	96.4963	11953	11953	11825	11681	11288	96.6356	10806	4.27002
515F/806R	Herman et al 2018	USA		145	145	11879	11572	97.4156	11572	11572	11298	11216	10626	94.7397	10370	2.40919
515F/806R	Herman et al 2018	USA		145	145	12132	11775	97.0574	11775	11775	11555	11445	10976	95.9021	9823	10.5047
515F/806R	Herman et al 2018	USA		145	145	19009	18541	97.538	18541	18541	18222	18058	17202	95.2597	15760	8.38275
515F/806R	Herman et al 2018	USA		145	145	16228	15894	97.9418	15894	15894	15486	15345	14177	92.3884	12792	9.76934
515F/806R	Herman et al 2018	USA		145	145	22285	21430	96.1633	21430	21430	21013	20672	19103	92.41	16706	12.5478
515F/806R	Herman et al 2018	USA		145	145	13455	12971	96.4028	12971	12971	12677	12589	11595	92.1042	10495	9.48685
515F/806R	Herman et al 2018	USA		145	145	9727	9432	96.9672	9432	9432	9248	9220	8477	91.9414	7784	8.17506
515F/806R	Herman et al 2018	USA		145	145	13706	13253	96.6949	13253	13253	13001	12923	12010	92.9351	11121	7.40216
515F/806R	Herman et al 2018	USA		145	145	7952	7739	97.3214	7739	7739	7559	7476	7008	93.74	6793	3.06792
515F/806R	Herman et al 2018	USA		145	145	10862	10643	97.9838	10643	10643	10390	10205	9518	93.268	9475	0.451776
515F/806R	Herman et al 2018	USA		145	145	8890	8443	94.9719	8443	8443	8146	8061	7270	90.1873	7115	2.13205
515F/806R	Herman et al 2018	USA		145	145	13217	12744	96.4213	12744	12744	12586	12483	11764	94.2402	11055	6.02686
515F/806R	Herman et al 2018	USA		145	145	12198	11914	97.6717	11914	11914	11673	11582	10929	94.3619	9824	10.1107
515F/806R	Herman et al 2018	USA		145	145	13785	13298	96.4672	13298	13298	12953	12858	11840	92.0828	10576	10.6757
515F/806R	Herman et al 2018	USA		145	145	19259	18646	96.8171	18646	18646	18437	18182	17061	93.8346	14117	17.2557
515F/806R	Herman et al 2018	USA		145	145	11354	11094	97.7101	11094	11094	10747	10731	9997	93.16	9365	6.3219
515F/806R	Herman et al 2018	USA		145	145	13859	13322	96.1253	13322	13322	12913	12864	11905	92.5451	11177	6.11508
515F/806R	Herman et al 2018	USA		145	145	12348	12007	97.2384	12007	12007	11699	11597	10825	93.3431	9742	10.0046
515F/806R	Herman et al 2018	USA		145	145	17555	16892	96.2233	16892	16892	16618	16483	15583	94.5398	15114	3.00969
515F/806R	Herman et al 2018	USA		145	145	25853	25005	96.7199	25005	25005	24770	24635	23554	95.6119	22526	4.36444
515F/806R	Herman et al 2018	USA		145	145	20954	20277	96.7691	20277	20277	20064	19842	18807	94.7838	18282	2.79151
515F/806R	Herman et al 2018	USA		145	145	13426	13102	97.5868	13102	13102	12798	12665	11696	92.349	10676	8.72093
515F/806R	Herman et al 2018	USA		145	145	12899	12220	94.736	12220	12220	11804	11672	10409	89.1792	9372	9.96253
515F/806R	Herman et al 2018	USA		145	145	12442	11915	95.7643	11915	11915	11547	11418	10430	91.347	9450	9.39597
515F/806R	Herman et al 2018	USA		145	145	16128	15619	96.844	15619	15619	15305	15121	13724	90.7612	12749	7.10434
515F/806R	Herman et al 2018	USA		145	145	16097	15615	97.0057	15615	15615	15282	15069	13835	91.811	12280	11.2396
515F/806R	Herman et al 2018	USA		145	145	16609	16090	96.8752	16090	16090	15685	15507	14058	90.6558	12735	9.41101
515F/806R	Herman et al 2018	USA		145	145	24824	24066	96.9465	24066	24066	23483	23278	21005	90.2354	19335	7.95049
515F/806R	Herman et al 2018	USA		145	145	16021	15224	95.0253	15224	15224	14802	14720	13650	92.731	11484	15.8681
515F/806R	Herman et al 2018	USA		145	145	33931	32735	96.4752	32735	32735	32043	31715	29016	91.4898	24704	14.8608
515F/806R	Herman et al 2018	USA		145	145	14146	13703	96.8684	13703	13703	13299	13186	12312	93.3718	11005	10.6157
515F/806R	Herman et al 2018	USA		145	145	14881	14409	96.8282	14409	14409	14124	13964	13051	93.4618	12090	7.36342
515F/806R	Herman et al 2018	USA		145	145	25199	24429	96.9443	24429	24429	23907	23733	22177	93.4437	19208	13.3877
515F/806R	Herman et al 2018	USA		145	145	14489	13988	96.5422	13988	13988	13129	12901	12095	93.7524	11132	7.96197
515F/806R	Herman et al 2018	USA		145	145	19596	18888	96.387	18888	18888	17984	17730	16483	92.9667	15624	5.21143
515F/806R	Herman et al 2018	USA		145	145	13609	13113	96.3554	13113	13113	12840	12651	11683	92.3484	11052	5.40101
515F/806R	Herman et al 2018	USA		145	145	11653	11373	97.5972	11373	11373	11179	11105	10329	93.0122	9951	3.6596
515F/806R	Herman et al 2018	USA		145	145	11873	11510	96.9426	11510	11510	11354	11218	10608	94.5623	9727	8.30505
515F/806R	Herman et al 2018	USA		145	145	9557	9266	96.9551	9266	9266	9089	8975	8321	92.7131	7493	9.95073
515F/806R	Herman et al 2018	USA		145	145	15230	14795	97.1438	14795	14795	14537	14466	13576	93.8476	12395	8.69918
515F/806R	Herman et al 2018	USA		145	145	10975	10730	97.7677	10730	10730	10536	10429	9424	90.3634	8429	10.5581
515F/806R	Herman et al 2018	USA		145	145	7610	7433	97.6741	7433	7433	7273	7240	6788	93.7569	6221	8.35298
515F/806R	Herman et al 2018	USA		145	145	16017	15630	97.5838	15630	15630	15269	15129	13896	91.8501	12811	7.808
515F/806R	Herman et al 2018	USA		145	145	16773	16228	96.7507	16228	16228	15820	15616	14399	92.2067	13687	4.94479
515F/806R	Herman et al 2018	USA		145	145	15048	14563	96.777	14563	14563	14075	13945	12647	90.692	11707	7.43259
515F/806R	Herman et al 2018	USA		145	145	9095	8729	95.9758	8729	8729	8589	8496	7889	92.8555	7780	1.38167
515F/806R	Herman et al 2018	USA		145	145	13852	13393	96.6864	13393	13393	13148	13064	12239	93.6849	11827	3.36629
515F/806R	Herman et al 2018	USA		145	145	13587	13077	96.2464	13077	13077	12833	12763	12046	94.3822	11833	1.76822
515F/806R	Herman et al 2018	USA		145	145	18633	18170	97.5152	18170	18170	17807	17595	16768	95.2998	16269	2.97591
515F/806R	Herman et al 2018	USA		145	145	10546	10237	97.07	10237	10237	10068	10070	9596	95.2929	9086	5.31471
515F/806R	Herman et al 2018	USA		145	145	13151	12802	97.3462	12802	12802	12656	12579	12020	95.5561	11671	2.90349
515F/806R	Herman et al 2018	USA		145	145	18273	17659	96.6399	17659	17659	17488	17288	16321	94.4065	15242	6.61111
515F/806R	Herman et al 2018	USA		145	145	15124	14538	96.1254	14538	14538	14092	13996	13122	93.7554	12359	5.81466
515F/806R	Herman et al 2018	USA		145	145	7156	6888	96.2549	6888	6888	6746	6744	6166	91.4294	6018	2.40026
515F/806R	Herman et al 2018	USA		145	145	10511	10213	97.1649	10213	10213	10099	10010	9583	95.7343	8741	8.78639
515F/806R	Herman et al 2018	USA		145	145	7547	7248	96.0382	7248	7248	7169	7142	6770	94.7914	6386	5.67208
515F/806R	Herman et al 2018	USA		145	145	12757	12393	97.1467	12393	12393	12220	12123	11522	95.0425	10809	6.18816
515F/806R	Herman et al 2018	USA		145	145	17930	17056	95.1255	17056	17056	16863	16684	16004	95.9242	15475	3.30542
515F/806R	Herman et al 2018	USA		145	145	12854	12494	97.1993	12494	12494	12315	12297	11729	95.381	11497	1.978
515F/806R	Herman et al 2018	USA		145	145	16360	15824	96.7237	15824	15824	15631	15651	15074	96.3133	14734	2.25554
515F/806R	Herman et al 2018	USA		145	145	9590	9110	94.9948	9110	9110	8976	8901	8231	92.4728	6853	16.7416
515F/806R	Herman et al 2018	USA		145	145	12562	12158	96.784	12158	12158	11983	11884	11237	94.5557	9469	15.7337
515F/806R	Herman et al 2018	USA		145	145	14542	14061	96.6923	14061	14061	13863	13727	12895	93.939	10240	20.5894
515F/806R	Herman et al 2018	USA		145	145	7834	7556	96.4514	7556	7556	7360	7325	6631	90.5256	6179	6.81647
515F/806R	Herman et al 2018	USA		145	145	12456	12065	96.861	12065	12065	11892	11815	11037	93.4152	9649	12.5759
515F/806R	Herman et al 2018	USA		145	145	14573	14116	96.8641	14116	14116	13947	13783	12728	92.3456	11578	9.0352
515F/806R	Herman et al 2018	USA		145	145	14585	14242	97.6483	14242	14242	13779	13749	12406	90.232	10410	16.089
515F/806R	Herman et al 2018	USA		145	145	13203	12837	97.2279	12837	12837	12460	12346	11181	90.5637	9255	17.2257
515F/806R	Herman et al 2018	USA		145	145	11403	11116	97.4831	11116	11116	10810	10779	9656	89.5816	7922	17.9577
515F/806R	Herman et al 2018	USA		145	145	9902	9588	96.8289	9588	9588	9349	9253	8676	93.7642	8451	2.59336
515F/806R	Herman et al 2018	USA		145	145	12109	11791	97.3739	11791	11791	11483	11422	10665	93.3724	8579	19.5593
515F/806R	Herman et al 2018	USA		145	145	11207	10833	96.6628	10833	10833	10504	10599	10006	94.4051	6643	33.6098
515F/806R	Herman et al 2018	USA		145	145	12207	11767	96.3955	11767	11767	11611	11513	10880	94.5019	10384	4.55882
515F/806R	Herman et al 2018	USA		145	145	15757	15298	97.087	15298	15298	15117	14996	14260	95.092	13174	7.61571
515F/806R	Herman et al 2018	USA		145	145	13998	13504	96.4709	13504	13504	13359	13253	12646	95.4199	12073	4.53108
[truncated: 167 more rows]

## Sheet: WGS_Studies_info
Reference	SRA/dbGaP/ENA/mgRast	Paper title	Paper link	Location	Population (greatest specificity in original publication)	Subsistence/Lifestyle	Lifestyles	Samples	HDI Rank	HDI Number
[truncated: 7 more rows]

[truncated: 5 more sheets: WGS_Samples_info, Primer_set1_metadata, Primer_set1_Supp_metadata, Primer_set2_metadata, Shotgun_metagenomic_metadata]
