# Supplementary material for: Gut microbiomes of agropastoral children from the Adadle region of Ethiopia reflect their unique dietary habits
Source: Sci Rep. 2023 Dec 1;13:21342. doi: 10.1038/s41598-023-47748-8 (PMC10696028; doi:10.1038/s41598-023-47748-8)
Supplement: Supplementary file 4 — Supplementary Information 4. [file 41598_2023_47748_MOESM4_ESM.xlsx]

## Sheet: Primer_set1_ASV_table
	TCCGGATTTATTGGGTTTAAAGGGAGCGTAGGCCGGAGATTAAGCGTGTTGTGAAATGTAGATGCTCAACATCTGCACTGCAGCGCGAACTGGTTTCCTTGAGTACGCACAAAGTGGGCGGAATTCGTGGTGTAGCGGTGAAATGCTTAGATATCACGAAGAACTCCGATTGCGAAGGCAGCTCACTGGAGCGCAACTGACGCTGAAGCTCGA	TCCGGATTTATTGGGTTTAAAGGGAGCGTAGGCCGGAGATTAAGCGTGTTGTGAAATGTAGACGCTCAACGTCTGCACTGCAGCGCGAACTGGTTTCCTTGAGTACGCACAAAGTGGGCGGAATTCGTGGTGTAGCGGTGAAATGCTTAGATATCACGAAGAACTCCGATTGCGAAGGCAGCTCACTGGAGCGCAACTGACGCTGAAGCTCGA	ATCGGAATTACTGGGCGTAAAGCGCACGCAGGCGGTTTGTTAAGTCAGATGTGAAATCCCCGGGCTCAACCTGGGAACTGCATCTGATACTGGCAAGCTTGAGTCTCGTAGAGGGGGGTAGAATTCCAGGTGTAGCGGTGAAATGCGTAGAGATCTGGAGGAATACCGGTGGCGAAGGCGGCCCCCTGGACGAAGACTGACGCTCAGGTGCGA	TCCGGAATTACTGGGTGTAAAGGGAGCGCAGGCGGGAAGACAAGTTGGAAGTGAAATCCATGGGCTCAACCCATGAACTGCTTTCAAAACTGTTTTTCTTGAGTAGTGCAGAGGTAGGCGGAATTCCCGGTGTAGCGGTGGAATGCGTAGATATCGGGAGGAACACCAGTGGCGAAGGCGGCCTACTGGGCACCAACTGACGCTGAGGCTCGA	TCCGGAATTATTGGGCGTAAAGCGCGCGCAGGCGGCTTCTTAAGTCCATCTTAAAAGTGCGGGGCTTAACCCCGTGATGGGATGGAAACTGAGAGGCTGGAGTATCGGAGAGGAAAGTGGAATTCCTAGTGTAGCGGTGAAATGCGTAGAGATTAGGAAGAACACCGGTGGCGAAGGCGACTTTCTGGACGACAACTGACGCTGAGGCGCGA	TACGTAGGGTGCAAGCGTTATCCGGAATTATTGGGCGTAAAGGGCTCGTAGGCGGTTCGTCGCGTCCGGTGTGAAAGTCCATCGCTTAACGGTGGATCTGCGCCGGGTACGGGCGGGCTGGAGTGCGGTAGGGGAGACTGGAATTCCCGGTGTAACGGTGGAATGTGTAGATATCGGGAAGAACACCAATGGCGAAGGCAGGTCTCTGGGCCGTTACTGACGCTGAGGAGCGAAAGCGTGGGGAGCGAACAGG	TACAGAGGTCTCAAGCGTTGTTCGGAATCACTGGGCGTAAAGCGTGCGTAGGCTGTTTCGTAAGTCGTGTGTGAAAGGCGCGGGCTCAACCCGCGGACGGCACATGATACTGCGAGACTAGAGTAATGGAGGGGGAACCGGAATTCTCGGTGTAGCAGTGAAATGCGTAGATATCGAGAGGAACACTCGTGGCGAAGGCGGGTTCCTGGACATTAACTGACGCTGAGGCACGAAGGCCAGGGGAGCGAAAGGG	TCCGGAATTATTGGGCGTAAAGAGCATGTAGGCGGTTTATTAAGTCTGATGTGAAAGCCAATGGCCTAACCATTGAATTGCATTGGAAACTGGTAAACTAGAATACTGGAGAGGTAAGTGGAACTCCATGTGTAGCGGTGGAATGCGCAGATATATGGAAGAACACCAACGGCGAAGGCAGCTTACTGGACAGTGATTGACGCTGAGATGCGA	TCCGGATTTACTGGGTGTAAAGGGAGCGCAGGCGGTGCGGCAAGTCTGATGTGAAAGCCCGGGGCTCAACCCCGGTACTGCATTGGAAACTGTCGTACTAGAGTGTCGGAGGGGTAAGCGGAATTCCTAGTGTAGCGGTGAAATGCGTAGATATTAGGAGGAACACCAGTGGCGAAGGCGGCTTACTGGACGATAACTGACGCTGAGGCTCGA	TACGTAGGTGGCGAGCGTTATCCGGAATTATTGGGCGTAAAGAGGGAGCAGGCGGCACTAAGGGTCTGTGGTGAAAGATCGAAGCTTAACTTCGGTAAGCCATGGAAACCGTAGAGCTAGAGTGTGTGAGAGGATCGTGGAATTCCATGTGTAGCGGTGAAATGCGTAGATATATGGAGGAACACCAGTGGCGAAGGCGACGATCTGGCGCATAACTGACGCTCAGTCCCGAAAGCGTGGGGAGCAAATAGG	TCCGGAATTACTGGGTGTAAAGGGAGCGCAGGCGGGAAGACAAGTTGGAAGTGAAATCTATGGGCTCAACCCATAAACTGCTTTCAAAACTGTTTTTCTTGAGTAGTGCAGAGGTAGGCGGAATTCCCGGTGTAGCGGTGGAATGCGTAGATATCGGGAGGAACACCAGTGGCGAAGGCGGCCTACTGGGCACCAACTGACGCTGAGGCTCGA	TCCGGAATTACTGGGTGTAAAGGGAGCGCAGGCGGGAGAACAAGTTGGAAGTGAAATCCATGGGCTCAACCCATGAACTGCTTTCAAAACTGTTTTTCTTGAGTAGTGCAGAGGTAGGCGGAATTCCCGGTGTAGCGGTGGAATGCGTAGATATCGGGAGGAACACCAGTGGCGAAGGCGGCCTACTGGGCACCAACTGACGCTGAGGCTCGA	TCCGGAATTATTGGGCGTAAAGCGCGCGCAGGCGGATTGGTCAGTCTGTCTTAAAAGTTCGGGGCTTAACCCCGTGATGGGATGGAAACTGCCAATCTAGAGTATCGGAGAGGAAAGTGGAATTCCTAGTGTAGCGGTGAAATGCGTAGATATTAGGAAGAACACCAGTGGCGAAGGCGACTTTCTGGACGAAAACTGACGCTGAGGCGCGA	TCCGGATTTATTGGGCGTAAAGCGAGCGCAGGCGGTTTGATAAGTCTGAAGTTAAAGGCTGTGGCTCAACCATAGTTCGCTTTGGAAACTGTCAAACTTGAGTGCAGAAGGGGAGAGTGGAATTCCATGTGTAGCGGTGAAATGCGTAGATATATGGAGGAACACCGGTGGCGAAAGCGGCTCTCTGGTCTGTAACTGACGCTGAGGCTCGA	TACGGAGGGTGCAAGCGTTAATCGGAATTACTGGGCGTAAAGCGCACGCAGGCGGTTTGTTAAGTCAGATGTGAAATCCCCGGGCTCAACCTGGGAACTGCATCTGATACTGGCAAGCTTGAGTCTCGTAGAGGGGGGTAGAATTCCAGGTGTAGCGGTGAAATGCGTAGAGATCTGGAGGAATACCGGTGGCGAAGGCGGCCCCCTGGACGAAGACTGACGCTCAGGTGCGAAAGCGTGGGGAGCAAACAGG	ATCGGAATAACTGGGCGTAAAGGGCATGCAGGCGGTTCATCAAGTAGGATGTGAAATCCCCGGGCTCAACCTGGGAACAGCATACTAAACTGGTGGACTAGAGTATTGCAGGGGGAGACGGAATTCCAGGTGTAGCGGTGGAATGCGTAGATATCTGGAAGAACACCAAAGGCGAAGGCAGTCTCCTGGGCAAATACTGACGCTCATATGCGA	TCCGGATTTATTGGGTTTAAAGGGAGCGCAGGCGGACCTTTAAGTCAGCTGTGAAATACGGCGGCTCAACCGTCGAACTGCAGTTGATACTGGAGGTCTTGAGTGCACACAGGGATGCTGGAATTCATGGTGTAGCGGTGAAATGCTCAGATATCATGAAGAACTCCGATCGCGAAGGCAGGCATCCGGGGTGCAACTGACGCTGAGGCTCGA	TCCGGATTTATTGGGTTTAAAGGGAGCGTAGGCCGGAGATTAAGCGTGTTGTGAAATGTAGAGGCTCAACCTCTGCACTGCAGCGCGAACTGGTCTTCTTGAGTACGCACAACGTGGGCGGAATTCGTGGTGTAGCGGTGAAATGCTTAGATATCACGAAGAACTCCGATTGCGAAGGCAGCTCACGGGAGCGCAACTGACGCTGAAGCTCGA	ATCGGAATAACTGGGCGTAAAGGGCACGCAGGCGGTGACTTAAGTGAGGTGTGAAAGCCCCGGGCTTAACCTGGGAATTGCATTTCATACTGGGTCGCTAGAGTACTTTAGGGAGGGGTAGAATTCCACGTGTAGCGGTGAAATGCGTAGAGATGTGGAGGAATACCGAAGGCGAAGGCAGCCCCTTGGGAATGTACTGACGCTCATGTGCGA	TCCGGAATTATTGGGCGTAAAGAGCATGTAGGCGGTTTTTTAAGTCTGGAGTGAAAATGCGGGGCTCAACCCCGTATGGCTCTGGATACTGGAAGACTTGAGTGCAGGAGAGGAAAGGGGAATTCCCAGTGTAGCGGTGAAATGCGTAGATATTGGGAGGAACACCAGTGGCGAAGGCGCCTTTCTGGACTGTGTCTGACGCTGAGATGCGA	TACGTAGGTCCCGAGCGTTGTCCGGATTTATTGGGCGTAAAGCGAGCGCAGGCGGTTTAATAAGTCTGAAGTTAAAGGCAGTGGCTTAACCATTGTTCGCTTTGGAAACTGTTAGACTTGAGTGCAGAAGGGGAGAGTGGAATTCCATGTGTAGCGGTGAAATGCGTAGATATATGGAGGAACACCGGTGGCGAAAGCGGCTCTCTGGTCTGTAACTGACGCTGAGGCTCGAAAGCGTGGGGAGCAAACAGG	TCCGGATTTACTGGGTGTAAAGGGAGCGCAGGCGGAAGGCTAAGTCTGATGTGAAAGCCCGGGGCTCAACCCCGGTACTGCATTGGAAACTGGTCATCTAGAGTGTCGGAGGGGTAAGTGGAATTCCTAGTGTAGCGGTGAAATGCGTAGATATTAGGAGGAACACCAGTGGCGAAGGCGGCTTACTGGACGATAACTGACGCTGAGGCTCGA	TACGTATGGTGCAAGCGTTATCCGGATTTACTGGGTGTAAAGGGAGCGCAGGCGGTGCGGCAAGTCTGATGTGAAAGCCCGGGGCTCAACCCCGGTACTGCATTGGAAACTGTCGTACTAGAGTGTCGGAGGGGTAAGCGGAATTCCTAGTGTAGCGGTGAAATGCGTAGATATTAGGAGGAACACCAGTGGCGAAGGCGGCTTACTGGACGATAACTGACGCTGAGGCTCGAAAGCGTGGGGAGCAAACAGG	TCCGGATTTATTGGGTTTAAAGGGAGCGCAGGCGGACCTTTAAGTCAGCTGTGAAATACGGCGGCTCAACCGTCGAACTGCAGTTGATACTGGAGGTCTTGAGTGCACACAGGGATACTGGAATTCATGGTGTAGCGGTGAAATGCTCAGATATCATGAAGAACTCCGATCGCGAAGGCAGGTATCCGGGGTGCAACTGACGCTGAGGCTCGA	TCCGGAATTACTGGGTGTAAAGGGAGCGCAGGCGGACCGGCAAGTTGGAAGTGAAAACTATGGGCTCAACCCATAAATTGCTTTCAAAACTGCTGGCCTTGAGTAGTGCAGAGGTAGGTGGAATTCCCGGTGTAGCGGTGGAATGCGTAGATATCGGGAGGAACACCAGTGGCGAAGGCGACCTACTGGGCACCAACTGACGCTGAGGCTCGA	TCCGGATTTATTGGGTTTAAAGGGAGCGTAGGCCGGAGATTAAGCGTGTTGTGAAATGTAGATGCTCAACATCTGAACTGCAGCGCGAACTGGTTTCCTTGAGTACGCACAAAGTGGGCGGAATTCGTGGTGTAGCGGTGAAATGCTTAGATATCACGAAGAACTCCGATTGCGAAGGCAGCTCACTGGAGCGCAACTGACGCTGAAGCTCGA	TACGTAGGTCCCGAGCGTTGTCCGGATTTATTGGGCGTAAAGCGAGCGCAGGCGGTTTAATAAGTCTGAAGTTAAAGGCAGTGGCTTAACCATTGTTCGCTTTGGAAACTGTTAAACTTGAGTGCAGAAGGGGAGAGTGGAATTCCATGTGTAGCGGTGAAATGCGTAGATATATGGAGGAACACCGGTGGCGAAAGCGGCTCTCTGGTCTGTAACTGACGCTGAGGCTCGAAAGCGTGGGGAGCAAACAGG	TCCGGAATTATTGGGCGTAAAGGGCGCGCAGGCGGCGTCGTAAGTCGGTCTTAAAAGTGCGGGGCTTAACCCCGTGAGGGGACCGAAACTGCGATGCTAGAGTATCGGAGAGGAAAGCGGAATTCCTAGTGTAGCGGTGAAATGCGTAGATATTAGGAGGAACACCAGTGGCGAAAGCGGCTTTCTGGACGACAACTGACGCTGAGGCGCGA	TCCGGATTTATTGGGTTTAAAGGGAGCGCAGGCGGACCTTTAAGTCAGCTGTGAAATACGGCGGCTCAACCGTCGAACTGCAGTTGATACTGGAGGTCTTGAGTGCACACAGGGATACTGGAATTCATGGTGTAGCGGTGAAATGCTCAGATATCATGAAGAACTCCAATCGCGAAGGCAGGTATCCGGGGTGCAACTGACGCTGAGGCTCGA	TCCGGATTTATTGGGTTTAAAGGGAGCGTAGGCCGTGAGGTAAGCGTGTTGTGAAATGTAGGCGCCCAACGTCTGCACTGCAGCGCGAACTGCCCCACTTGAGTGCGCGCAACGCCGGCGGAACTCGTCGTGTAGCGGTGAAATGCTTAGATATGACGAAGAACCCCGATTGCGAAGGCAGCTGGCGGGAGCGTAACTGACGCTGAAGCTCGA	TACGTAGGGGGCAAGCGTTATCCGGATTTACTGGGTGTAAAGGGAGCGTAGACGGTGTGGCAAGTCTGATGTGAAAGGCATGGGCTCAACCTGTGGACTGCATTGGAAACTGTCATACTTGAGTGCCGGAGGGGTAAGCGGAATTCCTAGTGTAGCGGTGAAATGCGTAGATATTAGGAGGAACACCAGTGGCGAAGGCGGCTTACTGGACGGTAACTGACGTTGAGGCTCGAAAGCGTGGGGAGCAAACAGG	TCCGGATTTATTGGGTTTAAAGGGAGCGTAGGCCGGAGATTAAGCGTGTTGTGAAATGTAGGTGCTCAACATCTGCACTGCAGCGCGAACTGGTTTCCTTGAGTACGCACAAAGTGGGCGGAATTCGTGGTGTAGCGGTGAAATGCTTAGATATCACGAAGAACTCCGATTGCGAAGGCAGCTCACTGGAGCGCAACTGACGCTGAAGCTCGA	TCCGGATTTATTGGGTTTAAAGGGAGCGTAGGTGGACTGGTAAGTCAGTTGTGAAAGTTTGCGGCTCAACCGTAAAATTGCAGTTGATACTGTCAGTCTTGAGTACAGTAGAGGTGGGCGGAATTCGTGGTGTAGCGGTGAAATGCTTAGATATCACGAAGAACTCCGATTGCGAAGGCAGCTCACTGGACTGCAACTGACACTGATGCTCGA	TCCGGATTTATTGGGTTTAAAGGGAGCGTAGGCCGTTTGGTAAGCGTGTTGTGAAATGTCGGGGCTCAACCTGGGCATTGCAGCGCGAACTGCCAGACTTGAGTGCGCAGGAAGTAGGCGGAATTCGTCGTGTAGCGGTGAAATGCTTAGATATGACGAAGAACTCCGATTGCGAAGGCAGCCTGCTGTAGCGCAACTGACGCTGAAGCTCGA	TACGTAGGGTGCAAGCGTTATCCGGAATTATTGGGCGTAAAGGGCTCGTAGGCGGTTCGTCGCGTCCGGTGTGAAAGTCCATCGCTTAACGGTGGATCCGCGCCGGGTACGGGCGGGCTTGAGTGCGGTAGGGGAGACTGGAATTCCCGGTGTAACGGTGGAATGTGTAGATATCGGGAAGAACACCAATGGCGAAGGCAGGTCTCTGGGCCGTTACTGACGCTGAGGAGCGAAAGCGTGGGGAGCGAACAGG	TCCGGATTCATTGGGCGTAAAGCGCGCGTAGGCGGCCCGGCAGGCCGGGGGTCGAAGCGGGGGGCTCAACCCCCCGAAGCCCCCGGAACCTCCGCGGCTTGGGTCCGGTAGGGGAGGGTGGAACACCCGGTGTAGCGGTGGAATGCGCAGATATCGGGTGGAACACCGGTGGCGAAGGCGGCCCTCTGGGCCGAGACCGACGCTGAGGCGCGA	TACGTAGGGGGCGAGCGTTATCCGGATTCATTGGGCGTAAAGCGCGCGTAGGCGGCCCGGCAGGCCGGGGGTCGAAGCGGGGGGCTCAACCCCCCGAAGCCCCCGGAACCTCCGCGGCTTGGGTCCGGTAGGGGAGGGTGGAACACCCGGTGTAGCGGTGGAATGCGCAGATATCGGGTGGAACACCGGTGGCGAAGGCGGCCCTCTGGGCCGAGACCGACGCTGAGGCGCGAAAGCTGGGGGAGCGAACAGG	TCCGGATTTATTGGGTTTAAAGGGAGCGCAGGCGGACTTTTAAGTCAGCTGTGAAATCTGGCGGCTCAACCGTCAGACTGCAGTTGATACTGGAAGTCTTGAGTGCACACAGGGATGCTGGAATTCATGGTGTAGCGGTGAAATGCTCAGATATCATGAAGAACTCCAATCGCGAAGGCAGGCATCCGGGGTGCAACTGACGCTGAGGCTCGA	TTCGGAATCACTGGGCGTAAAGCGTGCGTAGGCTGTTTCGTAAGTCGTGTGTGAAAGGCGCGGGCTCAACCCGCGGACGGCACATGATACTGCGAGACTAGAGTAATGGAGGGGGAACCGGAATTCTCGGTGTAGCAGTGAAATGCGTAGATATCGAGAGGAACACTCGTGGCGAAGGCGGGTTCCTGGACATTAACTGACGCTGAGGCACGA	TCCGGATTTACTGGGTGTAAAGGGCGTGCAGCCGGGTCTGCAAGTCAGATGTGAAATCCATGGGCTCAACCCATGAACTGCATTTGAAACTGTAGATCTTGAGTGTCGGAGGGGCAATCGGAATTCCTAGTGTAGCGGTGAAATGCGTAGATATTAGGAGGAACACCAGTGGCGAAGGCGGATTGCTGGACGATAACTGACGGTGAGGCGCGA	TCCGGATTTATTGGGCGTAAAGCGAGCGCAGGCGGTTTAATAAGTCTGAAGTTAAAGGCAGTGGCTTAACCATTGTTCGCTTTGGAAACTGTTAAACTTGAGTGCAGAAGGGGAGAGTGGAATTCCATGTGTAGCGGTGAAATGCGTAGATATATGGAGGAACACCGGTGGCGAAAGCGGCTCTCTGGTCTGTAACTGACGCTGAGGCTCGA	TACGTAGGTGGCGAGCGTTATCCGGAATGATTGGGCGTAAAGGGTGCGTAGGTGGCAGAACAAGTCTGGAGTAAAAGGTATGGGCTCAACCCGTACTGGCTCTGGAAACTGTTCAGCTAGAGAACAGAAGAGGACGGCGGAACTCCATGTGTAGCGGTAAAATGCGTAGATATATGGAAGAACACCGGTGGCGAAGGCGGCCGTCTGGTCTGTTGCTGACACTGAAGCACGAAAGCGTGGGGAGCAAATAGG	TCCGGAATGATTGGGCGTAAAGGGTGCGTAGGTGGCAGATCAAGTCTGGAGTAAAAGGTATGGGCTCAACCCGTACTGGCTCTGGAAACTGATCAGCTAGAGAACAGAAGAGGACGGCGGAACTCCATGTGTAGCGGTAAAATGCGTAGATATATGGAAGAACACCGGTGGCGAAGGCGGCCGTCTGGTCTGGATTCTGACACTGAAGCACGA	TACGGAAGGTCCGGGCGTTATCCGGATTTATTGGGTTTAAAGGGAGCGTAGGCCGGAGATTAAGCGTGTTGTGAAATGTAGACGCTCAACGTCTGCACTGCAGCGCGAACTGGTTTCCTTGAGTACGCACAAAGTGGGCGGAATTCGTGGTGTAGCGGTGAAATGCTTAGATATCACGAAGAACTCCGATTGCGAAGGCAGCTCACTGGAGCGCAACTGACGCTGAAGCTCGAAAGTGCGGGTATCGAACAGG	TCCGGAATTACTGGGTGTAAAGGGAGCGCAGGCGGGAAGGCAAGTTGGAAGTGAAATCCATGGGCTCAACCCATGAACTGCTTTCAAAACTGTTTTTCTTGAGTAGTGCAGAGGTAGGCGGAATTCCCGGTGTAGCGGTGGAATGCGTAGATATCGGGAGGAACACCAGTGGCGAAGGCGGCCTACTGGGCACCAACTGACGCTGAGGCTCGA	AACGTAGGGTGCAAGCGTTGTCCGGAATTACTGGGTGTAAAGGGAGCGCAGGCGGACCGGCAAGTTGGAAGTGAAAACTATGGGCTCAACCCATAAATTGCTTTCAAAACTGCTGGCCTTGAGTAGTGCAGAGGTAGGTGGAATTCCCGGTGTAGCGGTGGAATGCGTAGATATCGGGAGGAACACCAGTGGCGAAGGCGACCTACTGGGCACCAACTGACGCTGAGGCTCGAAAGCATGGGTAGCAAACAGG	TCCGGAATTATTGGGCGTAAAGGGCTCGTAGGCGGTTCGTCGCGTCCGGTGTGAAAGTCCATCGCTTAACGGTGGATCTGCGCCGGGTACGGGCGGGCTGGAGTGCGGTAGGGGAGACTGGAATTCCCGGTGTAACGGTGGAATGTGTAGATATCGGGAAGAACACCAATGGCGAAGGCAGGTCTCTGGGCCGTTACTGACGCTGAGGAGCGA	TCCGGATTTATTGGGTTTAAAGGGAGCGTAGATGGATGTTTAAGTCAGTTGTGAAAGTTTGCGGCTCAACCGTAAAATTGCAGTTGATACTGGATATCTTGAGTGCAGTTGAGGCAGGCGGAATTCGTGGTGTAGCGGTGAAATGCTTAGATATCACGAAGAACTCCGATTGCGAAGGCAGCCTGCTAAGCTGCAACTGACATTGAGGCTCGA	TCCGGATTTATTGGGTTTAAAGGGAGCGTAGGCCGGAGATTAAGCGTGTTGTGAAATGTAGATGCTCAACATCTGAACTGCAGCGCGAACTGGTTTCCTTGAGTACGCATAAAGTGGGCGGAATTCGTGGTGTAGCGGTGAAATGCTTAGATATCACGAAGAACTCCGATTGCGAAGGCAGCTCACTGGGGCGCAACTGACGCTGAAGCTCGA
S00DF-0001_S1	0	0	0	0	0	4118	92	0	0	730	0	0	0	0	30444	0	0	0	0	0	314	0	15638	0	0	0	0	0	0	0	1093	0	0	0	297	0	726	0	0	0	0	1805	0	26978	0	0	0	0	0
S00DF-0002_S2	0	0	0	0	0	1224	2722	0	0	42270	0	0	0	0	4681	0	0	0	0	0	67	0	6372	0	0	0	827	0	0	0	2118	0	0	0	2179	0	517	0	0	0	0	0	0	45	0	0	0	0	0
S00DF-0003_S3	0	0	0	0	0	44	55	0	0	8781	0	0	0	0	14482	0	0	0	0	0	46	0	12322	0	0	0	0	0	0	0	665	0	0	0	0	0	2478	0	0	0	0	0	0	0	0	76	0	0	0
S00DF-0004_S4	0	0	0	0	0	15801	70	0	0	30869	0	0	0	0	96	0	0	0	0	0	356	0	3770	0	0	0	0	0	0	0	928	0	0	0	0	0	1634	0	0	0	0	2691	0	17	0	125	0	0	0
S00DF-0005_S5	0	0	0	0	0	7019	0	0	0	13502	0	0	0	0	18625	0	0	0	0	0	0	0	188	0	0	0	0	0	0	0	13903	0	0	0	0	0	226	0	0	0	0	0	0	194	0	562	0	0	0
S00DF-0006_S6	0	0	0	0	0	0	57954	0	0	9478	0	0	0	0	7664	0	0	0	0	0	327	0	494	0	0	0	0	0	0	0	1475	0	0	0	838	0	4295	0	0	0	0	13	0	771	0	3635	0	0	0
S00DF-0007_S7	0	0	0	0	0	13802	21	0	0	2230	0	0	0	0	1579	0	0	0	0	0	0	0	47	0	0	0	7912	0	0	0	165	0	0	0	22526	0	1416	0	0	0	0	6917	0	279	0	0	0	0	0
S00DF-0008_S8	0	0	0	0	0	7490	126587	0	0	1579	0	0	0	0	595	0	0	0	0	0	1277	0	6260	0	0	0	0	0	0	0	8965	0	0	0	0	0	720	0	0	0	0	0	0	0	0	0	0	0	0
S00DF-0009_S9	0	0	0	0	0	16087	26	0	0	2898	0	0	0	0	802	0	0	0	0	0	21336	0	0	0	0	0	19322	0	0	0	874	0	0	0	516	0	2980	0	0	0	0	5908	0	0	0	35	0	0	0
S00DF-0010_S10	0	0	0	0	0	0	0	0	0	645	0	0	0	0	1021	0	0	0	0	0	1454	0	28	0	0	0	13863	0	0	0	1629	0	0	0	50	0	2487	0	0	0	0	0	0	57	0	0	0	0	0
S00DF-0011_S11	0	0	0	0	0	16412	0	0	0	54	0	0	0	0	14690	0	0	0	0	0	0	0	0	0	0	0	13295	0	0	0	143	0	0	0	14756	0	12	0	0	0	0	0	0	7	0	0	0	0	0
S00DF-0012_S12	0	0	0	0	0	45	0	0	0	17719	0	0	0	0	59	0	0	0	0	0	0	0	35	0	0	0	49	0	0	0	7322	0	0	0	0	0	0	0	0	0	0	0	0	0	0	275	0	0	0
S00DF-0013_S13	0	0	0	0	0	63	0	0	0	17	0	0	0	0	21	0	0	0	0	0	0	0	28	0	0	0	77	0	0	0	31	0	0	0	0	0	16	0	0	0	0	0	0	0	0	0	0	0	0
S00DF-0014_S14	0	0	0	0	0	34	73	0	0	1331	0	0	0	0	55	0	0	0	0	0	2237	0	2463	0	0	0	0	0	0	0	268	0	0	0	0	0	2037	0	0	0	0	2503	0	429	0	19	0	0	0
S00DF-0015_S15	0	0	0	0	0	197	0	0	0	1172	0	0	0	0	397	0	0	0	0	0	243	0	7521	0	0	0	0	0	0	0	397	0	0	0	0	0	3564	0	0	0	0	864	0	9206	0	2337	0	0	0
S00DF-0016_S16	0	0	0	0	0	11307	0	0	0	95	0	0	0	0	12599	0	0	0	0	0	18959	0	130	0	0	0	70139	0	0	0	133	0	0	0	2372	0	1247	0	0	0	0	17	0	519	0	752	0	0	0
S00DF-0017_S17	0	0	0	0	0	1198	107	0	0	2178	0	0	0	0	13955	0	0	0	0	0	1006	0	100	0	0	0	0	0	0	0	657	0	0	0	518	0	2080	0	0	0	0	0	0	751	0	142	0	0	0
S00DF-0018_S18	0	0	0	0	0	57	25	0	0	99	0	0	0	0	16219	0	0	0	0	0	4181	0	0	0	0	0	0	0	0	0	2185	0	0	0	34279	0	4821	0	0	0	0	0	0	39666	0	479	0	0	0
S00DF-0019_S19	0	0	0	0	0	32108	38	0	0	8947	0	0	0	0	275	0	0	0	0	0	65	0	1991	0	0	0	0	0	0	0	799	0	0	0	421	0	1823	0	0	0	0	5947	0	339	0	114	0	0	0
S00DF-0020_S20	0	0	0	0	0	3515	45058	0	0	7771	0	0	0	0	320	0	0	0	0	0	0	0	853	0	0	0	0	0	0	0	1362	0	0	0	109	0	449	0	0	0	0	5174	0	0	0	105	0	0	0
S00DF-0021_S21	0	0	0	0	0	81173	18	0	0	116	0	0	0	0	5800	0	0	0	0	0	1872	0	50	0	0	0	3383	0	0	0	4681	0	0	0	2724	0	7205	0	0	0	0	13	0	119	0	376	0	0	0
S00DF-0022_S22	0	0	0	0	0	189	33	0	0	8276	0	0	0	0	2822	0	0	0	0	0	106	0	0	0	0	0	8184	0	0	0	5338	0	0	0	35	0	1739	0	0	0	0	608	0	69	0	760	0	0	0
S00DF-0023_S23	0	0	0	0	0	13357	16	0	0	47	0	0	0	0	73	0	0	0	0	0	31614	0	649	0	0	0	0	0	0	0	2050	0	0	0	121	0	289	0	0	0	0	6655	0	111	0	47	0	0	0
S00DF-0024_S24	0	0	0	0	0	11175	60	0	0	2163	0	0	0	0	245	0	0	0	0	0	2165	0	535	0	0	0	0	0	0	0	3815	0	0	0	0	0	1466	0	0	0	0	1719	0	1703	0	784	0	0	0
S00DF-0025_S25	0	0	0	0	0	4158	23	0	0	8893	0	0	0	0	863	0	0	0	0	0	141	0	29	0	0	0	442	0	0	0	643	0	0	0	294	0	419	0	0	0	0	0	0	0	0	103	0	0	0
S00DF-0026_S26	0	0	0	0	0	5825	0	0	0	1172	0	0	0	0	591	0	0	0	0	0	46	0	322	0	0	0	0	0	0	0	1690	0	0	0	2773	0	1906	0	0	0	0	0	0	766	0	5555	0	0	0
S00DF-0027_S27	0	0	0	0	0	46	0	0	0	27680	0	0	0	0	850	0	0	0	0	0	276	0	312	0	0	0	893	0	0	0	2585	0	0	0	0	0	930	0	0	0	0	13	0	173	0	2544	0	0	0
S00DF-0028_S28	0	0	0	0	0	448	255	0	0	30025	0	0	0	0	22	0	0	0	0	0	1241	0	0	0	0	0	0	0	0	0	6286	0	0	0	0	0	2666	0	0	0	0	0	0	81	0	305	0	0	0
S00DF-0029_S29	0	0	0	0	0	1373	0	0	0	2609	0	0	0	0	73	0	0	0	0	0	120	0	31	0	0	0	0	0	0	0	468	0	0	0	0	0	8093	0	0	0	0	0	0	115	0	39	0	0	0
S00DF-0030_S30	0	0	0	0	0	463	12	0	0	6093	0	0	0	0	201	0	0	0	0	0	4853	0	326	0	0	0	145	0	0	0	1365	0	0	0	0	0	2823	0	0	0	0	282	0	324	0	3364	0	0	0
S00DF-0031_S31	0	0	0	0	0	42	0	0	0	49	0	0	0	0	10	0	0	0	0	0	43	0	51	0	0	0	0	0	0	0	0	0	0	0	0	0	0	0	0	0	0	13	0	0	0	11	0	0	0
S00DF-0032_S32	0	0	0	0	0	35	0	0	0	4297	0	0	0	0	106	0	0	0	0	0	39	0	801	0	0	0	0	0	0	0	1387	0	0	0	0	0	1322	0	0	0	0	208	0	294	0	6945	0	0	0
S00DF-0033_S33	0	0	0	0	0	101	48413	0	0	33	0	0	0	0	139	0	0	0	0	0	4671	0	0	0	0	0	7197	0	0	0	1543	0	0	0	0	0	16	0	0	0	0	83	0	0	0	102	0	0	0
S00DF-0034_S34	0	0	0	0	0	4455	22	0	0	1451	0	0	0	0	457	0	0	0	0	0	9762	0	930	0	0	0	422	0	0	0	216	0	0	0	1089	0	691	0	0	0	0	5565	0	237	0	3680	0	0	0
S00DF-0035_S35	0	0	0	0	0	0	17	0	0	232	0	0	0	0	144	0	0	0	0	0	0	0	2311	0	0	0	132	0	0	0	435	0	0	0	0	0	88	0	0	0	0	10	0	0	0	722	0	0	0
S00DF-0036_S36	0	0	0	0	0	7	48	0	0	1223	0	0	0	0	13327	0	0	0	0	0	46	0	5298	0	0	0	0	0	0	0	316	0	0	0	0	0	272	0	0	0	0	425	0	194	0	3974	0	0	0
S00DF-0037_S37	0	0	0	0	0	33	19	0	0	241	0	0	0	0	800	0	0	0	0	0	162	0	310	0	0	0	0	0	0	0	5424	0	0	0	0	0	1577	0	0	0	0	479	0	1905	0	58	0	0	0
S00DF-0038_S38	0	0	0	0	0	729	38	0	0	79	0	0	0	0	3922	0	0	0	0	0	1502	0	4557	0	0	0	0	0	0	0	338	0	0	0	0	0	800	0	0	0	0	564	0	348	0	1082	0	0	0
S00DF-0039_S39	0	0	0	0	0	52	20	0	0	3872	0	0	0	0	10964	0	0	0	0	0	22348	0	5854	0	0	0	0	0	0	0	1560	0	0	0	0	0	1453	0	0	0	0	1473	0	223	0	271	0	0	0
S00DF-0040_S40	0	0	0	0	0	3672	39	0	0	460	0	0	0	0	3695	0	0	0	0	0	0	0	1514	0	0	0	0	0	0	0	1116	0	0	0	1828	0	631	0	0	0	0	34	0	65	0	0	0	0	0
S00DF-0041_S41	0	0	0	0	0	994	51	0	0	68	0	0	0	0	32	0	0	0	0	0	0	0	42	0	0	0	0	0	0	0	31	0	0	0	239	0	131	0	0	0	0	17	0	26	0	87	0	0	0
S00DF-0042_S42	0	0	0	0	0	5836	2635	0	0	512	0	0	0	0	1751	0	0	0	0	0	0	0	33	0	0	0	131	0	0	0	1487	0	0	0	11701	0	7608	0	0	0	0	654	0	998	0	5532	0	0	0
S00DF-0043_S43	0	0	0	0	0	4815	2710	0	0	57	0	0	0	0	1774	0	0	0	0	0	338	0	271	0	0	0	0	0	0	0	2502	0	0	0	2127	0	3270	0	0	0	0	0	0	4779	0	219	0	0	0
S00DF-0044_S44	0	0	0	0	0	0	29	0	0	0	0	0	0	0	0	0	0	0	0	0	0	0	37	0	0	0	0	0	0	0	0	0	0	0	0	0	0	0	0	0	0	0	0	0	0	0	0	0	0
S00DF-0045_S45	0	0	0	0	0	9685	0	0	0	550	0	0	0	0	815	0	0	0	0	0	50	0	53049	0	0	0	0	0	0	0	1516	0	0	0	2109	0	110	0	0	0	0	11	0	0	0	0	0	0	0
S00DF-0046_S46	0	0	0	0	0	25	109	0	0	10636	0	0	0	0	782	0	0	0	0	0	342	0	9760	0	0	0	0	0	0	0	360	0	0	0	0	0	538	0	0	0	0	13	0	0	0	80	0	0	0
S00DF-0047_S47	0	0	0	0	0	7298	0	0	0	1583	0	0	0	0	19	0	0	0	0	0	0	0	39494	0	0	0	0	0	0	0	407	0	0	0	6236	0	0	0	0	0	0	0	0	13	0	1860	0	0	0
S00DF-0048_S48	0	0	0	0	0	0	16	0	0	1001	0	0	0	0	39	0	0	0	0	0	28085	0	3958	0	0	0	463	0	0	0	2031	0	0	0	126	0	665	0	0	0	0	14384	0	666	0	69	0	0	0
S00DF-0049_S49	0	0	0	0	0	21250	29	0	0	5221	0	0	0	0	1398	0	0	0	0	0	209	0	216	0	0	0	8929	0	0	0	5692	0	0	0	9731	0	10695	0	0	0	0	5184	0	58	0	37	0	0	0
S00DF-0050_S50	0	0	0	0	0	1378	7	0	0	58	0	0	0	0	1231	0	0	0	0	0	9867	0	110	0	0	0	206	0	0	0	1537	0	0	0	643	0	1215	0	0	0	0	107	0	2325	0	965	0	0	0
S00DF-0051_S51	0	0	0	0	0	53	0	0	0	9171	0	0	0	0	2050	0	0	0	0	0	773	0	0	0	0	0	1953	0	0	0	4773	0	0	0	0	0	981	0	0	0	0	0	0	27	0	3758	0	0	0
S00DF-0052_S52	0	0	0	0	0	40	870	0	0	2513	0	0	0	0	765	0	0	0	0	0	535	0	131	0	0	0	0	0	0	0	2038	0	0	0	0	0	2019	0	0	0	0	8185	0	619	0	16	0	0	0
S00DF-0053_S53	0	0	0	0	0	215	1371	0	0	1692	0	0	0	0	105	0	0	0	0	0	13100	0	373	0	0	0	1784	0	0	0	17193	0	0	0	165	0	3034	0	0	0	0	0	0	0	0	221	0	0	0
S00DF-0054_S54	0	0	0	0	0	36	0	0	0	1794	0	0	0	0	16210	0	0	0	0	0	10981	0	653	0	0	0	0	0	0	0	2378	0	0	0	0	0	233	0	0	0	0	2589	0	92	0	0	0	0	0
S00DF-0055_S55	0	0	0	0	0	22286	2516	0	0	10894	0	0	0	0	28696	0	0	0	0	0	154	0	47	0	0	0	7311	0	0	0	680	0	0	0	862	0	585	0	0	0	0	19	0	16	0	1202	0	0	0
S00DF-0056_S56	0	0	0	0	0	36903	26	0	0	7802	0	0	0	0	58	0	0	0	0	0	86	0	0	0	0	0	0	0	0	0	1289	0	0	0	644	0	214	0	0	0	0	0	0	34	0	0	0	0	0
S00DF-0057_S57	0	0	0	0	0	16546	5230	0	0	3582	0	0	0	0	385	0	0	0	0	0	118	0	0	0	0	0	0	0	0	0	810	0	0	0	1844	0	2454	0	0	0	0	215	0	180	0	13855	0	0	0
S00DF-0058_S58	0	0	0	0	0	29	13	0	0	1787	0	0	0	0	6730	0	0	0	0	0	36	0	26	0	0	0	0	0	0	0	1094	0	0	0	0	0	22	0	0	0	0	0	0	29	0	27	0	0	0
S00DF-0059_S59	0	0	0	0	0	582	31	0	0	1121	0	0	0	0	94	0	0	0	0	0	646	0	17	0	0	0	559	0	0	0	2213	0	0	0	839	0	7394	0	0	0	0	13	0	791	0	32	0	0	0
S00DF-0060_S60	0	0	0	0	0	3900	132397	0	0	517	0	0	0	0	118	0	0	0	0	0	0	0	0	0	0	0	0	0	0	0	383	0	0	0	308	0	34	0	0	0	0	159	0	83	0	346	0	0	0
S00DF-0061_S61	0	0	0	0	0	1695	19	0	0	5132	0	0	0	0	33	0	0	0	0	0	2051	0	58	0	0	0	0	0	0	0	1832	0	0	0	1437	0	5207	0	0	0	0	3579	0	732	0	15	0	0	0
S00DF-0062_S62	0	0	0	0	0	35	36	0	0	7150	0	0	0	0	123	0	0	0	0	0	1707	0	157	0	0	0	0	0	0	0	616	0	0	0	0	0	2217	0	0	0	0	12754	0	139	0	40	0	0	0
S00DF-0063_S63	0	0	0	0	0	39929	20	0	0	458	0	0	0	0	46	0	0	0	0	0	7214	0	0	0	0	0	734	0	0	0	270	0	0	0	1628	0	4493	0	0	0	0	762	0	71	0	30	0	0	0
S00DF-0064_S64	0	0	0	0	0	7590	63	0	0	817	0	0	0	0	2319	0	0	0	0	0	244	0	732	0	0	0	353	0	0	0	1311	0	0	0	47	0	3924	0	0	0	0	2394	0	52	0	24731	0	0	0
S00DF-0065_S65	0	0	0	0	0	0	22	0	0	0	0	0	0	0	244	0	0	0	0	0	0	0	15	0	0	0	0	0	0	0	0	0	0	0	0	0	0	0	0	0	0	0	0	0	0	11	0	0	0
S003K-0544_S228	577	739	43	567	2220	0	0	0	258	0	468	242	63	51	0	0	0	539	124	0	0	72	0	0	35	0	0	0	0	0	0	0	19	0	0	46	0	648	0	225	0	0	0	0	172	0	0	0	0
S003K-0545_S229	206	160	41	554	0	0	0	0	179	0	281	0	24	0	0	0	0	0	0	0	0	0	0	0	193	0	0	0	0	0	0	0	53	0	0	0	0	183	0	375	0	0	0	0	0	0	0	218	0
S003K-0547_S231	2328	1610	383	472	2425	0	0	0	514	0	1229	0	25	24	0	0	0	43	0	0	0	126	0	55	86	0	0	0	0	0	0	0	151	0	0	92	0	0	166	188	0	0	0	0	225	0	0	55	306
S003K-0548_S232	255	619	288	467	240	0	0	0	259	0	82	0	471	343	0	0	143	97	341	66	0	73	0	0	124	0	0	0	50	40	0	0	99	0	0	87	0	0	0	258	0	0	272	0	127	0	0	58	31
S003K-0550_S234	517	946	29	211	1082	0	0	0	0	0	41	0	54	0	0	140	711	53	69	0	0	280	0	231	70	0	0	0	0	109	0	0	0	346	0	0	0	0	42	65	0	0	0	0	0	0	0	38	0
S003K-0551_S235	432	1126	56	160	0	0	0	0	0	0	40	0	163	180	0	0	0	0	0	217	0	57	0	0	150	0	0	0	99	264	0	0	0	0	0	0	0	0	0	93	0	0	95	0	0	0	0	10	0
S003K-0552_S236	2813	1343	0	524	28	0	0	0	139	0	102	35	50	28	0	32	255	170	20	104	0	118	0	0	180	0	0	0	0	0	0	0	0	175	0	0	0	0	0	45	0	0	0	0	0	0	0	0	0
S003K-0553_S237	686	1226	0	150	402	0	0	0	274	0	0	0	0	32	0	6	106	213	66	327	0	114	0	0	58	0	0	0	269	64	0	0	0	0	0	0	0	0	0	112	0	0	20	0	0	0	0	0	0
S003K-0554_S241	0	38	34	605	1088	0	0	0	1111	0	210	0	278	186	0	0	912	0	55	0	0	91	0	0	83	0	0	0	0	0	0	0	119	0	0	15	0	0	0	167	0	0	0	0	0	0	0	154	0
S003K-0555_S242	765	1461	1873	0	1980	0	0	0	0	0	603	0	541	426	0	0	0	285	111	35	0	0	0	0	127	0	0	0	492	130	0	0	0	117	0	240	0	0	0	20	0	0	0	0	0	0	0	11	0
S003K-0556_S243	1001	2101	16	680	2265	0	0	0	310	0	548	132	0	30	0	0	667	0	0	0	0	353	0	0	159	0	0	0	0	0	0	0	59	56	0	119	0	0	12	341	0	0	78	0	125	0	0	80	0
S003K-0557_S244	1671	209	21	528	647	0	0	0	617	0	288	0	295	118	0	42	0	0	865	0	0	128	0	0	198	0	0	0	324	117	0	0	0	0	0	203	0	0	0	38	0	0	0	0	74	0	0	0	0
S003K-0558_S245	339	565	499	518	261	0	0	0	204	0	0	0	716	560	0	0	247	0	460	0	0	30	0	0	0	0	0	0	0	0	0	0	0	0	0	40	0	0	0	15	0	0	110	0	0	0	0	0	0
S003K-0559_S246	629	1808	0	292	992	0	0	0	278	0	292	0	0	0	0	0	0	0	0	0	0	0	0	0	27	0	0	0	0	0	0	0	0	0	0	0	0	728	0	242	0	0	0	0	0	0	0	0	0
S003K-0560_S247	361	567	0	290	0	0	0	0	114	0	0	52	91	183	0	0	0	0	121	246	0	403	0	0	75	0	0	0	0	53	0	0	0	169	0	0	0	0	0	49	0	0	43	0	0	0	0	0	45
S003K-0561_S248	1263	459	0	449	0	0	0	0	0	0	200	75	496	207	0	0	0	47	494	158	0	177	0	0	0	0	0	0	29	119	0	0	0	0	0	65	0	0	38	120	0	0	0	0	0	0	0	0	0
S003K-0562_S249	438	383	44	101	782	0	0	0	99	0	207	0	434	0	0	0	0	0	20	0	0	332	0	0	93	0	0	0	0	0	0	0	0	25	0	39	0	0	266	235	0	0	0	0	194	0	0	51	0
S003K-0563_S250	3767	252	0	231	0	0	0	0	135	0	265	50	114	0	0	0	0	0	21	0	0	32	0	0	197	0	0	0	0	0	0	0	0	237	0	44	0	0	394	160	0	0	81	0	0	0	0	0	49
S003K-0564_S251	204	654	0	394	0	0	0	0	0	0	195	0	68	130	0	0	1294	0	64	0	0	119	0	0	310	224	0	0	0	0	0	0	108	0	0	101	0	0	0	147	0	0	257	0	0	0	0	50	0
S003K-0565_S252	340	357	279	0	122	0	0	0	0	0	68	0	103	0	0	0	279	82	84	597	0	162	0	0	200	0	0	0	0	120	0	0	201	28	0	20	0	0	256	218	0	0	163	0	103	0	0	0	37
S003K-0566_S253	366	518	396	705	1053	0	0	0	41	0	325	636	512	679	0	0	0	343	418	0	0	326	0	0	80	0	0	0	0	0	0	0	84	0	0	56	0	0	0	24	0	0	6	0	0	0	0	0	0
S003K-0567_S254	359	510	1467	289	0	0	0	0	142	0	88	91	223	286	0	0	0	0	360	0	0	47	0	1046	172	248	0	0	632	38	0	0	0	0	0	149	0	0	0	19	0	0	586	0	0	0	0	0	0
S003K-0568_S255	70	214	3	168	0	0	0	0	0	0	52	0	0	0	0	0	0	0	0	0	0	45	0	0	0	0	0	0	0	45	0	0	187	0	0	0	0	0	0	56	0	0	0	0	289	0	0	90	0
S003K-0569_S256	450	1034	982	258	0	0	0	0	0	0	52	69	251	149	0	0	0	126	168	48	0	374	0	0	84	0	0	0	67	88	0	0	0	196	0	12	0	0	0	152	0	0	0	0	440	0	0	57	0
S003K-0570_S257	1326	1258	154	194	0	0	0	0	0	0	0	117	1436	693	0	0	0	183	520	0	0	26	0	0	75	91	0	0	0	0	0	0	0	0	0	182	0	460	21	10	0	0	134	0	0	0	84	0	0
S003K-0571_S258	1433	205	0	224	0	0	0	0	31	0	108	0	9	28	0	0	0	0	0	0	0	353	0	0	22	0	0	0	0	0	0	0	471	0	0	0	0	0	0	92	0	0	0	0	0	0	0	0	43
S003K-0572_S259	1215	268	54	169	1053	0	0	0	0	0	196	0	136	61	0	0	281	101	21	0	0	0	0	0	165	0	0	0	0	0	0	95	36	143	0	59	0	54	0	154	0	0	0	0	476	0	0	48	116
S003K-0573_S260	1134	52	371	275	634	0	0	0	58	0	199	99	14	0	0	0	0	0	39	0	0	68	0	0	419	0	0	0	0	0	0	0	25	0	0	0	0	0	0	21	0	0	0	0	286	0	0	0	0
S003K-0574_S261	501	133	0	122	1050	0	0	0	111	0	140	0	17	0	0	0	0	61	7	0	0	152	0	0	294	0	0	0	0	0	0	0	15	0	0	20	0	0	44	0	0	0	0	0	91	0	0	0	0
S003K-0575_S262	514	575	1885	290	274	0	0	0	243	0	46	0	99	297	0	0	0	0	0	0	0	214	0	0	717	0	0	0	0	91	0	0	0	0	0	556	0	0	108	69	0	0	96	0	0	0	12	0	19
S003K-0576_S263	973	1275	122	840	0	0	0	0	236	0	178	51	93	22	0	10	0	204	32	225	0	199	0	0	51	76	0	0	126	0	0	0	33	232	0	32	0	0	0	214	0	0	112	0	0	0	0	0	0
S003K-0577_S264	666	1165	26	477	0	0	0	0	0	0	441	0	22	52	0	0	100	99	25	381	0	111	0	0	262	38	0	0	20	77	0	0	71	0	0	47	0	0	0	418	0	0	77	0	0	0	0	0	0
S003K-0578_S265	0	16	3430	357	0	0	0	0	0	0	203	255	51	97	0	0	0	0	48	0	0	41	0	0	143	0	0	0	0	0	0	0	0	0	0	377	0	0	18	0	0	0	0	0	0	0	659	131	0
S003K-0579_S266	1168	1386	188	842	270	0	0	0	0	0	377	0	437	434	0	0	772	106	113	397	0	45	0	0	47	75	0	0	0	0	0	0	0	20	0	163	0	0	48	19	0	0	233	0	140	0	100	0	0
S003K-0580_S267	726	560	0	167	557	0	0	0	0	0	87	53	0	0	0	0	0	145	117	0	0	251	0	906	0	0	0	0	0	0	0	0	49	220	0	57	0	0	14	86	0	0	0	0	0	0	0	26	64
S003K-0581_S268	534	139	0	249	723	0	0	0	86	0	0	0	424	209	0	0	0	79	645	0	0	87	0	0	0	0	0	0	0	0	0	0	0	66	0	0	0	0	31	38	0	0	27	0	0	0	0	10	50
S003K-0582_S269	2256	653	18	435	221	0	0	0	237	0	188	93	214	221	0	0	0	0	180	635	0	151	0	0	88	0	0	0	0	0	0	0	0	0	0	0	0	0	51	30	0	0	0	0	0	0	0	0	0
S003K-0583_S270	460	358	293	573	633	0	0	0	361	0	176	0	0	0	0	0	0	0	0	0	0	98	0	0	94	71	0	0	0	0	0	0	0	79	0	152	0	420	0	31	0	0	0	0	121	0	0	0	35
S003K-0584_S271	129	495	69	771	650	0	0	0	167	0	242	134	98	149	0	0	0	142	106	85	0	78	0	0	90	77	0	0	0	0	0	0	398	134	0	0	0	0	264	201	0	0	127	0	0	0	0	0	0
S003K-0585_S272	74	165	16	131	0	0	0	0	249	0	226	0	0	36	0	0	0	0	15	0	0	161	0	0	178	0	0	0	0	0	0	0	0	0	0	113	0	0	114	298	0	0	0	0	0	0	0	97	0
S003K-0586_S273	283	274	261	346	0	0	0	0	0	0	500	0	101	357	0	0	0	53	23	278	0	162	0	0	120	0	0	0	0	0	0	0	0	0	0	0	0	0	39	160	0	0	61	0	0	0	0	0	0
S003K-0587_S274	348	238	39	360	0	0	0	0	62	0	312	89	615	301	0	0	1019	0	473	1737	0	607	0	0	113	0	0	0	0	0	0	0	0	399	0	359	0	0	0	0	0	0	116	0	0	0	0	189	0
S003K-0588_S275	859	556	0	688	764	0	0	0	153	0	92	0	37	66	0	0	17	38	0	173	0	230	0	0	998	61	0	0	0	197	0	0	0	0	0	11	0	0	10	125	0	0	224	0	0	0	0	17	30
S003K-0589_S276	1133	201	891	761	329	0	0	0	2104	0	136	45	0	65	0	0	0	0	65	0	0	25	0	0	29	0	0	0	0	0	0	0	0	0	0	171	0	0	131	0	0	0	201	0	68	0	0	0	0
S003K-0590_S277	366	220	146	635	31	0	0	0	0	0	288	0	63	140	0	0	0	554	355	969	0	55	0	194	570	0	0	0	0	0	0	0	0	0	0	374	0	0	11	128	0	0	179	0	0	0	0	0	0
S003K-0591_S278	103	1200	267	156	1240	0	0	0	176	0	35	0	97	20	0	0	0	149	113	25	0	0	0	0	28	241	0	234	326	323	0	0	0	39	0	69	0	0	0	93	0	0	45	0	0	0	73	0	0
S003K-0593_S280	827	1512	578	98	233	0	0	0	342	0	138	0	0	12	0	0	0	33	47	0	0	262	0	0	142	0	0	0	0	0	0	0	0	312	0	27	0	0	7	161	0	0	18	0	225	0	0	30	71
S003K-0602_S289	0	847	637	518	801	0	0	0	253	0	71	41	94	14	0	0	0	0	507	0	0	132	0	0	68	318	0	0	0	0	0	0	34	0	0	0	0	0	85	45	0	0	0	0	0	0	0	247	0
S003K-0603_S290	257	508	0	172	0	0	0	0	0	0	0	72	0	0	0	0	0	83	14	0	0	21	0	0	0	0	0	0	0	0	0	0	0	0	0	0	0	0	0	0	0	0	0	0	181	0	0	0	0
S003K-0604_S291	550	142	0	710	404	0	0	0	196	0	107	128	556	322	0	0	1520	0	377	0	0	120	0	0	341	0	0	0	0	0	0	0	0	0	0	297	0	0	16	0	0	0	0	0	0	0	31	16	0
S003K-0605_S292	823	1407	217	1083	0	0	0	0	295	0	413	982	1229	122	0	0	0	89	60	40	0	313	0	0	346	147	0	0	0	0	0	0	0	0	0	106	0	0	0	0	0	0	113	0	0	0	0	0	0
S003K-0606_S293	907	303	11	1143	21	0	0	0	132	0	0	50	173	423	0	0	0	76	386	0	0	91	0	0	114	0	0	0	0	0	0	0	0	426	0	327	0	314	0	42	0	0	0	0	0	0	0	0	0
S003K-0608_S295	962	2306	37	597	262	0	0	0	0	0	313	167	0	198	0	0	261	0	288	352	0	845	0	0	308	0	0	0	0	0	0	0	17	75	0	144	0	392	0	247	0	0	216	0	325	0	0	0	0
S003K-0609_S296	386	470	0	196	872	0	0	0	243	0	99	252	0	12	0	0	0	409	83	0	0	43	0	0	82	62	0	0	0	0	0	0	0	184	0	15	0	935	0	27	0	0	0	0	0	0	0	0	21
S003K-0610_S297	484	1215	0	255	594	0	0	0	0	0	83	0	0	487	0	0	579	120	45	192	0	0	0	0	422	109	0	0	0	96	0	0	0	36	0	0	0	0	0	77	0	0	0	0	0	0	0	0	27
S003K-0611_S298	836	1136	19	328	49	0	0	0	179	0	118	22	42	397	0	0	128	38	309	305	0	296	0	0	0	0	0	0	0	0	0	135	0	202	0	33	0	0	107	78	0	0	5	0	146	0	0	0	0
S003K-0612_S299	964	1645	0	1354	124	0	0	0	473	0	184	744	17	39	0	0	0	237	35	395	0	40	0	300	0	0	0	0	0	57	0	0	0	194	0	454	0	0	188	169	0	0	0	0	0	0	0	78	87
S003K-0613_S300	1220	954	22	228	0	0	0	0	64	0	133	0	0	84	0	0	0	98	335	293	0	148	0	0	22	0	0	0	0	0	0	0	0	380	0	5	0	0	0	92	0	0	0	0	180	0	0	0	0
S003K-0614_S301	155	0	85	480	7	0	0	0	0	0	355	183	200	71	0	0	0	0	124	1101	0	376	0	0	64	0	0	0	0	0	0	0	30	185	0	3	0	0	0	115	0	0	85	0	0	0	0	22	0
S003K-0615_S302	204	210	60	0	771	0	0	0	70	0	50	48	0	0	0	0	0	115	0	0	0	241	0	0	853	0	0	0	0	0	0	0	195	0	0	0	0	0	413	378	0	0	165	0	0	0	0	268	0
S003K-0616_S303	0	0	99	801	0	0	0	0	140	0	251	0	0	0	0	0	0	0	10	0	0	388	0	0	549	0	0	0	0	0	0	0	242	0	0	31	0	0	456	70	0	0	0	0	0	0	0	0	0
S003K-0617_S304	771	953	24	64	0	0	0	0	405	0	987	41	93	47	0	0	0	428	103	452	0	0	0	172	372	83	0	0	0	0	0	0	0	70	0	103	0	590	0	144	0	0	73	0	0	0	0	40	0
S003K-0618_S305	736	445	48	421	49	0	0	0	92	0	268	0	0	98	0	0	0	200	0	252	0	0	0	32	235	102	0	0	0	37	0	0	0	0	0	126	0	47	0	390	0	0	193	0	0	0	0	27	17
S003K-0619_S306	1082	1504	0	0	0	0	0	0	213	0	0	94	163	33	0	0	0	0	14	0	0	82	0	0	29	0	0	0	0	0	0	0	0	0	0	0	0	0	48	49	0	0	0	0	0	0	0	267	0
S003K-0620_S307	0	0	0	1599	0	0	0	0	0	0	478	361	222	89	0	0	0	0	60	0	0	209	0	0	69	0	0	0	0	0	0	0	613	0	0	0	0	0	0	69	0	0	0	0	0	0	0	1120	0
S003K-0621_S308	479	958	13	347	543	0	0	0	319	0	243	48	0	73	0	83	271	59	141	425	0	209	0	140	77	167	0	0	953	83	0	0	0	380	0	97	0	152	0	73	0	0	0	0	0	0	0	12	0
S003K-0622_S309	792	992	0	0	477	0	0	0	0	0	68	66	0	0	0	7	0	0	43	7	0	73	0	0	102	0	0	0	0	0	0	0	0	24	0	36	0	0	108	82	0	0	0	0	130	0	0	65	0
S003K-0623_S310	272	1182	0	356	0	0	0	0	0	0	150	107	50	81	0	0	0	158	583	519	0	517	0	0	100	179	0	0	98	154	0	0	0	306	0	0	0	0	0	149	0	0	0	0	0	0	0	18	0
S003K-0624_S311	84	167	7	578	0	0	0	0	496	0	177	0	235	52	0	0	0	76	107	0	0	405	0	0	0	0	0	0	0	0	0	0	530	0	0	32	0	0	0	56	0	0	548	0	146	0	0	208	0
S003K-0625_S312	370	386	9	290	47	0	0	0	0	0	95	0	0	0	0	0	332	0	14	215	0	121	0	0	605	0	0	0	0	0	0	0	44	293	0	0	0	0	0	443	0	0	0	0	170	0	0	120	0
S003K-0626_S313	460	45	600	1213	876	0	0	0	122	0	203	113	385	74	0	0	0	0	166	13	0	318	0	0	147	0	0	0	0	0	0	0	0	0	0	156	0	596	31	42	0	0	0	0	89	0	0	0	0
S003K-0627_S314	275	188	0	0	0	0	0	0	0	0	42	0	0	0	0	0	0	0	0	66	0	58	0	0	787	0	0	0	0	0	0	0	0	0	0	0	0	0	400	137	0	0	56	0	0	0	0	0	0
S003K-0628_S315	101	107	1513	45	0	0	0	0	0	0	0	111	0	47	0	0	0	0	0	0	0	0	0	0	0	149	0	0	0	0	0	0	0	0	0	0	0	0	0	0	0	0	0	0	0	0	0	1070	0
S003K-0629_S316	0	2386	663	0	0	0	0	0	0	0	0	893	256	194	0	0	0	0	269	0	0	64	0	0	0	0	0	0	0	0	0	0	309	0	0	89	0	0	490	0	0	0	0	0	0	0	0	449	0
S003K-0630_S317	907	919	38	168	318	0	0	0	0	0	0	0	93	23	0	0	0	0	45	0	0	48	0	0	0	57	0	0	0	0	0	0	0	88	0	0	0	0	0	55	0	0	103	0	0	0	0	0	0
S003K-0631_S318	176	188	0	84	65	0	0	0	38	0	0	0	29	0	0	0	0	30	160	0	0	29	0	0	0	0	0	0	28	14	0	0	0	24	0	0	0	0	0	13	0	0	0	0	0	0	0	0	0
S003K-0632_S319	204	796	0	645	0	0	0	0	162	0	131	86	0	217	0	106	0	51	123	0	0	114	0	0	152	213	0	0	0	0	0	0	0	0	0	0	0	0	0	177	0	0	127	0	0	0	0	0	0
S003K-0633_S320	1384	1851	648	164	409	0	0	0	0	0	163	130	0	38	0	0	0	278	12	395	0	0	0	0	189	0	0	0	23	137	0	0	840	0	0	54	0	0	38	230	0	0	9	0	513	0	0	90	27
S003K-0634_S321	889	2301	76	480	0	0	0	0	168	0	118	50	542	1259	0	0	0	0	131	0	0	0	0	0	169	0	0	0	0	0	0	0	0	0	0	51	0	0	36	0	0	0	0	0	0	0	0	24	0
S003K-0635_S322	411	977	20	779	646	0	0	0	0	0	241	0	0	21	0	0	0	448	0	0	0	201	0	0	408	0	0	0	133	0	0	0	49	50	0	0	0	0	3	324	0	0	0	0	224	0	0	268	0
S003K-0636_S323	775	852	2178	251	391	0	0	0	209	0	333	0	54	133	0	0	1784	57	252	14	0	136	0	0	74	73	0	0	0	0	0	0	78	452	0	55	0	0	27	154	0	0	0	0	188	0	0	0	109
S003K-0637_S324	870	941	303	267	760	0	0	0	174	0	307	0	0	0	0	0	0	256	0	257	0	0	0	0	435	666	0	0	0	0	0	0	326	0	0	234	0	0	275	412	0	0	421	0	0	0	0	86	427
S003K-0638_S325	577	1475	14	158	169	0	0	0	0	0	0	0	0	0	0	0	351	92	22	143	0	148	0	0	25	47	0	0	0	0	0	0	0	93	0	0	0	0	0	0	0	0	26	0	0	0	0	0	0
S003K-0639_S326	1919	1470	85	478	0	0	0	0	343	0	318	79	51	15	0	0	0	0	190	0	0	207	0	70	59	0	0	0	0	32	0	0	0	177	0	23	0	0	21	116	0	0	10	0	0	0	0	78	0
S003K-0641_S328	669	544	0	0	157	0	0	0	0	0	0	0	26	0	0	76	0	314	20	90	0	102	0	0	266	0	0	0	149	81	0	0	0	96	0	0	0	0	0	64	0	0	0	0	0	0	0	0	81
S003K-0642_S329	570	541	32	182	0	0	0	0	0	0	0	0	0	0	0	0	0	0	0	679	0	296	0	33	181	109	0	0	0	41	0	0	0	0	0	0	0	0	29	254	0	0	0	0	226	0	0	131	0
S003K-0643_S330	2379	1255	261	0	0	0	0	0	0	0	150	73	0	0	0	0	0	43	0	0	0	418	0	0	382	377	0	0	0	0	0	0	402	31	0	90	0	0	21	260	0	0	86	0	0	0	0	370	0
S0079-0143_S145	2337	3750	146	243	1264	0	0	0	143	0	51	33	0	0	0	0	0	92	65	0	0	374	0	0	82	348	0	0	3584	135	0	0	0	174	0	5	0	0	0	214	0	0	0	0	102	0	0	22	0
S0079-0144_S146	1267	4618	8291	90	2240	0	0	0	48	0	100	1618	215	248	0	0	0	0	32	0	0	47	0	0	1066	2288	0	0	0	0	0	0	42	81	0	34	0	0	0	1498	0	0	35	0	128	0	0	1102	177
S0079-0145_S147	11063	7298	1304	1613	4697	0	0	0	583	0	767	35	0	0	0	0	0	703	27	0	0	562	0	0	155	144	0	0	255	472	0	0	16	412	0	31	0	0	0	510	0	0	0	0	115	0	0	0	0
S0079-0146_S148	0	47	988	125	0	0	0	0	0	0	60	0	68	0	0	0	0	0	34	0	0	41	0	0	12	0	0	0	0	0	0	0	284	0	0	14	0	0	11	340	0	0	0	0	278	0	0	0	0
S0079-0147_S149	1700	3439	91	1485	961	0	0	0	1009	0	2484	229	80	11	0	0	0	618	126	0	0	109	0	3028	51	0	0	0	6367	661	0	0	109	0	0	355	0	0	11	116	0	0	15	0	98	0	0	38	38
S0079-0148_S150	2347	9328	0	243	0	0	0	0	613	0	91	60	0	0	0	246	600	31	45	198	0	1085	0	0	340	197	0	0	2071	216	0	0	0	46	0	9	0	0	0	59	0	0	45	0	195	0	0	0	0
S0079-0149_S151	3764	1635	54	1605	0	0	0	0	32	0	283	129	456	94	0	0	0	0	353	2274	0	60	0	0	149	876	0	0	4465	0	0	0	58	669	0	0	0	0	0	63	0	0	0	0	501	0	0	113	0
S0079-0150_S152	4898	2806	226	352	0	0	0	0	147	0	128	348	126	254	0	0	0	54	1784	621	0	183	0	0	22	0	0	0	3206	315	0	0	0	515	0	34	0	0	0	0	0	0	88	0	103	0	0	0	0
S0079-0151_S153	4755	2203	423	834	20	0	0	0	0	0	563	109	118	77	0	101	0	1866	104	1509	0	85	0	0	463	0	0	0	20	17	0	334	55	888	0	0	0	0	45	203	0	0	55	0	624	0	0	0	0
S0079-0152_S154	56	0	1924	1996	0	0	0	0	0	0	97	5970	0	0	0	0	0	0	141	0	0	1232	0	10	541	0	0	0	0	0	0	0	3198	0	0	0	0	0	0	0	0	0	0	0	304	0	0	0	0
S0079-0153_S155	2327	4750	25	358	502	0	0	0	0	0	373	155	816	16	0	43	0	300	326	1281	0	160	0	0	69	371	0	0	239	256	0	277	0	30	0	23	0	0	0	63	0	0	0	0	295	0	0	23	0
S0079-0154_S156	3194	10917	216	942	6436	0	0	0	750	0	202	3247	97	42	0	0	0	0	116	5	0	2330	0	0	39	0	0	0	0	0	0	0	110	0	0	19	0	0	0	60	0	0	0	0	71	0	0	233	58
S0079-0155_S157	14419	7196	43	3539	3568	0	0	0	1526	0	415	1074	0	1146	0	0	0	0	323	0	0	0	0	0	100	923	0	0	0	0	0	0	46	0	0	965	0	0	0	12	0	0	0	0	68	0	0	10	0
S0079-0156_S158	5942	2063	164	4512	2676	0	0	0	102	0	410	217	229	26	0	0	0	280	2183	339	0	143	0	7791	94	1195	0	0	0	0	0	0	12	1291	0	32	0	0	0	0	0	0	9	0	0	0	0	0	0
S0079-0157_S159	8565	5489	45	2929	2034	0	0	0	105	0	747	661	506	114	0	0	0	0	889	0	0	121	0	0	140	1479	0	0	0	0	0	0	109	0	0	5	0	0	0	90	0	0	0	0	341	0	0	0	0
S0079-0158_S160	12688	7217	69	2956	14	0	0	0	0	0	546	425	1573	923	0	0	0	323	1006	5533	0	359	0	2025	27	78	0	0	412	158	0	0	0	817	0	6468	0	0	0	0	0	0	56	0	771	0	0	0	799
S0079-0159_S161	2373	4526	44	909	1905	0	0	0	639	0	431	63	73	0	0	728	0	1230	342	1076	0	1022	0	0	243	166	0	0	3413	180	0	0	40	255	0	15	0	0	0	77	0	0	92	0	206	0	0	20	0
S0079-0160_S162	9132	1002	548	439	4654	0	0	3	113	0	412	281	0	13	0	0	644	137	268	0	0	1462	0	0	3894	483	0	0	0	0	0	0	24	0	0	80	0	0	20	179	0	0	0	0	0	0	0	37	0
S0079-0161_S163	16532	0	49	8654	0	0	0	0	0	0	160	1274	2231	539	0	4	0	0	7096	0	0	557	0	0	248	0	0	0	0	0	0	0	23	0	0	0	0	0	0	10	0	0	48	0	645	0	0	130	0
S0079-0162_S164	3713	7675	239	1179	12	0	0	0	599	0	1644	238	0	12	0	3	0	2581	72	4663	0	697	0	0	144	1011	0	0	0	0	0	0	1194	696	0	113	0	0	13	191	0	0	174	0	1757	0	0	0	44
S0079-0163_S165	4243	1156	22	3959	6109	0	0	0	154	0	280	558	2891	1533	0	0	0	85	2262	0	0	0	0	0	48	47	0	0	12	0	0	0	0	1518	0	66	0	0	0	294	0	0	0	0	0	0	0	212	243
S0079-0164_S166	4684	5668	0	360	10	0	0	0	1367	0	1445	1201	899	286	0	0	0	0	366	0	0	552	0	0	88	117	0	0	0	0	0	0	229	0	0	333	0	0	354	359	0	0	0	0	0	0	0	187	0
S0079-0165_S167	2195	2960	384	1789	8	0	0	0	156	0	379	71	375	118	0	0	0	0	326	1641	0	445	0	0	126	616	0	0	53	1179	0	0	0	278	0	32	0	0	0	1291	0	0	1050	0	373	0	0	127	0
S0079-0166_S168	1021	2013	371	1763	1618	0	0	0	56	0	770	750	124	51	0	0	0	1666	285	1563	0	636	0	0	266	0	0	0	0	0	0	243	0	116	0	251	0	0	363	37	0	0	72	0	0	0	0	33	0
S0079-0167_S169	41	268	31066	3023	54	0	0	0	56	0	1011	2989	220	26	0	0	0	0	25	0	0	0	0	0	60	0	0	3	0	0	0	0	8874	34	0	6	0	0	0	14	0	0	0	0	9974	0	0	2306	0
S0079-0168_S170	0	15255	322	1811	1594	0	0	0	269	0	527	2554	1004	684	0	0	0	0	1081	7	0	75	0	0	176	0	0	0	0	0	0	0	222	1287	0	81	0	0	0	89	0	0	0	0	239	0	0	1403	0
S0079-0169_S171	8992	14341	32	1184	3038	0	0	0	59	0	899	87	73	14	0	57	0	97	361	5759	0	38	0	0	698	461	0	0	0	0	0	0	0	54	0	64	0	0	5	75	0	0	26	0	0	0	0	25	0
S0079-0170_S172	10075	4492	2897	658	49	0	0	0	0	0	1991	230	2419	2987	0	0	0	0	215	20	0	117	0	0	260	0	0	0	0	0	0	0	39	0	0	24	0	0	697	75	0	0	0	0	0	0	0	121	0
S0079-0171_S173	164	56	6494	171	6079	0	0	0	0	0	97	74	17	0	0	0	0	0	10	0	0	160	0	0	197	0	0	0	0	0	0	0	2899	58	0	274	0	0	156	0	0	0	0	0	92	0	0	816	20
S0079-0172_S174	127	326	351	477	35	0	0	0	0	0	429	110	0	0	0	0	0	146	0	3397	0	216	0	0	349	0	0	0	0	231	0	0	212	0	0	12	0	0	7134	801	0	0	0	0	0	0	0	0	148
S0079-0173_S175	9927	1997	500	1556	6664	0	0	0	0	0	4149	3099	1168	236	0	0	0	0	2747	0	0	35	0	0	77	1691	0	0	0	0	0	0	0	641	0	147	0	0	1841	76	0	0	0	0	769	0	0	257	917
S0079-0174_S176	5023	4208	6631	895	551	0	0	0	30	0	83	470	4303	3272	0	0	0	696	192	6	0	0	0	0	30	0	0	0	0	0	0	0	18	0	0	511	0	1267	4	8	0	0	0	0	87	0	917	0	147
S0079-0175_S177	3031	12209	77	185	9584	0	0	0	0	0	1594	76	849	134	0	0	139	1108	243	0	0	27	0	0	104	70	0	0	0	0	0	0	0	0	0	60	0	0	16	1160	0	0	0	0	0	0	0	67	376
S0079-0176_S178	0	3339	2080	662	15	0	0	0	322	0	842	129	0	0	0	0	0	0	47	4	0	78	0	0	60	0	0	0	0	0	0	0	825	10	0	243	0	0	1198	384	15	0	0	0	73	0	0	123	0
S0079-0177_S179	11415	6348	67	996	550	0	0	0	0	0	869	2988	2692	297	0	0	6	1289	820	2779	0	613	0	0	371	188	0	0	0	0	0	0	37	7815	0	6	0	0	6052	142	0	0	0	0	0	0	0	602	0
S0079-0178_S180	0	6524	118	787	0	0	0	0	124	0	1303	25	0	0	0	0	0	0	23	0	0	70	0	0	54	0	0	0	0	0	0	0	413	10	0	308	0	0	1487	166	0	0	0	0	0	0	0	195	0
S0079-0179_S181	11397	11231	593	1478	1055	0	0	0	212	0	2252	472	114	27	0	0	1062	150	32	880	0	1030	0	0	324	1314	0	0	0	0	0	0	1249	1050	0	192	0	0	7	815	0	0	0	0	248	0	85	80	0
S0079-0180_S182	1323	2654	717	542	2266	0	0	0	98	0	1061	78	209	18	0	0	0	0	48	0	0	368	0	0	63	0	0	0	0	0	0	0	1686	0	0	71	0	0	158	228	0	0	0	0	0	0	0	84	0
S0079-0181_S183	2422	668	7215	1527	1986	0	0	0	0	0	41	108	367	226	0	0	0	159	79	0	0	145	0	0	56	0	0	0	0	0	0	107	0	368	0	93	0	0	8177	715	0	0	0	0	0	0	36	60	0
S0079-0182_S184	2996	3647	55	188	16	0	0	0	132	0	226	23	1098	609	0	0	0	366	1275	2841	0	673	0	0	486	0	0	0	478	1141	0	0	0	25	0	29	0	0	8	120	0	0	0	0	0	0	0	0	82
S0079-0447_S263	2546	5686	6	174	32	0	0	0	88	0	119	32	16	0	0	0	567	109	21	162	0	124	0	0	16	290	0	0	0	0	0	68	0	254	0	24	0	0	0	18	0	0	21	0	0	0	0	0	0
S0079-0448_S264	2209	3553	18	210	219	0	0	0	0	0	255	78	0	236	0	2452	620	144	142	3	0	18	0	154	0	410	0	0	0	0	0	0	0	53	0	283	0	0	0	11	0	0	70	0	0	0	1140	0	122
S0079-0452_S268	5534	4722	2663	236	0	0	0	0	0	0	462	1337	194	16	0	2	0	0	64	0	0	2935	0	0	1315	376	0	45	0	0	0	0	96	0	0	108	0	0	61	0	0	0	0	0	0	0	0	96	0
S0079-0453_S269	6541	7488	14	992	920	0	0	0	394	0	618	580	43	3437	0	0	0	1307	118	114	0	315	0	0	172	0	0	0	0	0	0	0	0	0	0	25	0	4732	0	175	0	0	52	0	0	0	0	0	169
SE-CPB004_S1	1251	3129	955	464	1409	0	0	0	53	0	68	201	131	35	0	0	0	137	213	10	0	293	0	1464	0	0	0	0	780	0	0	0	258	0	0	107	0	0	0	128	0	0	53	0	0	0	0	0	0
SE-CPB012_S2	7059	0	9	864	96	0	0	0	40	0	719	74	64	62	0	0	0	0	401	0	0	562	0	0	43	0	0	0	0	0	0	0	0	0	0	37	0	0	0	14	0	0	274	0	391	0	0	39	0
SE-CPB013_S3	3703	999	0	655	65	0	0	0	0	0	313	40	70	133	0	0	3050	269	881	867	0	149	0	0	94	0	0	0	0	0	0	0	0	0	0	33	0	0	0	40	0	0	19	0	126	0	0	0	0
SE-CPB017_S4	865	1789	578	46	0	0	0	0	0	0	173	0	372	0	0	0	0	0	22	1933	0	0	0	0	366	428	0	0	0	0	0	0	115	0	0	53	0	859	0	666	0	0	0	0	0	0	0	1435	0
SE-CPB019_S5	1151	3740	0	154	0	0	0	0	24	0	123	59	259	167	0	8	0	67	325	163	0	440	0	158	41	106	0	0	358	113	0	0	0	0	0	7	0	1197	0	67	0	0	29	0	0	0	0	0	53
SE-CPB021_S6	698	1278	19	190	953	0	0	0	154	0	248	64	29	13	0	0	751	527	9	0	0	122	0	0	34	102	0	0	0	151	0	0	20	0	0	62	0	0	14	199	0	0	25	0	0	0	0	0	38
SE-CPB024_S7	1809	3428	18	632	0	0	0	0	0	0	326	73	103	80	0	0	1943	99	56	4658	0	183	0	0	154	0	0	0	0	3347	0	0	102	1420	0	185	0	0	0	196	0	0	0	0	0	0	0	548	0
SE-CPB025_S8	2820	1648	1336	578	0	0	0	0	281	0	392	0	27	77	0	0	0	251	8	3615	0	935	0	0	297	0	0	0	0	0	0	0	8253	443	0	83	0	0	997	1062	0	0	28	0	0	0	0	114	0
SE-CPB027-1_S9	5008	346	70	1063	677	0	0	0	157	0	658	179	0	14	0	0	0	978	74	0	0	1307	0	0	49	0	0	0	0	0	0	0	0	2141	0	31	0	0	0	65	0	0	0	0	700	0	0	344	0
SE-CPB027-2_S97	3513	680	94	472	1066	0	0	0	159	0	266	45	63	37	0	0	0	1083	79	0	0	1391	0	0	105	0	0	0	0	0	0	0	33	1388	0	65	0	0	0	196	0	0	0	0	223	0	0	681	0
SE-CPB029_S10	3471	0	21	132	0	0	0	0	341	0	393	0	270	34	0	0	0	0	140	747	0	132	0	0	62	0	0	0	0	0	0	0	19	0	0	5	0	0	145	212	0	0	0	0	0	0	0	106	0
SE-CPB031_S11	763	1205	0	98	92	0	0	0	0	0	0	0	142	23	0	0	105	0	206	250	0	66	0	86	54	0	0	0	0	71	0	0	9	0	0	0	0	76	20	153	0	0	13	0	0	0	0	23	86
SE-CPB033_S12	4947	95	468	372	0	0	0	0	0	0	0	1134	7513	1855	0	0	0	0	2900	0	0	0	0	0	0	0	0	0	0	0	0	0	0	0	0	0	0	0	0	0	0	0	12	0	60	0	0	0	0
SE-CPB036_S13	391	1080	0	255	692	0	0	0	339	0	156	104	69	85	0	1739	0	145	9	56	0	115	0	386	96	0	0	0	221	186	0	0	94	50	0	29	0	29	13	275	0	0	0	0	0	0	0	0	0
SE-CPB037_S14	2636	576	13	89	165	0	0	0	292	0	53	28	795	327	0	0	0	773	491	345	0	139	0	614	32	0	0	0	368	156	0	0	0	75	0	95	0	0	0	87	0	0	0	0	0	0	0	8	0
SE-CPB040_S15	0	0	761	634	0	0	0	0	604	0	286	788	219	0	0	0	0	0	20	0	0	282	0	0	307	0	0	0	0	0	0	0	722	0	0	9	0	0	0	545	0	0	0	0	0	0	0	555	0
SE-CPB041_S16	2579	2588	60	921	0	0	0	0	56	0	125	152	53	14	0	0	0	790	18	726	0	977	0	0	0	151	0	0	0	0	0	0	0	683	0	0	0	0	50	99	0	0	10	0	0	0	0	45	0
SE-CPB042_S17	772	1301	16	722	0	0	0	0	154	0	848	0	15	0	0	0	0	0	0	0	0	32	0	0	31	0	0	0	0	1892	0	0	43	0	0	0	0	0	78	240	0	0	0	0	0	0	0	552	0
SE-CPB043_S18	511	254	0	0	111	0	0	0	0	0	0	43	46	0	0	0	0	0	58	0	0	37	0	428	0	0	0	0	0	0	0	0	33	0	0	6	0	0	0	67	0	0	23	0	0	0	0	0	0
SE-CPB044_S19	1137	2519	5	122	230	0	0	0	173	0	0	0	0	19	0	0	0	289	11	448	0	152	0	156	86	566	0	0	0	0	0	0	0	66	0	0	0	0	0	112	0	0	14	0	0	0	0	12	0
SE-CPB045_S20	608	1154	0	0	491	0	0	0	73	0	128	104	0	0	0	982	0	78	42	0	0	0	0	0	0	166	0	0	1370	29	0	0	0	161	0	0	0	0	0	0	0	0	41	0	0	0	0	25	0
SE-CPB048_S21	10217	6341	5	930	0	0	0	0	0	0	142	1139	3085	1375	0	0	0	646	1513	0	0	689	0	0	28	217	0	0	0	0	0	0	0	0	0	53	0	2837	33	9	0	0	28	0	81	0	312	0	0
SE-CPB053-1_S22	0	0	7431	0	0	0	0	0	0	0	0	20	15480	1399	0	0	0	0	8856	0	0	0	0	0	0	0	0	0	0	0	0	0	0	0	0	0	0	0	0	0	0	0	0	0	0	0	28	0	0
SE-CPB053-2_S98	33	0	7694	18	0	0	0	0	0	0	0	0	10970	1721	0	0	0	0	4919	0	0	0	0	0	0	0	0	0	0	0	0	0	0	0	0	0	0	0	0	0	0	0	0	0	0	0	279	0	0
SE-CPB059_S23	655	0	107	403	864	0	0	0	381	0	1523	1867	0	0	0	0	0	0	0	0	0	227	0	0	46	0	0	0	0	0	0	0	0	0	0	17	0	0	3694	529	0	0	81	0	0	0	0	0	0
SE-CPB060_S24	2950	3933	12	309	684	0	0	0	214	0	216	76	709	17	0	16	545	369	745	63	0	167	0	656	54	426	0	0	2527	100	0	0	0	242	0	102	0	0	0	84	0	0	26	0	0	0	0	0	29
SE-CPB061_S25	3843	186	245	99	1345	0	0	0	88	0	81	36	40	90	0	0	71	0	289	17	0	0	0	3158	17	0	0	5168	0	0	0	0	0	0	0	423	0	0	0	0	0	0	75	0	0	0	0	0	256
SE-CPB068_S26	472	1834	0	86	97	0	0	0	0	0	127	0	0	9	0	85	525	207	29	599	0	309	0	0	52	0	0	0	0	0	0	63	91	138	0	63	0	0	0	188	0	0	34	0	0	0	0	0	0
SE-CPB077_S27	4348	4027	925	1124	4276	0	0	0	0	0	70	0	72	48	0	0	0	349	98	0	0	0	0	0	217	0	0	0	0	0	0	278	503	0	0	81	0	0	0	134	0	0	0	0	0	0	0	396	182
SE-CPB078_S28	0	0	126	368	494	0	0	0	0	0	0	210	315	246	0	0	0	560	362	0	0	0	0	0	120	0	0	0	0	0	0	0	322	625	0	0	0	0	100	26	0	0	0	0	0	0	0	1179	0
SE-CPB079_S29	2017	1986	30	0	196	0	0	0	239	0	98	25	28	30	0	0	0	346	20	1308	0	188	0	1064	25	0	0	0	0	0	0	0	199	59	0	7	0	0	0	537	0	0	45	0	286	0	0	70	142
SE-CPB084_S30	2038	2069	35	223	62	0	0	0	41	0	64	0	64	0	0	0	0	0	29	795	0	101	0	0	94	1221	0	0	0	0	0	0	0	0	0	30	0	0	0	28	0	0	0	0	0	0	0	21	267
SE-CPB088_S31	2356	770	10	153	0	0	0	0	0	0	273	93	0	0	0	95	438	60	42	253	0	55	0	0	86	0	0	0	0	0	0	246	0	0	0	0	0	0	0	222	0	0	15	0	363	0	0	43	0
SE-CPB091_S32	25264	829	76	3613	0	0	0	0	0	0	177	172	125	216	0	0	0	0	11	0	0	267	0	0	644	0	0	0	0	0	0	0	77	0	0	0	0	0	0	0	132	0	0	0	65	0	0	2482	0
SE-CPB092_S103	1691	986	11	95	41	0	0	0	182	0	0	0	0	0	0	0	0	136	0	418	0	276	0	0	22	0	0	0	0	135	0	0	35	44	0	0	0	0	220	201	0	0	0	0	0	0	0	67	46
SE-CPB094_S33	2056	985	112	305	233	0	0	0	849	0	365	0	50	40	0	0	0	72	25	0	0	685	0	0	69	0	0	0	0	0	0	0	13	0	0	7	0	0	237	51	0	0	0	0	0	0	0	4	571
SE-CPB095_S34	1619	1240	13	155	0	0	0	0	125	0	0	34	395	159	0	0	506	59	89	37	0	54	0	0	0	0	0	0	0	34	0	0	13	101	0	48	0	0	0	43	0	0	29	0	0	0	0	7	49
SE-CPB096_S35	2114	2249	584	742	0	0	0	0	904	0	216	101	452	24	0	0	0	0	899	1345	0	153	0	0	67	0	0	0	0	0	0	0	0	0	0	424	0	0	175	199	0	0	0	0	324	0	23	0	431
SE-CPB097_S36	899	2010	27	249	0	0	0	0	221	0	281	107	222	57	0	0	439	228	176	377	0	263	0	0	86	0	0	0	0	65	0	0	0	199	0	15	0	0	0	38	0	0	0	0	88	0	0	0	0
SE-CPB098_S37	1519	760	53	75	0	0	0	0	94	0	36	0	75	14	0	0	0	146	26	0	0	213	0	0	42	141	0	0	0	0	0	154	0	0	0	0	0	0	0	67	0	0	0	0	80	0	0	36	0
SE-CPB099_S38	1080	5408	66	254	0	0	0	0	49	0	105	110	18	0	0	0	222	124	21	1463	0	104	0	0	41	258	0	0	0	0	0	0	0	0	0	744	0	0	0	174	0	0	0	0	0	0	0	48	0
SE-CPB100_S39	2683	2279	0	188	0	0	0	0	157	0	74	140	77	35	0	0	0	0	195	653	0	471	0	0	20	674	0	0	0	0	0	0	115	0	0	0	0	0	0	85	0	0	0	0	0	0	0	0	0
SE-CPB101_S40	7427	1443	310	140	1562	0	0	0	426	0	71	0	176	1020	0	0	3858	395	1548	0	0	68	0	0	91	0	0	0	0	0	0	0	0	923	0	21	0	0	0	38	0	0	36	0	0	0	13	24	0
SE-CPB102_S41	2731	1907	109	164	0	0	0	0	0	0	397	256	46	0	0	0	966	0	49	803	0	541	0	0	177	0	0	0	0	0	0	0	0	0	0	40	0	0	0	26	0	0	0	0	0	0	0	251	0
SE-CPB103_S42	2442	2034	80	1815	690	0	0	0	0	0	285	159	197	290	0	0	0	2934	518	0	0	414	0	0	349	0	0	0	0	0	0	0	0	1304	0	100	0	0	16	163	0	0	0	0	0	0	0	0	54
SE-CPB104_S43	7187	6056	190	964	1583	0	0	0	460	0	386	325	772	198	0	0	0	448	1017	0	0	326	0	0	26	0	0	0	0	0	0	0	171	0	0	22	0	0	0	50	0	0	0	0	0	0	0	0	0
SE-CPB105_S44	3964	0	1639	630	0	0	0	0	0	0	0	1865	4318	3429	0	0	0	706	2732	0	0	319	0	0	78	0	0	0	0	0	0	0	400	0	0	11	0	0	0	0	0	0	0	0	683	0	0	0	0
SE-CPB106_S45	1792	1039	0	282	0	0	0	0	606	0	0	109	31	41	0	0	705	91	55	0	0	95	0	0	39	0	0	0	0	0	0	0	0	0	0	0	0	0	0	21	0	0	4	0	0	0	0	6	0
SE-CPB107_S46	6103	1557	1313	870	0	0	0	0	372	0	613	208	918	216	0	0	0	0	1404	1413	0	1239	0	0	54	0	0	0	0	0	0	0	323	0	0	4	0	0	22	14	0	0	0	0	0	0	6	232	0
SE-CPB108_S47	5223	0	2680	0	0	0	0	0	0	0	0	1212	3755	52	0	0	0	0	2410	0	0	51	0	6	0	0	0	0	0	0	0	1042	0	0	0	0	0	0	0	0	0	0	0	0	389	0	0	6	0
SE-CPB109_S48	2539	8243	14	968	933	0	0	0	359	0	332	83	75	109	0	0	0	379	153	637	0	796	0	0	142	2235	0	0	0	0	0	82	0	823	0	22	0	0	0	275	0	0	101	0	117	0	0	16	0
SE-CPB110_S49	2190	1426	29	375	0	0	0	0	92	0	49	39	59	64	0	0	0	109	162	0	0	0	0	1089	29	0	0	0	0	0	0	0	0	216	0	20	0	0	0	40	0	0	45	0	0	0	41	0	0
SE-CPB111_S50	1047	205	186	226	0	0	0	0	111	0	230	47	120	131	0	1285	167	928	29	303	0	0	0	0	37	0	0	0	0	65	0	0	303	24	0	42	0	0	91	210	0	0	0	0	0	0	0	81	291
SE-CPB112_S51	2490	1458	63	120	372	0	0	3	141	0	54	0	61	0	0	0	0	161	12	0	0	20	0	0	29	0	0	0	1547	0	0	0	0	36	0	8	0	0	0	59	0	0	0	0	78	0	0	0	129
SE-CPB113_S52	1817	426	20	592	355	0	0	0	0	0	72	0	1002	377	0	0	317	418	190	0	0	182	0	0	48	0	0	0	0	0	0	0	0	0	0	0	0	0	0	54	0	0	0	0	0	0	0	0	0
SE-CPB114_S53	11665	5012	48	318	332	0	0	0	174	0	57	69	72	29	0	0	0	0	68	0	0	154	0	0	56	1087	0	0	0	0	0	0	0	0	0	0	0	0	0	65	0	0	0	0	0	0	0	148	0
SE-CPB115_S101	2161	3170	0	221	541	0	0	0	235	0	279	0	67	0	0	50	90	637	91	354	0	46	0	0	21	130	0	0	0	0	0	0	0	0	0	65	0	0	0	112	0	0	0	0	0	0	67	0	0
SE-CPB116_S54	1042	2401	59	184	629	0	0	0	0	0	108	24	71	101	0	35	1044	273	186	0	0	9	0	0	11	45	0	0	0	76	0	0	0	286	0	20	0	0	0	62	0	0	0	0	0	0	0	0	97
SE-CPB117_S55	844	2211	961	7542	2219	0	0	0	320	0	474	866	67	0	0	0	0	0	135	0	0	76	0	0	161	0	0	0	0	0	0	0	960	0	0	0	0	0	421	0	0	0	0	0	0	0	0	594	0
SE-CPB118_S56	3141	2646	10	116	1421	0	0	0	0	0	238	0	48	38	0	0	0	0	8	67	0	787	0	0	246	334	0	0	173	0	0	0	0	0	0	0	0	0	0	245	0	0	0	0	111	0	0	195	895
SE-CPB120_S57	331	2274	15	122	701	0	0	0	236	0	121	32	213	142	0	4	0	0	122	0	0	245	0	0	78	283	0	0	0	0	0	0	0	578	0	13	0	849	0	44	0	0	11	0	129	0	0	0	0
SE-CPB121_S89	4088	4469	83	309	2218	0	0	0	91	0	629	72	0	0	0	0	0	668	138	0	0	247	0	939	300	0	0	0	1064	0	0	308	31	0	0	68	0	0	193	459	0	0	20	0	162	0	0	0	259
SE-CPB122_S58	511	1238	59	509	486	0	0	0	0	0	239	120	0	0	0	0	0	0	0	0	0	32	0	0	444	0	0	0	0	0	0	0	0	0	0	15	0	0	0	120	0	0	0	0	0	0	0	286	0
SE-CPB123_S117	5530	1261	404	254	1226	0	0	0	0	0	61	187	475	71	0	0	0	0	94	0	0	268	0	0	27	0	0	0	0	0	0	266	7	0	0	103	0	0	0	174	0	0	0	0	132	0	128	121	0
SE-CPB124_S59	579	259	0	137	0	0	0	0	0	0	574	0	0	0	0	33	7	81	0	628	0	0	0	0	261	0	0	0	0	0	0	0	40	0	0	24	0	0	0	403	0	0	8	0	0	0	0	0	0
SE-CPB125_S60	4480	1606	79	216	74	0	0	0	512	0	75	0	0	9	0	1203	344	882	35	112	0	74	0	0	0	54	0	0	2733	0	0	0	0	1021	0	10	0	0	0	19	0	0	16	0	0	0	0	0	610
SE-CPB126_S61	2662	1517	0	625	416	0	0	0	146	0	364	59	59	0	0	267	0	147	6	0	0	326	0	0	50	234	0	0	0	141	0	0	0	51	0	0	0	0	0	152	0	0	10	0	118	0	0	0	0
SE-CPB128_S62	702	3711	54	95	0	0	0	0	0	0	69	0	33	22	0	0	0	265	9	776	0	15	0	0	101	684	0	0	0	0	0	0	455	0	0	31	0	0	977	280	0	0	0	0	0	0	0	223	0
SE-CPB129_S90	1440	1354	96	110	1369	0	0	0	82	0	76	0	62	0	0	15	0	254	0	847	0	336	0	0	1037	0	0	0	0	261	0	0	0	0	0	40	0	81	236	340	0	0	68	0	64	0	0	34	0
SE-CPB130_S91	1189	737	0	0	264	0	0	0	32	0	0	0	14	19	0	0	441	301	5	7	0	21	0	45	0	78	0	0	0	0	0	0	0	67	0	14	0	35	0	56	0	0	0	0	0	0	45	9	0
SE-CPB131_S92	1328	963	6	202	833	0	0	0	190	0	127	0	135	69	0	0	0	17	23	0	0	13	0	0	0	113	0	0	0	0	0	0	0	0	0	73	0	0	0	360	0	0	344	0	76	0	0	72	33
SE-CPB132_S63	0	0	273	153	0	0	0	0	0	0	81	63	79	0	0	0	0	0	20	0	0	0	0	0	9	0	0	0	0	0	0	0	737	0	0	25	0	0	0	118	0	0	21	0	0	0	0	490	0
SE-CPB133_S64	2209	6596	471	428	1263	0	0	0	0	0	69	0	22	22	0	0	0	160	13	0	0	664	0	0	167	0	0	0	0	0	0	0	42	0	0	42	0	0	0	442	0	0	26	0	0	0	0	99	0
SE-CPB134_S65	0	2409	0	0	449	0	0	0	0	0	313	18	22	9	0	0	0	0	5	0	0	426	0	0	334	0	0	0	0	0	0	0	122	114	0	0	0	0	15	56	0	0	0	0	0	0	0	530	0
SE-CPB135_S66	932	3113	0	418	1663	0	0	0	108	0	244	121	115	11	0	0	2023	0	175	0	0	275	0	0	0	0	0	0	0	0	0	0	62	1043	0	7	0	0	0	115	0	0	0	0	122	0	0	108	0
SE-CPB136_S67	3150	366	33	69	853	0	0	0	0	0	0	0	29	0	0	0	0	300	17	0	0	234	0	0	100	0	0	0	0	0	0	566	45	0	0	39	0	0	459	20	0	0	0	0	0	0	0	0	0
SE-CPB137_S68	25	0	66	176	0	0	0	0	0	0	0	0	26	0	0	0	0	0	4	0	0	41	0	0	11	0	0	0	0	0	0	0	0	0	0	0	0	0	649	250	0	0	0	0	0	0	0	771	0
SE-CPB138_S69	4232	683	277	1155	238	0	0	0	0	0	146	49	135	73	0	0	0	0	80	0	0	404	0	0	31	0	0	0	0	0	0	0	98	0	0	0	0	0	45	51	0	0	0	0	83	0	0	127	0
SE-CPB139ER_S119	2521	3019	19	2223	0	0	0	0	1351	0	329	0	79	37	0	0	0	0	135	0	0	44	0	0	267	2007	0	0	0	0	0	0	0	0	0	348	0	0	490	94	0	0	644	0	207	0	0	0	0
SE-CPB140_S106	1645	4340	40	91	329	0	0	0	0	0	90	27	940	269	0	0	1745	50	140	109	0	149	0	0	0	0	0	0	0	126	0	0	34	232	0	87	0	0	0	57	0	0	16	0	0	0	20	7	55
SE-CPB141_S70	3019	348	0	60	852	0	0	0	0	0	448	47	111	11	0	0	0	289	133	0	0	104	0	0	0	357	0	0	1339	0	0	0	65	0	0	21	0	0	0	110	0	0	10	0	0	0	0	0	0
SE-CPB142_S71	1777	0	130	225	0	0	0	0	39	0	0	235	0	21	0	0	0	0	33	0	0	229	0	0	37	0	0	0	0	0	0	0	47	0	0	0	0	0	0	148	0	0	0	0	117	0	0	0	0
SE-CPB143_S72	2010	2479	60	215	286	0	0	0	602	0	77	0	112	0	0	215	0	57	39	198	0	349	0	502	67	393	0	0	1559	0	0	0	22	0	0	14	0	0	0	32	0	0	0	0	0	0	0	0	33
SE-CPB144_S93	2237	3641	11	0	1425	0	0	0	244	0	81	51	38	291	0	410	2668	0	52	0	0	153	0	0	0	0	0	0	0	0	0	843	0	675	0	36	0	0	0	0	0	0	38	0	0	0	0	0	0
SE-CPB145_S73	5454	2131	57	572	1227	0	0	0	290	0	1036	1151	391	126	0	0	0	0	731	0	0	206	0	0	134	1357	0	0	0	0	0	0	36	0	0	47	0	0	0	49	0	0	22	0	0	0	0	376	0
SE-CPB146_S74	0	0	10	5649	0	0	0	0	1784	0	1089	295	332	42	0	0	0	0	125	0	0	330	0	0	90	0	0	0	0	0	0	0	1671	0	0	519	0	0	0	58	0	0	0	0	0	0	0	2068	0
SE-CPB147_S75	1137	3171	113	258	1169	0	0	0	86	0	96	0	106	0	0	1656	166	0	33	0	0	0	0	0	49	0	0	0	0	330	0	0	0	92	0	0	0	0	0	203	0	0	38	0	104	0	0	48	0
SE-CPB148_S76	1371	2308	11	162	1216	0	0	0	95	0	61	0	552	105	0	26	575	15	434	0	0	87	0	0	69	0	0	0	197	15	0	0	0	71	0	23	0	0	0	13	0	0	0	0	93	0	0	0	0
SE-CPB152_S77	2904	4259	71	209	0	0	0	0	0	0	68	0	0	0	0	0	0	209	74	744	0	31	0	1330	19	206	0	0	414	0	0	111	0	262	0	0	0	0	0	0	0	0	3	0	0	0	0	0	113
SE-CPB153_S78	2774	2068	115	298	1127	0	0	0	87	0	52	269	69	0	0	0	0	36	48	0	0	0	0	0	30	88	0	0	244	0	0	0	21	0	0	0	0	0	0	398	0	0	0	0	103	0	0	0	0
SE-CPB154_S99	3214	731	402	849	0	0	0	0	0	0	76	0	19	0	0	0	0	0	16	1093	0	68	0	0	0	0	0	0	0	0	0	0	130	296	0	213	0	0	0	194	0	0	23	0	0	0	0	230	56
SE-CPB155_S79	8375	829	17	1021	1365	0	0	0	784	0	368	1985	138	185	0	0	0	0	312	0	0	327	0	0	0	0	0	0	0	0	0	0	0	0	0	44	0	0	3	0	0	0	0	0	0	0	0	0	0
SE-CPB157_S80	2260	1130	8	686	2654	0	0	0	23	0	3029	52	349	160	0	0	0	280	65	0	0	231	0	0	759	0	0	0	0	0	0	0	0	264	0	36	0	0	14	574	0	0	65	0	309	0	0	6	402
SE-CPB158_S81	1114	1153	815	369	0	0	0	0	0	0	155	115	61	0	0	0	0	0	129	1607	0	375	0	0	55	0	0	0	1034	0	0	0	0	752	0	13	0	0	0	5	11	0	0	0	123	0	0	49	0
SE-CPB159_S82	2639	909	946	1356	0	0	0	0	339	0	476	0	471	391	0	0	0	135	125	1301	0	245	0	0	352	59	0	0	0	0	0	0	0	0	0	0	0	0	0	10	0	0	0	0	249	0	0	35	0
SE-CPB160_S100	1810	2641	103	180	28	0	0	0	113	0	92	43	67	0	0	127	0	133	14	457	0	153	0	0	101	66	0	0	50	86	0	0	39	0	0	29	0	0	0	119	0	0	156	0	73	0	0	23	501
SE-CPB161_S83	22	0	453	119	0	0	0	0	165	0	97	42	948	76	0	0	0	0	163	3	0	0	0	0	26	0	0	0	0	0	0	0	598	0	0	0	0	0	2015	0	0	0	0	0	0	0	0	2497	0
SE-CPB163_S94	983	755	6	42	176	0	0	0	0	0	0	0	0	0	0	0	0	243	0	0	0	58	0	0	14	0	0	0	0	0	0	0	0	126	0	0	0	0	80	109	0	0	18	0	0	0	0	0	90
SE-CPB164_S95	5115	2438	0	600	0	0	0	0	672	0	106	0	134	27	0	540	1701	399	164	202	0	167	0	0	177	404	0	0	0	336	0	0	0	27	0	0	0	0	0	64	0	0	6	0	0	0	0	0	0
SE-CPB165_S84	279	5011	1924	96	0	0	0	0	74	0	342	0	171	89	0	0	0	269	66	0	0	181	0	0	117	0	0	0	0	0	0	0	350	0	0	0	0	0	0	60	0	0	0	0	0	0	0	87	0
SE-CPB166_S85	82	539	0	24	0	0	0	0	42	0	0	0	0	8	0	0	0	0	0	53	0	16	0	100	0	0	0	0	0	20	0	0	0	0	0	0	0	0	0	13	0	0	0	0	0	0	0	0	0
SE-CPB167_S86	381	2170	0	95	242	0	0	0	117	0	0	0	25	31	0	111	0	78	61	6	0	22	0	742	34	175	0	0	131	98	0	0	0	0	0	0	0	0	0	97	0	0	0	0	0	0	0	0	0
SE-CPB168_S104	2363	2756	6	63	759	0	0	0	0	0	0	29	368	0	0	0	0	0	116	0	0	167	0	0	0	0	0	0	0	0	0	0	0	0	0	52	0	861	28	77	0	0	116	0	0	0	0	65	0
SE-CPB169_S87	4285	6460	322	988	46	0	0	0	0	0	181	0	231	84	0	0	0	150	220	0	0	1213	0	0	162	387	0	0	0	0	0	0	134	411	0	36	0	0	0	528	0	0	42	0	0	0	0	0	151
SE-CPB171_S88	6552	850	86	689	0	0	0	0	134	0	478	0	99	13	0	0	503	31	22	1652	0	227	0	0	5835	0	0	0	0	0	0	0	0	0	0	73	0	0	0	445	0	0	1535	0	0	0	0	167	233
SE-CPB172_S111	2432	2732	88	95	0	0	0	0	0	0	50	0	0	0	0	0	0	0	185	585	0	130	0	0	165	0	0	0	1532	0	0	0	80	0	0	23	0	0	0	52	0	0	93	0	0	0	0	29	198
SE-CPB173_S114	397	2854	42	94	0	0	0	0	0	0	80	55	49	18	0	0	0	0	27	456	0	265	0	0	36	0	0	0	35	63	0	0	0	0	0	18	0	0	0	158	0	0	53	0	191	0	0	94	0
SE-CPB174_S105	1429	1083	975	70	0	0	0	0	40	0	89	347	0	18	0	0	0	1748	208	0	0	698	0	0	485	338	0	0	0	0	0	0	358	0	0	28	0	0	0	51	0	0	0	0	0	0	0	0	0
SE-CPB175_S118	0	22	3	163	0	0	0	0	45	0	166	78	172	43	0	0	0	0	138	200	0	254	0	0	0	0	0	0	0	0	0	0	150	0	0	49	0	0	0	68	0	0	0	0	0	0	0	0	0
SE-CPB176_S112	1296	620	0	142	0	0	0	0	0	0	81	0	0	0	0	0	0	0	0	594	0	71	0	32	224	0	0	0	0	434	0	0	0	47	0	53	0	0	0	143	0	0	77	0	0	0	0	0	159
SE-CPB177_S115	1085	1333	0	118	0	0	0	0	82	0	60	0	145	58	0	6	0	486	227	201	0	91	0	0	21	79	0	0	0	68	0	0	0	0	0	5	0	0	3	45	0	0	10	0	0	0	0	0	42
SE-CPB178_S110	2287	2349	147	178	0	0	0	0	189	0	149	54	143	102	0	1819	0	771	71	367	0	103	0	0	73	0	0	0	1555	0	0	0	0	0	0	41	0	0	0	0	0	0	0	0	0	0	65	0	0
SE-CPB179_S102	1779	2779	0	176	0	0	0	0	113	0	0	0	103	784	0	326	0	613	471	391	0	165	0	0	0	0	0	0	1398	0	0	0	0	83	0	36	0	0	0	100	0	0	169	0	0	0	0	0	0
SE-CPB180_S116	4112	0	0	95	356	0	0	0	115	0	0	259	0	0	0	0	0	0	19	0	0	0	0	0	138	0	0	0	0	0	0	0	0	0	0	13	0	0	0	52	0	0	0	0	365	0	0	52	0
SE-CPB181_S113	937	130	0	168	3668	0	0	0	0	0	71	0	103	189	0	0	0	0	114	0	0	215	0	0	51	0	0	0	0	0	0	0	160	0	0	0	0	0	11	124	0	0	0	0	0	0	0	324	0
SE-CPB182_S109	451	1383	13	210	0	0	0	0	24	0	0	0	35	69	0	0	0	421	59	45	0	72	0	0	0	364	0	0	611	0	0	0	0	88	0	33	0	0	0	19	0	0	9	0	0	0	0	0	102
SE-CPB184_S107	992	1502	1837	346	2178	0	0	0	0	0	411	32	0	0	0	0	292	0	250	0	0	67	0	0	153	0	0	0	0	0	0	0	208	329	0	104	0	0	0	251	0	0	189	0	127	0	0	733	0
SE-CPB186_S108	1134	5020	65	295	0	0	0	0	0	0	67	67	306	45	0	0	0	0	298	0	0	117	0	0	27	0	0	0	0	0	0	0	361	0	0	0	0	0	0	0	0	0	0	0	0	0	0	628	0
SE-CPB194_S126	4710	5872	0	692	1541	0	0	0	38	0	1076	149	79	279	0	0	0	189	23	883	0	845	0	0	341	73	0	0	85	76	0	0	221	53	0	96	0	0	0	682	0	0	257	0	0	0	0	0	0
SE-CPB210_S63	735	500	192	1621	357	0	0	0	0	0	829	776	69	49	0	0	0	0	593	0	0	955	0	0	36	124	0	0	0	0	0	0	167	2986	0	244	0	0	347	113	0	0	0	0	0	0	0	146	0
SE-CPB322_S170	805	128	85	957	1072	0	0	0	0	0	841	816	5	0	0	0	0	425	18	0	0	87	0	0	0	0	0	0	0	0	0	0	0	502	0	0	0	0	30	79	0	0	0	0	1305	0	0	0	0
SE-CPB323_S13	1299	1643	353	305	0	0	0	0	213	0	543	118	931	0	0	0	0	398	96	3116	0	40	0	0	449	266	0	0	136	166	0	0	0	185	0	8	0	0	0	320	0	0	14	0	89	0	0	660	38
SE-CPB324_S4	3062	172	7	2495	0	0	0	0	0	0	1324	171	0	19	0	0	0	0	0	162	0	189	0	0	122	99	0	0	0	0	0	0	181	79	0	0	0	0	0	420	0	0	54	0	653	0	0	1295	0
SE-CPB325_S40	5712	1723	91	469	2355	0	0	0	238	0	150	44	73	22	0	0	0	0	96	0	0	212	0	1203	134	0	0	0	517	0	0	443	67	0	0	7	0	0	0	113	0	0	29	0	127	0	0	259	0
SE-CPB326_S179	1492	1210	0	70	51	0	0	0	0	0	28	0	10	0	0	0	0	0	0	0	0	105	0	0	52	0	0	0	0	0	0	0	67	134	0	5	0	0	8	32	0	0	0	0	0	0	0	21	0
SE-CPB330_S22	1699	1286	44	871	213	0	0	0	1121	0	413	103	106	0	0	0	0	69	62	253	0	1744	0	892	205	85	0	0	0	0	0	0	0	86	0	34	0	0	404	966	0	0	40	0	254	0	0	0	41
SE-CPB331_S31	699	580	1346	1591	605	0	0	0	430	0	457	959	139	36	0	0	0	221	3070	0	0	1393	0	0	1185	0	0	0	1944	0	0	0	0	64	0	35	0	209	0	43	0	0	46	0	0	0	0	31	0
SE-CPB332_S41	28	0	15676	9	0	0	0	0	0	0	0	0	410	118	0	4	0	0	1849	0	0	0	0	0	0	0	0	0	0	0	0	0	5	0	0	0	0	0	0	0	0	0	0	0	0	0	0	0	0
SE-CPB333_S118	4265	6079	757	323	33	0	0	0	151	0	574	0	0	639	0	0	0	515	433	2127	0	248	0	0	0	185	0	0	909	213	0	0	254	0	0	0	0	0	8	121	0	0	0	0	0	0	0	27	197
SE-CPB333_S12	11005	13251	686	315	21	0	0	0	61	0	453	34	76	498	0	0	0	933	394	3749	0	232	0	0	23	440	0	0	955	143	0	0	283	0	0	4	0	0	0	84	0	0	0	0	0	0	0	41	353
SE-CPB334_S57	16762	4627	181	595	2296	0	0	0	0	0	84	375	92	1247	0	0	0	0	643	0	0	282	0	0	333	187	0	0	0	0	0	0	0	0	0	106	0	0	0	0	0	0	0	0	516	0	0	18	0
SE-CPB335_S166	1495	1750	795	1360	0	0	0	0	124	0	618	290	120	47	0	0	0	129	97	2513	0	203	0	0	0	161	0	0	0	358	0	0	1312	140	0	0	0	0	42	314	0	0	0	0	0	0	0	401	0
SE-CPB335_S65	2040	2448	734	1586	0	0	0	0	96	0	787	364	115	34	0	0	0	158	112	3375	0	152	0	0	0	232	0	0	0	327	0	0	1439	118	0	0	0	0	22	250	0	0	0	0	0	0	0	428	0
SE-CPB337_S171	1083	169	0	356	741	0	0	0	0	0	0	0	44	77	0	0	0	254	22	0	0	55	0	0	0	0	0	0	0	0	0	0	0	134	0	3	0	0	0	0	0	0	0	0	0	0	0	0	0
SE-CPB338_S48	63	0	8	14	0	0	0	0	13	0	0	0	270	25	0	0	0	0	780	0	0	0	0	0	0	0	0	0	0	0	0	0	0	0	0	0	0	0	0	0	0	0	0	0	0	0	0	0	0
SE-CPB340_S150	484	5572	169	1172	0	0	0	0	108	0	2818	0	0	0	0	0	0	189	17	126	0	40	0	0	409	0	0	0	2585	0	0	0	50	0	0	117	0	0	778	298	0	0	50	0	0	0	0	284	28
SE-CPB340_S23	941	11605	133	2246	30	0	0	0	137	0	5859	60	0	0	0	0	0	223	13	122	0	56	0	0	454	0	0	0	6332	0	0	0	53	52	0	57	0	0	549	335	0	0	31	0	0	0	0	321	55
SE-CPB341_S14	2140	1138	43	2935	0	0	0	0	0	0	608	445	1433	304	0	0	190	26	26	2668	0	645	0	0	59	0	0	0	0	270	0	0	21	515	0	98	0	0	3	41	0	0	0	0	227	0	0	0	0
SE-CPB341_S158	1616	934	52	2018	0	0	0	0	0	0	393	289	909	398	0	0	224	18	12	1487	0	639	0	0	63	0	0	0	0	400	0	0	0	500	0	260	0	0	0	0	0	0	0	0	138	0	0	0	0
SE-CPB343_S42	0	13	19	0	0	0	0	0	0	0	0	0	411	60	0	0	0	0	1097	0	0	0	0	0	3	0	0	0	0	0	0	0	0	0	0	0	0	0	0	0	0	0	0	0	0	0	0	0	0
SE-CPB344_S5	8424	3113	730	203	178	0	0	0	0	0	77	705	3218	9126	0	0	0	0	154	0	0	44	0	0	0	0	0	0	0	0	0	0	123	220	0	5	0	0	0	0	0	0	0	0	51	0	0	74	0
SE-CPB345_S32	5606	6237	1626	3205	0	0	0	0	146	0	370	104	34	39	0	0	0	58	76	978	0	79	0	0	40	0	0	0	4379	92	0	0	0	414	0	0	0	0	0	80	0	0	203	0	656	0	0	16	20
SE-CPB345_S55	3286	2952	7307	717	0	0	0	0	0	0	1257	2923	90	52	0	0	0	0	117	0	0	1942	0	0	1659	134	0	16	0	0	0	0	140	0	0	80	0	0	47	0	0	0	0	0	85	0	0	112	0
SE-CPB346_S49	0	3671	28	1371	114	0	0	0	28	0	946	186	102	493	0	0	0	0	1054	0	0	38	0	0	34	1715	0	0	0	0	0	0	1902	0	0	976	0	0	3673	303	0	0	1185	0	340	0	0	1840	0
SE-CPB348_S64	14357	7443	0	1114	1467	0	0	0	2099	0	196	78	24	16	0	0	0	0	24	0	0	243	0	0	38	5612	0	0	0	0	0	0	21	0	0	0	0	0	196	0	0	0	0	0	141	0	0	51	0
SE-CPB349_S102	747	1333	0	771	1032	0	0	0	0	0	105	1474	409	850	0	0	0	0	522	0	0	175	0	3881	89	0	0	0	839	0	0	0	0	0	0	0	0	0	0	0	0	0	0	0	247	0	0	131	0
SE-CPB349_S3	2366	4022	0	1664	968	0	0	0	0	0	181	3108	490	760	0	0	0	0	226	0	0	182	0	6966	133	0	0	0	1340	0	0	0	25	0	0	0	0	97	0	0	0	0	0	0	429	0	0	119	0
SE-CPB350_S110	753	3602	264	929	0	0	0	0	614	0	529	1171	15	8	0	0	0	0	0	0	0	108	0	0	41	2902	0	0	0	0	0	0	0	383	0	0	0	0	249	267	0	0	0	0	0	0	0	135	0
SE-CPB350_S178	664	2993	53	954	0	0	0	0	400	0	531	1404	0	0	0	0	0	0	0	0	0	68	0	0	18	2412	0	0	0	0	0	0	0	260	0	0	0	0	25	143	0	0	0	0	46	0	0	104	0
SE-CPB351_S56	7127	8171	125	1358	269	0	0	0	266	0	397	250	675	131	0	0	0	452	267	1202	0	751	0	0	60	1421	0	0	0	0	0	0	0	403	0	4	0	0	3	186	0	0	0	0	240	0	0	0	0
SE-CPB352_S180	2775	8508	0	520	495	0	0	0	326	0	99	37	0	0	0	0	0	0	0	620	0	72	0	0	62	1904	0	0	915	62	0	0	0	0	0	7	0	0	0	0	0	0	61	0	0	0	0	0	0
SE-CPB353_S47	0	0	0	0	0	0	0	0	0	0	0	0	982	21	0	0	0	0	757	0	0	0	0	0	0	0	0	0	0	0	0	0	0	0	0	0	0	0	0	0	0	0	0	0	0	0	0	0	0
SE-CPB355_S30	6051	3850	396	1513	246	0	0	0	0	0	834	0	349	99	0	0	0	0	41	243	0	66	0	0	0	157	0	0	286	394	0	0	37	0	0	6	0	0	0	229	0	0	21	0	242	0	0	83	405
SE-CPB358_S134	384	80	1694	268	42	0	0	0	44	0	261	117	0	461	0	0	2460	0	1157	0	0	185	0	0	645	0	0	0	0	0	0	0	0	0	0	23	0	0	0	49	0	0	288	0	166	0	0	234	0
SE-CPB358_S181	110	22	1020	145	18	0	0	0	0	0	118	51	0	296	0	0	908	0	711	0	0	121	0	0	321	0	0	0	0	0	0	0	0	0	0	0	0	0	0	19	0	0	198	0	102	0	0	76	0
SE-CPB359_S7	1923	0	1245	630	0	0	0	0	0	0	0	0	1310	42839	0	0	354	0	3523	34	0	0	0	0	22	0	0	0	0	0	0	0	28	0	0	6	0	0	0	358	0	0	15	0	0	0	0	0	0
SE-CPB360_S182	105	62	26	167	20	0	0	0	0	0	105	0	0	22	0	0	0	21	0	0	0	62	0	0	13917	0	0	0	33	0	0	0	0	101	0	40	0	0	97	84	0	0	64	0	0	0	0	0	0
SE-CPB361_S66	954	0	685	3546	0	0	0	0	249	0	1230	111	0	0	0	0	0	0	33	26	0	750	0	0	916	0	0	0	41	0	0	0	1105	136	0	12	0	0	185	324	0	0	21	0	0	0	0	527	0
SE-CPB362_S15	2403	3634	128	11585	138	0	0	0	219	0	6599	837	0	35	0	0	0	189	1005	1450	0	433	0	1211	319	0	0	0	1682	0	0	1217	725	2007	0	27	0	0	0	210	0	0	0	0	4091	0	0	0	235
SE-CPB363_S50	1857	656	36	3966	21	0	0	0	839	0	2020	0	6	0	0	0	599	28	46	0	0	545	0	0	279	0	0	0	0	0	0	0	0	620	0	4	0	0	0	423	0	0	0	0	0	0	0	0	0
SE-CPB366_S39	12743	938	149	2310	0	0	0	0	0	0	2111	308	107	131	0	0	0	0	19	1319	0	353	0	0	75	0	0	0	0	0	0	0	205	0	0	0	0	0	12	106	0	0	0	0	411	0	0	393	0
SE-CPB367_S58	897	8838	168	1214	258	0	0	0	166	0	1310	52	22	402	0	43	0	145	378	98	0	601	0	0	352	0	0	0	0	0	0	0	0	71	0	15	0	0	1255	132	0	0	29	0	0	0	0	10	50
SE-CPB368_S173	439	229	123	1208	0	0	0	0	0	0	930	90	0	14	0	0	0	0	14	0	0	112	0	0	247	0	0	0	0	0	0	0	0	0	0	18	0	0	1940	120	0	0	3508	0	0	0	0	0	0
SE-CPB369_S33	27	0	8580	0	0	0	0	0	0	0	0	4108	403	1162	0	0	0	0	217	0	0	325	0	0	0	0	0	0	0	0	0	0	1091	0	0	0	0	0	0	0	603	0	0	0	46	0	0	5798	0
SE-CPB372_S24	762	7887	49	2391	2644	0	0	0	654	0	556	494	0	31	0	0	0	1474	26	0	0	40	0	0	373	904	0	0	0	0	0	0	1774	0	0	54	0	0	0	1155	0	0	411	0	674	0	0	63	53
SE-CPB373_S21	1204	2678	296	955	1164	0	0	0	84	0	886	437	163	21	0	0	0	0	211	0	0	0	0	4148	18	378	0	0	7894	0	0	0	24	0	0	0	0	0	0	14	0	0	0	0	132	0	0	0	545
SE-CPB374_S142	0	0	0	0	0	0	0	0	0	0	0	0	0	0	0	0	0	0	0	0	0	0	0	0	0	0	0	0	0	0	0	0	0	0	0	0	0	0	0	0	0	0	0	0	0	0	0	15	0
SE-CPB374_S6	1030	1406	42	536	2838	0	0	0	0	0	1368	1908	0	484	0	0	0	0	1514	0	0	273	0	1942	384	0	0	0	403	0	0	0	72	0	0	0	0	0	366	120	0	0	31	0	1007	0	0	35	43
SE-CPB375_S25	1900	4453	27	1735	0	0	0	0	119	0	229	78	0	13	0	0	0	0	36	0	0	0	0	238	401	552	0	0	0	35	0	0	16	28	0	104	0	0	0	0	0	0	66	0	162	0	0	40	558
SE-CPB376_S16	55770	0	0	0	0	0	0	0	0	0	408	373	3390	20027	0	0	0	0	3809	2	0	17	0	0	938	0	0	0	0	0	0	0	0	0	0	910	0	0	0	0	0	0	0	0	0	0	0	0	0
SE-CPB383_S230	729	272	81	650	0	0	0	0	80	0	188	0	0	0	0	0	108	158	394	445	0	526	0	0	133	0	0	0	0	0	0	0	129	0	0	277	0	727	0	113	0	0	114	0	137	0	0	0	36
SE-CPB408_S294	572	1486	30	350	176	0	0	0	0	0	208	128	0	110	0	0	133	0	201	287	0	703	0	0	177	0	0	0	0	0	0	0	0	53	0	52	0	280	0	187	0	0	189	0	197	0	0	0	0
SE-CPB441_S34	1278	5522	19	2489	0	0	0	0	0	0	4411	718	26	99	0	0	0	0	31	404	0	294	0	0	354	0	0	0	0	0	0	0	68	0	0	163	0	0	21	57	0	0	0	0	3557	0	0	108	0
SE-CPB446_S279	549	554	0	208	845	0	0	0	733	0	137	0	33	0	0	79	51	103	51	422	0	89	0	0	126	72	0	0	414	145	0	0	0	0	0	53	0	0	0	36	0	0	56	0	0	0	0	0	0
SE-CPB454_S169	834	819	3	283	60	0	0	0	98	0	275	98	0	335	0	0	0	218	7	0	0	40	0	0	30	0	0	0	0	0	0	0	0	0	0	0	0	1191	0	22	0	0	17	0	0	0	0	4	33
S003K-0368_S49	0	26	7151	258	0	0	0	0	0	0	129	1317	2202	1751	0	0	0	0	69	0	0	0	0	0	0	0	0	0	0	0	0	0	430	0	0	95	0	0	0	0	0	0	0	0	0	0	1511	1754	0
S003K-0369_S50	1189	1041	73	1325	0	0	0	0	1829	0	1233	40	507	361	0	104	0	0	165	0	0	306	0	0	0	0	0	0	0	0	0	689	95	3549	0	35	0	0	52	0	0	0	13	0	0	0	0	136	0
S003K-0370_S51	1066	2617	0	25	25	0	0	0	126	0	0	0	0	8	0	0	10	0	0	0	0	0	0	0	5	0	0	0	0	0	0	70	0	49	0	0	0	270	31	0	0	0	0	0	0	0	0	0	44
S003K-0371_S52	1348	4556	1000	341	1207	0	0	0	575	0	88	63	55	15	0	1927	246	751	102	490	0	325	0	1229	104	460	0	0	0	68	0	245	0	533	0	59	0	0	0	55	59	0	42	0	122	0	0	0	62
S003K-0372_S53	1129	2674	847	284	39	0	0	2866	140	0	68	0	96	0	0	0	0	82	14	150	0	747	0	0	229	169	0	0	1661	111	0	0	0	0	0	49	0	0	0	63	0	0	81	0	0	0	0	0	0
S003K-0373_S54	701	4140	0	281	777	0	0	3	0	0	55	64	0	0	0	22	0	66	0	236	0	0	0	346	70	92	0	0	0	42	0	0	27	0	0	154	0	0	0	284	0	0	0	0	0	0	18	0	32
S003K-0374_S55	1805	2600	13	116	173	0	0	0	684	0	38	45	69	15	0	0	0	546	15	710	0	96	0	1615	128	0	0	0	0	0	0	0	0	0	0	11	0	0	0	296	497	0	0	0	0	0	0	0	0
S003K-0375_S56	4696	2350	858	737	1615	0	0	4	400	0	213	174	24	0	0	3532	154	1294	15	541	0	319	0	0	351	0	0	169	0	35	0	0	433	66	0	243	0	695	0	282	36	0	119	0	0	0	118	43	0
S003K-0376_S57	1235	3439	3976	103	1386	0	0	0	0	0	96	103	45	85	0	202	0	851	33	0	0	0	0	475	22	322	0	11	289	228	0	574	192	53	0	510	0	0	0	6	0	0	212	0	0	0	242	0	601
S003K-0377_S58	3547	4011	0	1964	1840	0	0	0	505	0	611	293	94	64	0	86	1117	712	32	215	0	167	0	0	64	332	0	0	217	26	0	0	0	0	0	0	0	0	0	25	0	0	0	0	370	0	0	0	179
S003K-0378_S59	1177	5751	374	1628	1628	0	0	0	783	0	148	579	23	16	0	0	0	0	50	0	0	158	0	0	0	87	0	0	0	89	0	0	71	0	0	0	0	0	271	53	0	0	0	0	170	0	0	82	0
S003K-0379_S60	2753	1581	18	72	346	0	0	0	0	0	34	65	26	0	0	139	0	0	58	779	0	191	0	0	0	0	0	0	0	147	0	0	0	131	0	16	0	862	0	87	99	0	0	0	140	0	0	0	123
S003K-0380_S61	264	1769	450	902	1757	0	0	3609	85	0	534	353	353	216	0	0	3007	399	171	0	0	30	0	0	374	0	0	0	0	0	0	344	0	144	0	0	0	0	0	69	0	0	124	0	950	0	37	0	0
S003K-0381_S62	258	1100	11	56	242	0	0	191	141	0	0	0	0	0	0	427	499	89	15	0	0	34	0	0	84	0	0	24	0	0	0	0	0	0	0	0	0	0	0	45	0	0	0	0	0	0	0	0	134
S003K-0382_S63	926	634	4	0	1055	0	0	0	0	0	44	0	648	266	0	0	1026	402	822	21	0	9	0	0	40	139	0	2705	0	432	0	132	0	106	0	100	0	0	0	0	0	0	0	0	0	0	0	0	0
S003K-0383_S64	1370	1131	34	152	507	0	0	0	0	0	61	0	16	21	0	1762	0	0	12	155	0	33	0	0	48	0	0	0	0	133	0	0	38	237	0	0	0	0	0	203	0	0	64	0	0	0	15	31	64
S003K-0384_S65	0	6032	252	69	0	0	0	0	217	0	80	327	30	41	0	0	0	0	8	0	0	52	0	0	827	1648	0	0	0	0	0	0	544	0	0	61	0	0	0	36	0	0	0	0	0	0	0	303	0
S003K-0385_S66	237	589	19	141	1467	0	0	0	340	0	106	46	0	0	0	1109	309	38	0	272	0	0	0	0	50	65	0	0	0	47	0	0	78	25	0	373	0	0	0	427	0	0	230	0	0	0	0	0	0
S003K-0386_S67	1246	3509	0	463	225	0	0	0	29	0	89	270	27	10	0	1324	32	67	28	184	0	222	0	0	47	94	0	0	0	13	0	0	0	92	0	20	0	0	0	19	0	0	28	0	0	0	0	0	84
S003K-0387_S68	1045	1061	1632	370	36	0	0	2585	0	0	35	580	2443	163	0	16	1166	60	428	42	0	30	0	0	0	0	0	0	0	0	0	0	165	813	0	0	0	0	0	0	0	0	55	0	0	0	0	6	0
S003K-0389_S70	1108	2621	36	263	210	0	0	0	0	0	64	114	0	29	0	0	0	274	84	355	0	358	0	0	0	255	0	0	0	121	0	0	0	159	0	36	0	0	18	17	0	0	72	0	0	0	0	0	135
S003K-0390_S71	3163	1945	1383	1141	1630	0	0	0	0	0	36	663	719	0	0	0	0	0	0	0	0	0	0	0	0	221	0	0	0	253	0	1111	2445	0	0	43	0	0	0	0	0	0	0	0	0	0	116	28	54
S003K-0391_S72	1296	1388	39	87	837	0	0	0	279	0	62	0	20	0	0	0	0	296	14	116	0	78	0	0	43	440	0	0	0	0	0	0	59	0	0	20	0	518	0	115	0	0	25	0	0	0	0	13	0
S003K-0393_S74	654	2193	367	713	341	0	0	1142	744	0	75	144	45	0	0	1680	1137	197	39	471	0	114	0	149	0	114	0	101	0	247	0	0	14	43	0	35	0	0	0	149	0	0	27	0	0	0	0	4	0
S003K-0394_S75	0	0	462	87	0	0	0	0	151	0	203	44	18	50	0	766	0	0	0	0	0	40	0	0	45	0	0	0	0	0	0	0	462	0	0	83	0	0	25	74	0	0	224	0	0	0	0	55	0
S003K-0395_S76	1439	3007	326	347	997	0	0	0	189	0	96	98	710	199	0	0	0	145	110	0	0	214	0	0	27	0	0	0	0	0	0	0	477	0	0	212	0	0	9	95	0	0	0	0	0	0	524	0	217
S003K-0396_S77	7258	0	147	0	0	0	0	0	0	0	0	889	62	0	0	0	0	0	2	0	0	50	0	0	11	0	0	1427	0	0	0	0	708	0	0	284	0	0	0	0	0	0	279	0	0	0	0	131	0
S003K-0397_S78	1458	2317	53	251	0	0	0	0	685	0	264	0	66	0	0	0	0	254	104	990	0	214	0	0	255	129	0	0	1515	134	0	0	0	0	0	0	0	0	0	209	199	0	85	0	0	0	0	0	148
S003K-0398_S79	978	2527	158	403	897	0	0	0	119	0	106	0	612	80	0	898	88	138	115	0	0	102	0	0	54	0	0	0	0	227	0	166	0	204	0	234	0	0	74	158	0	0	54	0	0	0	193	0	352
S003K-0399_S80	3876	3004	456	124	0	0	0	0	233	0	31	37	17	34	0	0	0	0	11	0	0	948	0	0	41	0	0	0	0	0	0	0	268	0	0	183	0	0	0	155	0	0	0	0	0	0	0	393	0
S003K-0400_S81	2953	486	43	261	227	0	0	3341	0	0	0	43	51	0	0	0	0	0	15	475	0	120	0	2213	0	0	0	0	0	0	0	670	0	0	0	36	0	0	0	10	82	0	0	0	0	0	0	0	184
S003K-0401_S82	1645	989	191	0	1561	0	0	0	106	0	259	585	0	23	0	0	0	315	0	0	0	44	0	0	117	0	0	1677	0	0	0	0	861	0	0	180	0	0	105	120	0	0	172	0	0	0	148	28	116
S003K-0402_S83	4090	867	248	170	0	0	0	0	4646	0	78	159	13	119	0	0	0	0	59	484	0	49	0	0	680	0	0	0	0	244	0	0	0	1215	0	627	0	2871	0	48	0	0	0	0	0	0	213	0	0
S003K-0403_S84	956	1220	187	157	1471	0	0	0	172	0	198	0	0	52	0	123	799	340	152	0	0	0	0	0	74	421	0	2232	0	227	0	75	114	134	0	98	0	0	0	99	0	0	59	0	0	0	74	0	224
S003K-0404_S85	1898	1034	1220	890	356	0	0	6915	0	0	114	750	302	26	0	0	0	0	2959	0	0	0	0	0	0	0	0	0	0	0	0	0	179	0	0	68	0	0	491	0	150	0	49	0	446	0	0	0	0
S003K-0405_S86	693	379	52	86	825	0	0	0	572	0	95	38	15	6	0	826	1622	430	29	0	0	51	0	0	43	0	0	0	0	79	0	189	0	174	0	53	0	0	0	40	0	0	121	0	0	0	0	0	167
S003K-0406_S87	0	0	0	422	0	0	0	0	299	0	771	809	0	0	0	0	0	0	7	0	0	222	0	0	417	0	0	0	0	0	0	0	0	0	0	0	0	0	940	59	0	0	0	0	0	0	212	0	0
S003K-0407_S88	1885	3649	21	123	85	0	0	0	1280	0	0	0	126	126	0	471	0	514	34	97	0	115	0	0	0	147	0	0	658	60	0	0	14	35	0	0	0	0	0	68	0	0	168	0	0	0	0	0	33
S003K-0416_S97	1835	4181	16	248	922	0	0	0	958	0	152	61	94	30	0	208	892	350	0	0	0	0	0	0	35	286	0	666	316	75	0	0	0	95	0	54	0	0	0	49	0	0	87	0	0	0	0	0	133
S003K-0417_S98	1223	1626	423	833	1130	0	0	0	0	0	187	765	217	55	0	0	0	985	105	38	0	220	0	1579	168	79	0	0	0	74	0	0	30	0	0	119	0	0	0	0	0	0	360	0	0	0	12	0	0
S003K-0418_S99	2903	1188	75	807	96	0	0	0	240	0	514	188	0	0	0	83	0	588	14	0	0	178	0	0	95	205	0	0	0	0	0	0	42	0	0	89	0	0	0	144	0	0	160	0	0	0	16	0	0
S003K-0419_S100	576	813	37	0	937	0	0	0	151	0	38	26	28	0	0	1941	0	38	5	47	0	46	0	641	49	137	0	0	0	68	0	0	27	150	0	98	0	0	5	41	0	0	164	0	0	0	0	0	30
S003K-0421_S102	70	69	1583	559	0	0	0	9737	116	0	110	0	0	0	0	0	0	0	21	0	0	26	0	0	134	0	0	0	0	0	0	0	0	0	0	158	0	0	0	17	0	0	270	0	0	0	0	0	56
S003K-0422_S103	1591	1297	8	0	740	0	0	975	352	0	0	0	0	0	0	1482	0	320	0	34	0	29	0	207	33	67	0	0	114	0	0	0	30	0	0	0	0	0	0	111	0	0	24	0	102	0	0	0	98
S003K-0423_S104	767	958	184	407	492	0	0	480	435	0	464	222	310	186	0	363	201	130	211	38	0	91	0	85	77	130	0	1526	0	200	0	0	57	24	0	36	0	0	0	79	0	0	31	0	0	0	0	0	0
S003K-0424_S105	3934	483	575	931	455	0	0	0	0	0	682	142	18	0	0	4	0	66	5	557	0	631	0	23	22	0	0	0	0	517	0	0	53	0	0	65	0	0	0	116	0	0	224	0	0	0	53	43	216
S003K-0425_S106	2153	642	608	875	131	0	0	0	431	0	162	136	18	8	0	0	0	741	12	1063	0	109	0	0	147	53	0	21	0	83	0	266	0	0	0	180	0	0	0	0	0	0	286	0	0	0	104	76	0
S003K-0426_S107	2237	1946	37	249	1064	0	0	0	849	0	0	414	162	554	0	5	0	291	601	81	0	0	0	0	68	0	0	0	0	0	0	817	0	403	0	119	0	0	123	38	0	0	0	0	0	0	0	0	99
S003K-0427_S108	0	0	1283	0	96	0	0	2482	0	0	0	3671	467	108	0	0	0	0	17	43	0	0	0	0	0	0	0	0	0	0	0	0	23	0	0	13	0	0	0	0	0	0	0	0	0	0	0	820	0
S003K-0428_S109	1930	1233	1174	1617	0	0	0	0	0	0	339	771	6	0	0	0	0	39	9	0	0	1413	0	0	188	48	0	0	0	0	0	0	42	0	0	63	0	0	0	59	264	0	0	0	110	0	8	37	0
S003K-0429_S110	78	0	1420	87	166	0	0	4733	32	0	73	0	0	0	0	0	0	0	0	0	0	0	0	0	44	0	0	29	0	0	0	0	0	0	0	229	0	0	0	108	0	0	44	0	0	0	0	263	0
S003K-0430_S111	505	4412	36	300	439	0	0	288	334	0	94	54	270	236	0	959	338	178	446	21	0	76	0	134	108	82	0	867	0	31	0	0	37	0	0	54	0	0	0	120	0	0	63	0	0	0	93	118	52
S003K-0431_S112	653	1140	315	335	1341	0	0	764	557	0	205	105	0	0	0	328	0	727	23	30	0	199	0	0	54	206	0	0	0	190	0	0	0	80	0	21	0	1389	0	80	0	0	13	0	164	0	0	0	0
S003K-0432_S113	1707	2506	71	337	427	0	0	0	0	0	73	241	64	55	0	2296	592	125	73	602	0	19	0	0	0	0	0	0	0	177	0	0	72	0	0	252	0	0	0	164	38	0	0	0	92	0	0	0	34
S003K-0433_S114	91	106	238	52	26	0	0	16	1732	0	852	819	30	24	0	0	0	0	10	5	0	61	0	0	32	0	0	22	21	0	0	0	0	0	0	0	0	0	848	56	0	0	0	0	0	0	636	0	0
S003K-0434_S115	1378	2383	120	716	492	0	0	0	485	0	113	77	18	0	0	0	0	109	0	209	0	66	0	808	89	73	0	0	0	177	0	150	0	131	0	42	0	0	0	115	883	0	77	0	0	0	22	0	145
S003K-0435_S116	301	495	69	73	130	0	0	0	117	0	0	0	0	0	0	323	0	71	0	87	0	0	0	189	0	252	0	0	0	36	0	0	0	0	0	35	0	0	0	23	0	0	0	0	0	0	6	0	91
S003K-0436_S117	1561	2397	1246	369	285	0	0	4319	102	0	37	55	0	40	0	6	0	0	21	41	0	45	0	168	57	0	0	0	0	0	0	0	0	0	0	166	0	0	15	0	0	0	88	0	183	0	0	11	71
S003K-0437_S118	458	609	97	464	128	0	0	1153	355	0	52	0	35	280	0	18	85	116	1031	213	0	29	0	0	0	0	0	0	0	0	0	0	0	24	0	45	0	577	0	0	0	0	18	0	0	0	0	0	35
S003K-0438_S119	1891	3275	1336	276	205	0	0	0	102	0	485	677	1612	423	0	0	0	288	73	0	0	19	0	0	95	228	0	2941	0	0	0	0	31	0	0	245	0	0	0	35	0	0	141	0	0	0	112	84	0
S003K-0439_S120	532	2325	0	530	1121	0	0	0	911	0	171	186	21	0	0	1885	679	901	32	0	0	55	0	0	50	0	0	0	0	104	0	0	0	0	0	19	0	0	0	22	0	0	0	0	247	0	0	9	143
S003K-0440_S121	1032	686	265	1568	1590	0	0	2387	121	0	376	381	45	0	0	48	0	75	84	9	0	34	0	37	167	0	0	0	0	1151	0	0	193	0	0	47	0	0	0	170	151	0	100	0	0	0	74	178	0
S003K-0441_S122	1426	751	341	534	390	0	0	0	0	0	66	143	279	194	0	0	0	0	297	0	0	146	0	0	0	272	0	0	0	0	0	714	0	971	0	0	0	1131	0	0	0	0	74	0	110	0	0	0	623
S003K-0442_S123	205	1278	250	477	0	0	0	0	0	0	128	121	89	169	0	0	0	341	825	447	0	0	0	0	318	0	0	0	0	0	0	66	0	0	0	42	0	0	24	200	0	0	91	0	154	0	0	22	947
S003K-0443_S124	639	950	956	120	365	0	0	1011	40	0	54	47	217	0	0	553	186	144	17	122	0	18	0	267	187	0	0	0	0	87	0	0	0	0	0	40	0	0	0	26	10	0	0	0	0	0	0	0	0
S003K-0444_S125	642	995	0	41	231	0	0	0	159	0	0	0	134	123	0	461	0	132	24	0	0	0	0	0	0	67	0	508	0	11	0	0	0	0	0	0	0	217	0	0	0	0	0	0	0	0	0	0	17
S003K-0445_S126	1227	1587	338	409	0	0	0	0	118	0	95	91	16	0	0	0	0	0	45	653	0	294	0	0	0	272	0	0	0	0	0	1138	121	0	0	22	0	0	257	125	42	0	0	0	0	0	11	234	0
S003K-0446_S127	729	2132	677	307	360	0	0	893	266	0	82	66	271	57	0	605	0	86	84	136	0	240	0	0	27	117	0	0	0	13	0	0	0	0	0	0	0	72	0	9	0	0	0	0	226	0	0	0	0
S003K-0447_S128	417	3984	0	205	1362	0	0	0	165	0	145	0	25	24	0	327	0	738	7	0	0	164	0	0	74	395	0	0	0	0	0	0	0	0	0	0	0	0	48	132	0	0	89	0	0	0	0	0	0
S003K-0448_S129	2686	2580	39	1287	1316	0	0	0	305	0	243	227	199	537	0	978	0	571	286	349	0	180	0	555	96	145	0	0	0	74	0	0	0	119	0	312	0	275	0	71	0	0	101	0	0	0	0	0	65
S003K-0449_S130	2670	1196	2330	2232	0	0	0	0	34	0	148	145	18	75	0	0	0	0	48	1253	0	192	0	0	50	0	0	0	0	0	0	394	0	0	0	214	0	0	16	93	0	0	87	0	0	0	0	78	377
S003K-0450_S131	21	0	605	1984	0	0	0	0	568	0	254	369	34	49	0	0	0	0	14	0	0	649	0	0	616	0	0	713	0	0	0	0	659	0	0	0	0	0	0	0	0	0	0	0	0	0	0	0	0
S003K-0451_S132	2083	1101	701	392	245	0	0	587	645	0	106	94	268	61	0	416	0	0	240	110	0	0	0	0	0	0	0	0	0	46	0	0	0	0	0	0	0	449	0	0	0	0	35	0	0	0	0	0	46
S003K-0452_S133	658	617	13	514	63	0	0	0	151	0	0	162	97	32	0	0	1021	379	31	91	0	267	0	0	0	126	0	0	0	0	0	570	0	283	0	8	0	0	0	58	46	0	29	0	0	0	0	0	61
S003K-0453_S134	1541	1602	0	531	12	0	0	0	533	0	0	58	17	16	0	0	24	287	24	66	0	403	0	0	0	251	0	0	0	26	0	0	0	108	0	0	0	0	0	5	0	0	56	0	0	0	0	0	36
S003K-0454_S135	622	370	968	129	0	0	0	1261	0	0	0	0	32	0	0	0	0	534	0	492	0	179	0	278	0	0	0	0	150	311	0	0	35	0	0	127	0	0	0	69	0	0	0	0	0	0	0	33	0
S003K-0455_S136	579	1471	39	180	0	0	0	0	201	0	102	127	86	178	0	0	18	193	55	50	0	84	0	0	16	128	0	0	0	0	0	0	0	51	0	0	0	107	0	0	0	0	0	0	127	0	6	5	0
S003K-0456_S137	1059	2345	767	459	0	0	0	541	25	0	80	86	40	0	0	395	0	131	473	342	0	189	0	0	0	0	0	0	0	0	0	0	0	157	0	51	0	1226	0	29	0	0	0	0	0	0	0	0	117
S003K-0457_S138	1288	1362	78	466	733	0	0	516	0	0	794	684	394	266	0	206	118	1236	116	640	0	628	0	0	140	0	0	0	0	213	0	0	0	153	0	484	0	0	299	195	0	0	149	0	0	0	0	0	120
S003K-0458_S139	4692	3320	30	1437	1546	0	0	543	459	0	224	947	46	32	0	0	0	0	46	0	0	220	0	0	105	0	0	0	0	0	0	2671	28	0	0	69	0	0	0	88	0	0	47	0	0	0	70	173	0
S003K-0459_S140	1091	3958	2846	334	372	0	0	0	213	0	164	129	16	0	0	256	1897	179	0	353	0	264	0	0	52	0	0	0	0	97	0	0	0	288	0	0	0	0	0	25	0	0	56	0	145	0	0	0	0
S003K-0460_S141	2234	865	0	315	505	0	0	0	138	0	528	0	39	0	0	1248	0	1025	49	346	0	606	0	1259	17	0	0	0	0	0	0	0	0	0	0	0	0	0	0	155	0	0	0	0	0	0	0	0	184
S003K-0461_S145	1120	858	0	340	10	0	0	359	480	0	0	144	0	0	0	15	256	149	0	0	0	78	0	0	49	124	0	0	176	13	0	0	0	141	0	0	0	274	0	11	0	0	30	0	0	0	0	0	0
S003K-0462_S146	1671	2938	11	507	583	0	0	366	0	0	292	215	46	0	0	851	0	130	67	150	0	139	0	812	69	0	0	0	0	74	0	0	0	166	0	26	0	0	0	43	0	0	36	0	0	0	0	0	23
S003K-0463_S147	1655	863	0	226	0	0	0	0	192	0	76	0	35	19	0	1412	0	0	9	227	0	72	0	0	60	0	0	0	0	193	0	164	0	0	0	64	0	108	0	207	0	0	31	0	0	0	0	0	232
S003K-0464_S148	938	2327	21	699	0	0	0	0	533	0	328	0	10	0	0	0	0	464	0	663	0	290	0	1697	115	290	0	4	0	0	0	126	0	0	0	19	0	0	6	96	0	0	53	0	0	0	0	0	64
S003K-0465_S149	0	0	78	348	0	0	0	0	0	0	0	199	0	4	0	0	0	0	5	0	0	0	0	0	0	0	0	0	0	0	0	0	0	0	0	0	0	0	0	0	0	0	0	0	0	0	6	1025	0
S003K-0466_S150	2505	1771	895	411	889	0	0	0	801	0	94	56	285	0	0	487	2168	711	171	0	0	112	0	0	0	263	0	0	0	3	0	238	0	548	0	38	0	0	0	13	341	0	102	0	0	0	0	0	0
S003K-0467_S151	2789	618	2105	153	460	0	0	0	0	0	318	1161	117	95	0	0	542	104	188	37	0	627	0	0	48	0	0	1211	0	46	0	1403	121	0	0	28	0	32	0	235	2428	0	112	0	0	0	623	10	0
S003K-0469_S153	299	778	219	0	0	0	0	0	0	0	30	171	69	105	0	0	6	0	31	0	0	52	0	0	363	0	0	46	0	0	0	0	242	0	0	15	0	0	0	50	0	0	0	0	0	0	582	82	0
S003K-0470_S154	1012	144	0	53	0	0	0	0	0	0	0	58	852	210	0	0	0	0	0	0	0	0	0	0	0	0	0	0	0	0	0	335	0	0	0	0	0	0	0	0	0	0	0	0	0	0	633	0	0
S003K-0471_S155	795	312	823	150	10	0	0	125	0	0	36	386	921	77	0	0	0	0	912	0	0	74	0	0	8	0	0	0	0	0	0	0	64	0	0	0	0	0	0	0	94	0	0	0	0	0	0	0	0
S003K-0472_S156	2955	3367	911	506	95	0	0	702	0	0	108	141	165	11	0	28	0	244	12	348	0	306	0	0	71	86	0	0	1297	0	0	545	0	386	0	0	0	0	0	0	0	0	31	0	0	0	0	0	176
S003K-0473_S157	297	1239	3935	276	44	0	0	3384	150	0	28	0	29	0	0	48	0	83	0	94	0	204	0	0	193	79	0	0	0	36	0	0	0	0	0	15	0	37	0	176	0	0	36	0	0	0	0	0	0
S003K-0474_S158	627	552	0	266	168	0	0	0	62	0	0	39	0	29	0	0	986	117	15	97	0	89	0	0	0	64	0	0	0	0	0	0	0	0	0	0	0	0	0	0	0	0	33	0	0	0	0	0	0
S003K-0476_S160	417	1383	31	604	756	0	0	0	398	0	37	0	279	354	0	627	1731	407	512	0	0	49	0	0	63	252	0	36	0	0	0	154	76	0	0	0	0	0	0	65	0	0	110	0	0	0	0	0	0
S003K-0477_S161	1428	890	7	186	0	0	0	0	82	0	0	0	21	0	0	29	0	0	0	40	0	117	0	90	92	92	0	0	0	33	0	0	0	0	0	5	0	0	0	56	204	0	0	0	0	0	0	0	119
S003K-0478_S162	1762	1697	77	151	515	0	0	2254	136	0	49	79	23	0	0	243	31	128	681	77	0	42	0	0	57	0	0	0	892	50	0	0	0	156	0	25	0	0	0	0	29	0	61	0	0	0	9	0	0
S003K-0479_S163	8924	1373	153	1015	0	0	0	0	442	0	0	332	416	46	0	0	0	0	569	0	0	717	0	0	90	0	0	0	0	0	0	0	401	0	0	38	0	0	0	0	0	0	0	0	0	0	0	251	0
S003K-0480_S164	4910	2735	82	1012	0	0	0	0	557	0	659	133	165	39	0	0	3715	0	311	11	0	95	0	0	31	177	0	0	0	322	0	0	16	0	0	44	0	0	0	19	0	0	148	0	0	0	15	0	0
S003K-0481_S165	811	1728	586	604	1354	0	0	16	354	0	120	53	138	0	0	484	0	149	36	118	0	300	0	0	129	101	0	377	0	221	0	0	25	0	0	29	0	52	31	159	462	0	0	0	155	0	0	0	39
S003K-0482_S166	2728	2268	22	225	89	0	0	0	169	0	85	47	73	10	0	1209	0	0	3	204	0	102	0	82	93	72	0	0	0	62	0	0	7	0	0	32	0	23	0	280	0	0	52	0	0	0	19	0	35
S003K-0483_S167	981	709	11	491	0	0	0	0	77	0	84	0	27	18	0	0	0	145	27	99	0	321	0	803	0	0	0	0	0	32	0	0	0	71	0	0	0	684	0	0	0	0	45	0	163	0	0	0	0
S003K-0484_S168	1260	1642	390	287	1135	0	0	0	460	0	0	33	50	16	0	12	0	429	13	0	0	444	0	0	18	323	0	24	0	0	0	196	0	0	0	0	0	0	0	73	0	0	0	0	0	0	0	0	119
S003K-0485_S169	399	460	6	151	194	0	0	0	119	0	65	0	56	51	0	214	0	142	22	0	0	0	0	0	28	120	0	1973	0	102	0	0	84	0	0	45	0	0	0	14	0	0	56	0	0	0	0	0	37
S003K-0486_S170	1235	1148	229	99	496	0	0	0	0	0	280	107	131	28	0	0	0	0	42	0	0	476	0	0	53	0	0	0	0	0	0	0	19	0	0	0	0	0	0	12	0	0	0	0	0	0	8	140	0
S003K-0487_S171	693	1815	0	328	303	0	0	0	394	0	47	51	36	63	0	1069	0	42	24	269	0	91	0	423	111	112	0	0	0	0	0	0	0	0	0	0	0	0	0	89	0	0	29	0	0	0	0	26	163
S003K-0488_S172	4218	4729	9	964	0	0	0	0	0	0	301	586	1047	584	0	0	0	0	111	0	0	1148	0	0	0	0	0	0	0	0	0	0	265	0	0	40	0	0	0	0	0	0	0	0	190	0	103	557	0
S003K-0489_S173	509	385	0	238	300	0	0	0	0	0	187	144	0	0	0	2442	1569	0	0	263	0	205	0	0	0	0	0	0	0	175	0	209	0	0	0	0	0	0	0	358	0	0	45	0	0	0	0	97	185
S003K-0490_S174	0	29	1080	471	0	0	0	0	0	0	344	1116	431	307	0	0	0	0	249	0	0	295	0	0	44	0	0	232	0	0	0	0	68	0	0	40	0	0	0	8	0	0	0	0	0	0	215	1206	0
S003K-0491_S175	1150	838	135	448	93	0	0	0	122	0	172	0	102	214	0	0	0	91	88	241	0	434	0	0	0	0	0	0	0	207	0	0	0	0	0	0	0	239	0	92	0	0	77	0	0	0	0	0	21
S003K-0492_S176	760	997	1103	274	0	0	0	16	358	0	75	0	26	0	0	0	0	93	12	27	0	91	0	0	38	196	0	0	1156	0	0	0	0	0	0	0	0	0	0	0	202	0	0	0	0	0	0	0	37
S003K-0493_S177	909	1357	91	527	120	0	0	0	266	0	0	0	45	46	0	0	1387	775	22	261	0	103	0	0	68	136	0	0	0	105	0	0	0	0	0	105	0	0	0	113	0	0	57	0	0	0	0	53	38
S003K-0494_S178	764	1077	83	359	1290	0	0	0	169	0	65	0	148	95	0	0	0	202	52	0	0	160	0	0	186	0	0	0	0	0	0	351	90	0	0	62	0	0	33	137	0	0	20	0	0	0	8	117	77
S003K-0495_S179	2116	1536	43	501	728	0	0	0	143	0	224	48	9	0	0	2029	464	163	0	6	0	73	0	0	0	610	0	228	0	65	0	0	28	0	0	0	0	0	0	0	0	0	0	0	0	0	0	14	78
S003K-0496_S180	382	3940	273	1422	0	0	0	0	366	0	244	60	117	28	0	0	0	0	505	277	0	410	0	0	298	811	0	0	0	0	0	0	0	0	0	0	0	0	156	39	0	0	0	0	0	0	0	396	0
S003K-0497_S181	323	935	107	81	1248	0	0	0	122	0	0	0	37	0	0	0	0	0	9	0	0	0	0	259	69	366	0	921	0	76	0	0	96	0	0	39	0	0	0	254	0	0	116	0	0	0	197	0	0
S003K-0498_S182	252	1727	0	114	28	0	0	0	0	0	0	0	0	43	0	451	0	162	17	266	0	249	0	0	149	0	0	0	0	332	0	0	0	0	0	4	0	0	0	109	0	0	0	0	0	0	0	0	153
S003K-0499_S183	0	3637	23	402	0	0	0	0	717	0	0	108	172	74	0	0	0	0	33	0	0	159	0	0	130	0	0	0	0	0	0	0	0	0	0	0	0	0	0	31	0	0	0	0	0	0	149	59	0
S003K-0500_S184	832	653	689	205	502	0	0	0	79	0	0	0	0	0	0	0	0	0	6	62	0	96	0	0	0	270	0	0	0	0	0	377	98	495	0	0	0	0	0	69	272	0	0	0	0	0	84	9	336
S003K-0501_S185	991	2892	355	897	1234	0	0	0	769	0	637	398	807	642	0	0	449	634	504	315	0	227	0	0	146	137	0	0	31	0	0	466	353	231	0	369	0	0	568	85	0	0	65	0	0	0	84	0	0
S003K-0502_S186	722	1092	115	437	2641	0	0	0	380	0	218	66	0	135	0	1414	1961	797	568	81	0	239	0	256	88	0	0	0	89	0	0	0	0	107	0	434	0	0	0	31	0	0	244	0	0	0	658	0	53
S003K-0503_S187	822	1725	509	346	78	0	0	0	395	0	380	272	60	0	0	0	216	245	0	91	0	387	0	0	101	0	0	0	0	53	0	139	206	62	0	43	0	25	276	174	601	0	174	0	0	0	26	191	33
S003K-0504_S188	1674	3405	622	632	0	0	0	338	100	0	85	240	139	33	0	95	0	220	19	42	0	238	0	0	0	278	0	0	0	31	0	0	0	105	0	0	0	0	880	199	0	0	0	0	0	0	0	51	0
S003K-0505_S189	3275	2843	40	818	1342	0	0	769	142	0	1076	145	67	104	0	40	20	94	198	222	0	93	0	0	123	803	0	0	0	0	0	0	0	307	0	106	0	0	0	400	0	0	290	0	0	0	0	37	395
S003K-0506_S190	616	50	29	460	0	0	0	0	276	0	66	246	349	19	0	0	823	161	69	349	0	152	0	0	1053	0	0	583	0	33	0	0	1214	71	0	3	0	0	0	151	0	0	171	0	0	0	0	58	0
S003K-0507_S191	1397	2644	2591	369	470	0	0	0	0	0	106	0	0	98	0	0	0	143	139	703	0	52	0	0	167	409	0	0	0	0	0	0	1100	196	0	127	0	261	0	379	0	0	27	0	0	0	0	0	96
S003K-0508_S192	1508	1990	913	439	875	0	0	0	101	0	69	1356	303	0	0	123	0	607	169	439	0	0	0	0	100	63	0	0	0	0	0	0	292	0	0	0	0	0	242	256	409	0	82	0	0	0	0	44	194
S003K-0510_S194	0	2962	131	104	0	0	0	0	289	0	71	95	0	99	0	0	0	0	47	0	0	137	0	0	69	0	0	0	0	0	0	0	26	0	0	7	0	0	0	0	0	0	0	0	0	0	134	214	0
S003K-0511_S195	0	3205	270	1035	0	0	0	0	130	0	203	209	0	0	0	0	0	0	0	0	0	165	0	0	70	0	0	0	0	0	0	0	155	0	0	87	0	0	6	239	0	0	0	0	0	0	62	393	0
S003K-0512_S196	1325	990	485	197	2460	0	0	288	138	0	120	34	0	0	0	0	0	638	15	22	0	43	0	0	178	415	0	0	0	303	0	0	0	0	0	208	0	146	0	173	0	0	156	0	0	0	489	0	112
S003K-0513_S197	893	435	6	0	469	0	0	0	73	0	30	0	46	72	0	1149	0	0	14	84	0	0	0	0	31	0	0	0	0	0	0	0	0	195	0	0	0	712	0	69	0	0	0	0	0	0	0	0	36
S003K-0514_S198	1090	1287	0	231	386	0	0	21	217	0	276	81	0	0	0	1122	856	118	0	99	0	233	0	0	65	141	0	0	0	104	0	0	0	0	0	0	0	0	0	39	0	0	44	0	0	0	0	0	107
S003K-0515_S199	872	266	310	388	971	0	0	0	68	0	251	165	323	166	0	93	581	121	542	0	0	298	0	0	47	0	0	0	0	107	0	583	46	0	0	102	0	0	0	0	0	0	37	0	0	0	0	0	0
S003K-0516_S200	722	2163	351	89	0	0	0	0	0	0	65	104	197	0	0	0	0	0	0	0	0	303	0	0	127	0	0	0	0	0	0	920	0	0	0	0	0	0	27	129	324	0	0	0	0	0	0	154	0
S003K-0517_S201	1568	1860	275	540	134	0	0	5	0	0	288	0	0	0	0	22	0	249	0	274	0	177	0	332	58	0	0	16	87	173	0	0	0	203	0	0	0	0	0	104	1037	0	18	0	0	0	0	0	75
S003K-0518_S202	520	566	0	283	63	0	0	0	324	0	158	43	0	0	0	183	0	0	2	84	0	92	0	0	66	86	0	0	0	98	0	0	0	94	0	0	0	0	4	90	0	0	11	0	0	0	0	0	223
S003K-0519_S203	1788	1796	0	132	41	0	0	8	530	0	41	0	0	0	0	203	272	117	5	350	0	96	0	0	430	214	0	0	478	52	0	0	0	45	0	0	0	129	0	0	15	0	36	0	0	0	0	0	62
S003K-0520_S204	3269	513	7	182	0	0	0	0	0	0	0	161	1182	425	0	0	0	0	0	0	0	0	0	0	7	0	0	0	0	0	0	1076	0	0	0	35	0	0	0	0	0	0	0	0	0	0	1002	0	0
S003K-0521_S205	915	171	226	500	223	0	0	0	238	0	40	219	23	0	0	841	0	0	19	105	0	366	0	0	60	0	0	0	0	0	0	381	0	0	0	0	0	0	0	42	0	0	12	0	0	0	0	0	217
S003K-0522_S206	277	611	732	335	392	0	0	0	0	0	0	0	15	0	0	62	0	0	0	0	0	117	0	0	0	0	0	0	0	39	0	0	0	308	0	0	0	0	100	94	177	0	0	0	0	0	0	14	33
S003K-0523_S207	1175	2421	0	325	111	0	0	0	91	0	0	0	0	0	0	163	1065	0	31	102	0	165	0	0	34	299	0	0	0	0	0	0	0	0	0	0	0	0	17	145	0	0	22	0	0	0	0	19	42
S003K-0524_S208	1937	1345	18	711	1543	0	0	0	182	0	136	172	366	179	0	151	0	245	149	311	0	316	0	1315	217	0	0	0	0	271	0	654	0	1179	0	161	0	0	0	103	0	0	41	0	0	0	92	13	231
S003K-0525_S209	1064	671	149	218	754	0	0	0	0	0	40	123	0	0	0	25	0	0	26	0	0	0	0	15	117	0	0	0	0	3	0	355	48	0	0	0	0	0	0	101	0	0	0	0	0	0	38	73	0
S003K-0526_S210	2071	3154	8	452	20	0	0	0	173	0	134	70	0	0	0	0	0	49	111	0	0	202	0	0	32	66	0	0	2222	39	0	103	35	415	0	75	0	0	0	23	0	0	27	0	0	0	0	0	0
S003K-0527_S211	4419	716	0	232	929	0	0	0	822	0	143	225	0	317	0	0	0	855	1155	0	0	0	0	0	115	185	0	3370	0	426	0	0	118	0	0	205	0	0	0	72	0	0	38	0	0	0	248	0	458
S003K-0528_S212	1544	1685	821	649	274	0	0	0	704	0	112	78	53	25	0	0	0	534	59	493	0	47	0	0	130	0	0	0	0	0	0	76	0	594	0	0	0	0	0	44	0	0	0	0	328	0	0	0	0
S003K-0529_S213	1364	1989	0	455	548	0	0	0	778	0	388	0	0	0	0	93	0	448	41	263	0	407	0	545	72	0	0	0	0	9	0	681	0	0	0	0	0	0	0	0	23	0	57	0	107	0	0	0	31
S003K-0531_S215	3967	703	1793	1115	0	0	0	0	47	0	39	100	57	0	0	0	0	0	8	0	0	106	0	0	0	237	0	0	0	0	0	981	47	0	0	38	0	0	0	75	416	0	0	0	0	0	0	25	0
S003K-0532_S216	796	1958	0	372	57	0	0	0	183	0	300	123	53	30	0	184	349	429	53	76	0	234	0	0	41	127	0	0	0	52	0	0	0	170	0	0	0	0	0	123	24	0	24	0	0	0	0	0	0
S003K-0533_S217	603	1046	153	105	824	0	0	74	133	0	40	99	107	84	0	123	1042	222	135	18	0	41	0	0	0	155	0	1064	0	58	0	0	69	0	0	63	0	0	0	85	0	0	69	0	0	0	42	0	38
S003K-0534_S218	275	1157	0	157	299	0	0	477	100	0	38	0	33	0	0	10	0	162	6	173	0	72	0	0	20	0	0	0	0	7	0	0	0	0	0	5	0	181	0	91	50	0	31	0	0	0	0	0	0
S003K-0535_S219	1500	694	16	133	1039	0	0	0	171	0	75	68	0	0	0	1002	90	0	0	0	0	23	0	0	26	121	0	475	0	51	0	0	130	0	0	78	0	0	3	52	0	0	63	0	0	0	107	0	82
S003K-0536_S220	948	1848	1491	168	287	0	0	0	380	0	74	74	549	275	0	53	0	35	40	75	0	208	0	0	33	224	0	0	0	50	0	0	0	168	0	0	0	0	0	49	0	0	36	0	139	0	0	10	0
S003K-0537_S221	1031	1590	8	484	0	0	0	0	166	0	182	111	99	92	0	108	0	124	142	190	0	311	0	0	140	95	0	0	1092	44	0	0	0	0	0	0	0	0	0	129	0	0	0	0	0	0	0	0	30
S003K-0538_S222	0	0	1461	1161	0	0	0	0	1215	0	304	1144	397	32	0	0	0	0	347	0	0	437	0	0	198	0	0	0	0	0	0	0	614	0	0	58	0	0	0	0	0	0	0	0	0	0	103	1776	0
S003K-0539_S223	2534	1317	16	213	1232	0	0	0	172	0	0	89	0	135	0	0	0	0	134	0	0	481	0	0	123	0	0	0	0	0	0	0	75	0	0	0	0	0	0	207	0	0	0	0	0	0	0	0	0
S003K-0540_S224	298	640	12	147	342	0	0	0	429	0	105	60	9	0	0	1103	47	69	9	53	0	0	0	0	0	0	0	593	0	66	0	0	19	0	0	73	0	283	0	138	0	0	20	0	0	0	0	0	25
S003K-0541_S225	184	290	203	0	0	0	0	226	0	0	94	81	18	65	0	3	0	0	0	0	0	386	0	0	56	0	0	579	0	0	0	0	101	22	0	0	0	0	383	119	0	0	0	0	0	0	728	652	0
S003K-0542_S226	59	0	820	82	118	0	0	3091	0	0	58	0	0	0	0	0	0	0	0	0	0	0	0	0	31	0	0	15	0	0	0	0	0	0	0	103	0	0	0	0	0	0	0	0	0	0	0	179	0
S003K-0543_S227	408	298	2148	337	57	0	0	32	350	0	552	171	167	206	0	0	0	0	317	0	0	200	0	0	823	0	0	0	35	0	0	0	0	0	0	125	0	0	52	136	0	0	0	0	0	0	480	0	0
S0079-0183_S185	6320	3043	1131	1390	3124	0	0	7672	3550	0	474	257	100	620	0	10	0	164	46	30	0	415	0	138	2027	0	0	0	245	1086	0	165	312	0	0	102	0	0	98	1701	42	0	182	0	82	0	0	83	32
S0079-0184_S186	5197	1081	8312	144	0	0	0	0	1053	0	915	112	0	573	0	0	0	4107	1155	20	0	52	0	428	6543	0	0	0	0	0	0	0	0	0	0	3027	0	0	0	14	0	0	0	0	0	0	1124	8	0
S0079-0185_S187	2535	4469	142	2034	3904	0	0	0	1972	0	1391	216	17	0	0	725	10891	594	0	18	0	111	0	0	32	672	0	228	0	461	0	0	0	540	0	18	0	0	0	121	0	0	28	0	0	0	0	0	798
S0079-0186_S188	42	39	18	93	133	0	0	0	140	0	32	0	27	0	0	0	169	25	23	0	0	0	0	0	28	0	0	0	0	9	0	0	0	0	0	0	0	0	0	15	0	0	0	0	0	0	0	12	23
S0079-0187_S189	4864	1152	224	8959	11	0	0	0	11574	0	2012	2577	569	354	0	0	9	634	1264	0	0	520	0	0	1060	912	0	0	0	611	0	3075	50	0	0	1378	0	0	0	191	52	0	52	0	0	0	0	59	0
S0079-0188_S190	1519	6371	31	3770	890	0	0	2	458	0	819	918	379	395	0	5	0	662	165	241	0	1128	0	0	153	200	0	0	0	313	0	0	0	0	0	27	0	0	162	0	2019	0	127	0	181	0	0	0	221
S0079-0189_S1	8512	10572	8224	5943	2816	0	0	3441	1851	0	3232	536	105	68	0	22	0	408	60	2598	0	501	0	0	530	254	0	16	170	1172	0	0	121	221	0	114	0	3061	59	879	5051	0	524	0	1642	0	0	38	453
S0079-0190_S2	905	3330	15675	2540	7168	0	0	27	754	0	136	1010	415	202	0	0	0	0	521	13	0	1051	0	0	1969	468	0	0	0	23	0	0	1331	0	0	157	0	0	74	1300	0	0	879	0	0	0	2376	1708	0
S0079-0191_S3	2311	2285	500	29597	32	0	0	0	1558	0	483	733	50	1109	0	0	0	1028	103	243	0	561	0	0	658	622	0	0	0	29	0	448	43	0	0	78	0	0	91	86	248	0	8345	0	0	0	11	194	0
S0079-0192_S4	8430	3147	372	842	5277	0	0	10246	2959	0	299	71	124	45	0	4	0	0	17	20	0	254	0	0	1348	0	0	0	423	1883	0	110	81	0	0	87	0	0	243	2261	0	0	179	0	103	0	0	84	0
S0079-0193_S5	3788	4926	7773	7347	9394	0	0	13	335	0	2131	2978	525	283	0	1456	0	262	137	27	0	658	0	385	896	1419	0	367	0	13171	0	0	494	221	0	489	0	0	0	514	0	0	600	0	694	0	29	1172	0
S0079-0194_S6	1642	681	72	4411	871	0	0	16	7917	0	975	289	9979	2668	0	119	4134	688	1853	2857	0	1978	0	0	105	0	0	0	0	21	0	0	0	668	0	794	0	3329	6	30	0	0	545	0	1846	0	12	0	0
S0079-0195_S7	5289	12081	1698	5106	6342	0	0	28	306	0	2817	533	266	53	0	112	472	742	108	1963	0	1598	0	864	2870	502	0	0	210	204	0	0	115	22	0	4532	0	0	247	1503	0	0	935	0	800	0	0	0	143
S0079-0196_S8	198	188	349	4572	100	0	0	10	30	0	590	0	208	3993	0	0	0	188	155	12	0	38	0	0	1440	55	0	0	0	17485	0	159	0	0	0	11712	0	548	0	1580	0	0	4185	0	0	0	1286	0	0
S0079-0197_S9	879	1795	852	8544	38	0	0	45	22718	0	4455	523	112	636	0	0	0	102	61	25	0	2242	0	1134	1765	0	0	0	0	592	0	0	103	97	0	203	0	0	0	312	23	0	1009	0	3267	0	0	0	104
S0079-0198_S10	4772	11669	12640	10486	7817	0	0	38	1087	0	2644	259	20	0	0	312	0	799	23	1713	0	381	0	9416	315	489	0	0	1948	1042	0	0	0	105	0	112	0	0	0	137	18	0	359	0	657	0	0	0	122
S0079-0199_S11	4060	5531	10994	4479	524	0	0	200	3138	0	759	484	526	79	0	70	0	229	32	5205	0	268	0	221	357	0	0	0	8679	3175	0	632	47	0	0	3845	0	0	0	106	8402	0	161	0	153	0	585	0	136
S0079-0200_S12	4927	9745	1200	20112	147	0	0	16	4098	0	7664	467	322	347	0	9	83	37	97	9934	0	86	0	0	639	0	0	386	0	582	0	0	121	0	0	1035	0	0	0	36	17	0	8839	0	1174	0	2008	280	0
S0079-0201_S13	12125	2536	13378	14922	6024	0	0	35615	168	0	1520	1618	933	376	0	0	8926	476	178	10	0	2696	0	0	541	355	0	0	0	1346	0	0	155	0	0	130	0	0	0	24	305	0	417	0	298	0	0	0	0
S0079-0202_S14	61	51	6136	29772	36	0	0	27	393	0	390	919	232	933	0	4	0	0	218	16	0	260	0	42	1341	0	0	0	0	0	0	0	621	0	0	769	0	0	0	9	0	0	0	0	0	0	2713	1012	0
S0079-0203_S15	3843	9114	11818	9577	7611	0	0	33	732	0	2593	265	0	0	0	565	0	637	0	1484	0	230	0	6535	322	331	0	0	1396	1187	0	0	0	165	0	531	0	0	0	179	0	0	117	0	655	0	21	0	74
S0079-0204_S16	1476	4177	8386	15872	3035	0	0	2681	534	0	1183	1197	287	146	0	0	0	3952	76	0	0	0	0	34	594	686	0	0	0	63	0	192	67	86	0	689	0	67	0	101	4325	0	931	0	248	0	8608	7	32
S0079-0205_S17	6567	7972	4579	5404	3524	0	0	53	3004	0	1334	899	496	1132	0	0	8134	301	68	41	0	235	0	124	696	4525	0	1218	0	3382	0	0	0	197	0	5257	0	12	0	1050	16	0	1145	0	224	0	466	30	97
S0079-0206_S18	8798	12850	652	2717	1429	0	0	13263	541	0	268	352	237	61	0	0	0	339	5294	1926	0	162	0	0	0	442	0	0	1191	550	0	0	330	34	0	47	0	0	0	34	0	0	33	0	155	0	0	29	404
S0079-0207_S19	22824	5407	650	1916	3423	0	0	20	379	0	141	237	424	62	0	0	0	3425	355	6416	0	40	0	8508	27	1200	0	0	0	264	0	0	0	900	0	391	0	0	0	163	0	0	63	0	269	0	349	11	350
S0079-0208_S20	67	67	1085	6721	17	0	0	14	3166	0	1285	3010	3194	1427	0	5	21	0	8249	0	0	5618	0	0	2052	0	0	0	0	0	0	0	6798	0	0	0	0	0	0	76	0	0	0	0	0	0	121	0	0
S0079-0209_S21	4645	4604	2293	329	11	0	0	156	296	0	98	93	62	35	0	801	0	0	62	64	0	89	0	3040	102	1329	0	0	1088	576	0	620	0	50	0	9	0	0	0	182	4922	0	0	0	396	0	0	67	317
S0079-0210_S22	1006	6962	40761	6421	15	0	0	15568	11692	0	312	205	0	25	0	0	0	0	107	14	0	4243	0	0	1368	0	0	0	355	4	0	0	103	0	0	22	0	0	0	110	4008	0	24	0	0	0	22	0	0
S0079-0211_S23	4071	10574	14106	3046	3446	0	0	15	56	0	383	1120	132	162	0	0	0	0	25	0	0	398	0	0	92	1475	0	0	0	10	0	1848	0	0	0	30	0	8528	0	0	0	0	0	0	0	0	220	83	0
S0079-0212_S24	20421	28766	2280	718	0	0	0	0	376	0	1494	2117	149	457	0	0	0	0	150	0	0	0	0	0	830	7129	0	0	0	8	0	0	0	0	0	51	0	0	145	162	0	0	635	0	60	0	128	0	0
S0079-0213_S25	3676	2422	739	1478	4705	0	0	154	132	0	832	1228	424	91	0	275	0	1439	191	10	0	805	0	0	144	127	0	1074	3895	1060	0	0	68	596	0	454	0	0	0	189	0	0	403	0	0	0	0	57	119
S0079-0214_S26	919	1352	12706	2181	5604	0	0	12	1661	0	3371	200	605	213	0	9	0	528	241	21	0	503	0	0	320	164	0	84	0	1222	0	0	0	0	0	720	0	257	0	463	0	0	425	0	1631	0	45	6	84
S0079-0215_S27	622	851	3854	1535	423	0	0	7	344	0	379	913	141	562	0	0	0	0	100	513	0	451	0	0	64	62	0	0	8	0	0	0	33	3005	0	122	0	0	219	438	178	0	42	0	516	0	0	173	0
S0079-0216_S28	4754	3559	10516	4787	1103	0	0	12	241	0	2377	452	877	388	0	148	0	0	420	949	0	292	0	1002	183	119	0	0	0	753	0	0	730	204	0	634	0	0	215	608	0	0	560	0	251	0	0	0	88
S0079-0217_S29	6087	2076	163	32052	86	0	0	7	0	0	2263	679	344	1090	0	0	0	48	392	3	0	0	0	0	119	245	0	0	0	320	0	6068	276	14	0	22	0	0	0	95	938	0	98	0	762	0	9856	0	54
S0079-0218_S30	11296	5598	2613	3289	7190	0	0	14	2547	0	6636	2427	338	539	0	0	0	18	1132	0	0	4090	0	0	238	376	0	0	0	6	0	3979	84	0	0	31	0	0	61	198	0	0	0	0	126	0	245	164	4504
S0079-0219_S31	8303	3649	464	3581	5122	0	0	3781	164	0	555	466	2182	3901	0	233	0	5854	151	509	0	266	0	0	1197	1085	0	0	0	3238	0	560	19	0	0	57	0	0	0	88	0	0	128	0	0	0	415	0	0
S0079-0220_S32	1435	673	444	1665	1890	0	0	2196	2168	0	453	784	70	486	0	0	0	0	135	13	0	251	0	0	1964	0	0	0	68	236	0	0	174	0	0	94	0	0	24	392	0	0	42	0	0	0	33	0	0
S0079-0221_S33	6273	11247	148	1645	2988	0	0	185	819	0	458	90	309	43	0	31	0	0	83	106	0	160	0	215	301	218	0	0	105	195	0	0	0	0	0	184	0	0	0	144	32	0	88	0	282	0	63	0	364
S0079-0222_S34	3285	2918	18084	1692	31	0	0	14573	2006	0	400	117	361	68	0	4	0	81	40	0	0	328	0	584	0	149	0	0	0	0	0	0	13	90	0	36	0	0	0	79	33	0	68	0	0	0	11	0	34
S0079-0223_S35	78	0	5812	0	0	0	0	14	0	0	0	28886	3746	440	0	0	0	0	1053	0	0	0	0	0	0	0	0	0	0	0	0	0	8901	0	0	0	0	0	0	0	247	0	0	0	0	0	2717	0	0
S0079-0224_S36	6395	2608	615	4113	1881	0	0	4884	132	0	776	441	2275	6592	0	105	0	4430	162	283	0	240	0	0	1774	760	0	0	0	3463	0	420	29	0	0	197	0	0	0	45	27	0	256	0	0	0	1588	9	0
S0079-0225_S37	7432	7847	167	7824	4271	0	0	13	1261	0	4176	1921	257	184	0	26	0	53	2514	0	0	205	0	0	153	517	0	10901	0	0	0	2682	0	0	0	420	0	0	0	106	18	0	690	0	895	0	1429	95	3577
S0079-0226_S38	2379	2933	9566	1125	1616	0	0	13	688	0	183	209	248	249	0	51	0	0	16	22	0	130	0	0	116	1212	0	8	0	659	0	0	151	0	0	1070	0	0	0	366	0	0	238	0	0	0	37	0	181
S0079-0227_S39	1197	3112	4282	7261	1843	0	0	3	424	0	523	588	172	117	0	4	0	1043	47	0	0	0	0	0	350	654	0	0	0	0	0	272	58	50	0	522	0	75	0	0	3587	0	678	0	129	0	5785	0	0
S0079-0228_S40	518	510	5377	9858	1381	0	0	14	1821	0	1220	329	391	115	0	0	0	197	25	764	0	191	0	0	371	0	0	8	0	995	0	0	19	17	0	553	0	0	0	145	26607	0	162	0	0	0	0	0	25
S0079-0229_S41	595	2328	1405	2322	1772	0	0	15	4547	0	187	206	70	36	0	35	0	1367	24	213	0	73	0	0	0	127	0	15	0	85	0	0	0	51	0	16	0	865	0	26	1943	0	240	0	248	0	17	0	30
S0079-0230_S42	1406	846	13659	566	266	0	0	8065	740	0	441	157	723	0	0	168	0	623	0	63	0	46	0	0	53	0	0	2525	0	1769	0	0	0	89	0	47	0	542	46	239	1541	0	111	0	105	0	66	0	78
S0079-0231_S43	2593	2267	688	5315	5041	0	0	0	356	0	655	858	955	3261	0	0	0	0	2864	0	0	198	0	0	539	728	0	0	0	0	0	1631	490	0	0	271	0	0	0	178	0	0	0	0	0	0	70	159	0
S0079-0232_S44	56	0	11885	0	0	0	0	0	21	0	0	5154	30	13474	0	0	23	0	3650	0	0	0	0	0	0	0	0	0	0	0	0	0	1446	4	0	0	0	0	11298	0	0	0	0	0	0	0	0	0	0
S0079-0233_S45	7429	6060	690	1196	710	0	0	13	1178	0	689	161	628	191	0	0	5468	2022	672	342	0	79	0	0	181	492	0	0	0	38	0	0	139	0	0	114	0	0	0	0	0	0	23	0	0	0	108	0	83
S0079-0234_S46	5482	6348	434	6807	1053	0	0	6111	7957	0	1093	527	171	100	0	0	0	0	46	0	0	1801	0	11720	1263	568	0	14	2311	12	0	0	25	0	0	44	0	0	0	60	20	0	161	0	0	0	0	44	0
S0079-0235_S47	91	346	241	861	137	0	0	11	1046	0	3283	151	2216	807	0	0	74	34	261	0	0	362	0	0	2068	0	0	263	0	522	0	0	75	15	0	755	0	0	84	111	0	0	21	0	0	0	1260	181	0
S0079-0236_S48	4630	704	10800	4744	0	0	0	22	4743	0	1638	4416	813	5099	0	0	0	1827	3570	8	0	141	0	17	269	0	0	0	0	23	0	1510	27	0	0	3011	0	0	0	27	520	0	62	0	584	0	0	28	0
S0079-0237_S49	1018	1351	3574	1709	0	0	0	23218	0	0	414	733	125	15	0	10	0	75	1604	0	0	298	0	594	198	0	0	0	0	4302	0	0	186	0	0	381	0	0	0	615	0	0	44	0	0	0	0	0	0
S0079-0238_S50	726	1339	3325	2022	150	0	0	20921	195	0	1789	57	108	0	0	17	0	277	18	0	0	97	0	0	1043	89	0	0	88	1556	0	0	0	0	0	696	0	0	59	1786	0	0	426	0	165	0	339	0	73
S0079-0239_S51	18035	2166	10748	438	1179	0	0	10632	148	0	338	2022	313	32	0	0	0	0	21	0	0	50	0	0	1269	0	0	0	0	0	0	0	17	0	0	110	0	0	0	469	0	0	126	0	0	0	3556	66	0
S0079-0240_S52	5974	4380	1276	2983	4724	0	0	31	1345	0	653	382	360	705	0	3072	4400	761	197	0	0	19	0	0	185	322	0	15	0	171	0	0	41	0	0	247	0	0	0	164	0	0	70	0	1343	0	119	0	104
S0079-0241_S53	2279	10607	9792	2689	36	0	0	47	0	0	841	0	127	344	0	0	0	143	619	0	0	261	0	30	3632	529	0	0	0	7	0	0	0	0	0	414	0	0	0	1228	40	0	641	0	0	0	0	7	0
S0079-0242_S54	5068	3221	848	5454	176	0	0	16963	76	0	3331	193	98	32	0	4	0	329	23	63	0	708	0	71	715	539	0	0	0	34	0	1257	712	0	0	162	0	0	249	103	0	0	203	0	0	0	0	41	126
S0079-0243_S55	2428	2382	21232	3782	357	0	0	4478	1334	0	843	661	446	629	0	22	0	1145	137	0	0	1084	0	0	115	1128	0	0	0	1414	0	532	69	0	0	197	0	0	22	173	1246	0	120	0	1390	0	0	0	71
S0079-0244_S56	1900	2828	517	3989	195	0	0	41	1614	0	2123	2562	307	2387	0	93	3176	348	4934	0	0	954	0	0	1354	0	0	0	0	316	0	0	23	0	0	140	0	0	0	32	39	0	7192	0	243	0	45	0	0
S0079-0245_S57	5674	923	5206	4033	229	0	0	33	116	0	2206	1273	2451	1314	0	0	993	0	1081	0	0	1307	0	0	271	0	0	0	0	10	0	2230	623	0	0	29	0	0	0	0	0	0	0	0	6787	0	411	1443	0
S0079-0246_S58	347	671	31268	1067	653	0	0	1821	539	0	2926	480	388	358	0	0	2994	200	36	0	0	576	0	0	589	0	0	915	0	0	0	0	0	0	0	101	0	0	0	45	0	0	1046	0	0	0	85	0	101
S0079-0247_S59	383	2085	78	4423	0	0	0	20	1722	0	8733	356	910	173	0	0	0	0	747	0	0	169	0	27	533	0	0	0	0	388	0	0	315	2306	0	496	0	0	6455	5	0	0	6417	0	179	0	1199	11	0
S0079-0248_S60	3864	143	199	14092	0	0	0	8	3437	0	998	64	17	58	0	7	0	0	42	0	0	27	0	23	754	0	0	0	0	0	0	0	0	0	0	1474	0	8697	0	0	0	0	560	0	350	0	2024	0	0
S0079-0249_S61	3407	1752	1285	4372	0	0	0	0	602	0	3032	467	469	528	0	153	0	1994	113	380	0	0	0	7039	726	0	0	0	5204	222	0	0	0	112	0	1808	0	0	0	111	59	0	132	0	0	0	0	0	726
S0079-0250_S62	7567	8062	889	1147	0	0	0	171	0	0	153	1251	70	13	0	1438	0	0	211	213	0	79	0	18647	35	0	0	0	0	67	0	0	0	5556	0	11	0	0	7	41	0	0	272	0	331	0	0	0	132
S0079-0251_S63	9398	11624	614	1574	3182	0	0	10	507	0	730	534	267	108	0	5	0	1215	132	0	0	234	0	15	47	822	0	0	0	94	0	0	0	0	0	88	0	0	0	14	0	0	36	0	267	0	115	0	28
S0079-0252_S64	20689	17441	48	880	145	0	0	6	0	0	2154	232	284	334	0	6834	1693	1481	0	91	0	221	0	0	30	5640	0	0	0	0	0	0	0	477	0	0	0	0	0	31	0	0	114	0	70	0	0	0	805
S0079-0253_S65	4285	2132	798	3927	181	0	0	16362	243	0	1606	108	124	21	0	7	0	191	11	17	0	581	0	0	739	348	0	0	0	76	0	1056	3385	0	0	69	0	0	263	156	0	0	219	0	0	0	0	68	98
S0079-0254_S66	1882	3436	2053	5689	1014	0	0	565	1800	0	742	200	2022	325	0	89	0	233	24	158	0	676	0	1306	438	171	0	0	326	375	0	0	80	1333	0	339	0	42	0	798	44	0	43	0	122	0	327	0	70
S0079-0255_S67	22369	3855	228	2122	0	0	0	15	317	0	291	2009	113	49	0	0	0	0	24	0	0	100	0	0	368	0	0	0	0	0	0	0	348	0	0	104	0	0	0	359	0	0	0	0	0	0	446	380	0
S0079-0256_S68	1517	2960	212	251	1285	0	0	387	267	0	152	61	19	57	0	4770	2909	522	96	0	0	0	0	0	24	71	0	504	0	108	0	67	0	0	0	12	0	0	0	213	0	0	7	0	0	0	0	0	195
S0079-0257_S69	3831	4165	31	239	1228	0	0	11	406	0	136	55	22	0	0	2590	0	586	15	74	0	56	0	586	47	289	0	290	0	174	0	0	0	0	0	2	0	0	0	140	0	0	9	0	0	0	0	0	645
S0079-0258_S70	2979	6467	276	275	37	0	0	13	358	0	92	24	411	341	0	337	0	651	40	166	0	177	0	0	0	412	0	0	37	420	0	0	0	64	0	0	0	4931	0	354	0	0	21	0	0	0	0	2	0
S0079-0259_S71	892	2616	117	2396	0	0	0	7	284	0	647	0	233	175	0	306	0	1031	141	5198	0	329	0	11	63	755	0	0	0	0	0	587	0	0	0	70	0	0	0	165	0	0	211	0	0	0	21	0	1059
S0079-0260_S72	2316	3681	340	918	1004	0	0	9	697	0	656	513	1710	486	0	2302	0	1293	1271	70	0	188	0	0	0	0	0	0	0	0	0	253	0	0	0	15	0	279	0	93	0	0	9	0	0	0	20	0	133
S0079-0261_S73	6889	15835	1612	1222	0	0	0	14	0	0	61	0	94	35	0	10	7397	0	42	0	0	574	0	0	220	0	0	0	0	0	0	0	33	0	0	40	0	0	0	30	757	0	0	0	0	0	13	47	0
S0079-0262_S74	7169	2412	9232	83	3569	0	0	7	0	0	228	68	195	0	0	3912	5586	780	0	0	0	0	0	0	350	699	0	0	47	687	0	238	0	294	0	123	0	21	4	419	0	0	0	0	0	0	0	0	537
S0079-0263_S75	4043	7082	7466	3882	0	0	0	6836	9056	0	4387	322	121	24	0	7	0	22	39	0	0	101	0	0	32	1427	0	0	0	0	0	0	0	0	0	36	0	0	7636	233	0	0	0	0	0	0	0	119	0
S0079-0264_S76	6883	12274	138	1774	5881	0	0	0	238	0	1542	752	161	39	0	13288	23	0	24	424	0	505	0	0	152	2160	0	0	0	645	0	4707	0	4408	0	934	0	0	4	80	0	0	19	0	0	0	8	0	716
S0079-0265_S77	6101	10973	56	2176	448	0	0	0	450	0	246	43	29	20	0	8	18	913	24	74	0	220	0	0	44	509	0	0	0	0	0	0	0	1162	0	11	0	3094	0	72	0	0	20	0	145	0	50	3	27
S0079-0266_S78	2494	6288	179	725	25	0	0	264	174	0	170	46	51	0	0	129	0	0	23	1327	0	568	0	0	35	601	0	0	450	26	0	166	40	0	0	17	0	3500	0	226	0	0	0	0	146	0	0	0	106
S0079-0267_S79	3463	9657	452	3681	15	0	0	336	333	0	620	375	57	7	0	130	0	0	20	1954	0	1938	0	0	78	996	0	0	771	20	0	223	1906	0	0	41	0	5846	4	240	0	0	0	0	684	0	0	8	181
S0079-0268_S80	2145	12198	205	756	8830	0	0	0	6145	0	353	1268	97	22	0	1680	0	0	65	0	0	390	0	0	124	116	0	0	0	4	0	0	34	540	0	16	0	8	0	184	0	0	0	0	0	0	0	1629	1049
S0079-0269_S81	16136	11814	7582	1242	3301	0	0	6	535	0	221	249	44	67	0	2685	0	0	0	0	0	82	0	0	457	0	0	20717	0	0	0	0	465	7	0	478	0	0	0	240	0	0	0	0	0	0	0	0	0
S0079-0270_S82	2050	10308	3673	707	66	0	0	0	0	0	186	952	447	150	0	0	0	1360	66	934	0	772	0	142	69	279	0	0	0	0	0	194	0	0	0	6	0	0	0	300	284	0	7	0	346	0	0	592	126
S0079-0271_S83	16294	7604	212	899	0	0	0	0	123	0	4454	4685	3737	2462	0	0	0	0	3150	6	0	1110	0	0	591	0	0	0	0	0	0	0	1378	0	0	2458	0	0	0	0	0	0	0	0	0	0	0	26	0
S0079-0272_S84	10267	3064	5895	517	1964	0	0	7	315	0	144	431	1316	2772	0	1210	623	3584	319	239	0	185	0	0	42	0	0	0	0	0	0	2699	59	711	0	32	0	0	45	385	992	0	38	0	0	0	27	13	0
S0079-0273_S85	4912	5382	1196	1049	1053	0	0	0	1065	0	491	121	1460	3118	0	0	0	0	753	21	0	133	0	4622	60	0	0	207	95	255	0	0	0	0	0	13	0	0	0	144	0	0	47	0	331	0	0	13	282
S0079-0274_S86	7428	11805	73	692	5200	0	0	0	584	0	673	170	283	69	0	6799	77	0	114	0	0	599	0	0	177	742	0	365	0	182	0	0	0	0	0	97	0	0	0	64	0	0	101	0	0	0	0	0	581
S0079-0275_S87	8388	9347	1962	2343	3605	0	0	0	2512	0	398	683	342	114	0	10	0	2796	518	0	0	821	0	0	70	0	0	0	0	235	0	4689	299	0	0	22	0	0	0	42	0	0	0	0	0	0	0	0	0
S0079-0276_S88	3520	3917	4339	1782	1724	0	0	1588	238	0	230	109	555	47	0	6	0	774	503	47	0	1358	0	0	48	480	0	5	0	258	0	540	0	92	0	12	0	2871	0	150	0	0	18	0	0	0	18	0	2680
S0079-0277_S89	5462	4015	32	391	2835	0	0	0	537	0	438	143	142	62	0	2133	6	311	50	36	0	59	0	0	143	200	0	1219	0	94	0	0	0	0	0	44	0	0	23	362	0	0	422	0	0	0	0	0	574
S0079-0278_S90	6161	9666	53	1645	2971	0	0	9	0	0	658	441	67	37	0	9407	0	435	0	47	0	634	0	6	126	1481	0	1584	0	353	0	0	55	0	0	11	0	0	0	352	0	0	32	0	0	0	0	30	459
S0079-0279_S91	5862	13912	505	924	3339	0	0	0	1570	0	451	1502	1517	3807	0	0	0	0	474	0	0	25	0	0	76	266	0	3	0	0	0	1417	45	0	0	82	0	0	0	0	0	0	30	0	219	0	31	18	1799
S0079-0280_S92	29070	8486	13018	896	273	0	0	0	1649	0	247	71	34	0	0	37	696	0	33	1641	0	592	0	0	10747	1907	0	0	0	97	0	403	86	0	0	34	0	0	3	89	2858	0	183	0	0	0	0	0	139
S0079-0281_S93	94	0	12	26	11	0	0	4	0	0	0	0	0	0	0	3	0	0	0	0	0	0	0	0	14	0	0	0	0	0	0	0	0	0	0	0	0	0	0	0	0	0	0	0	0	0	0	0	0
S0079-0282_S94	76	46	20	26	0	0	0	0	0	0	0	0	0	0	0	14	0	0	0	0	0	0	0	0	0	0	0	3	0	0	0	0	0	0	0	0	0	0	0	0	0	0	0	0	0	0	0	0	0
S0079-0283_S97	1120	2163	5042	217	1808	0	0	7	466	0	101	47	27	46	0	2561	0	125	0	0	0	122	0	0	302	85	0	6978	0	599	0	0	667	0	0	94	0	0	0	943	16485	0	156	0	0	0	0	48	48
S0079-0284_S98	12423	7813	15782	1718	203	0	0	0	121	0	2494	1062	101	103	0	117	0	208	18	2483	0	284	0	0	0	1913	0	0	0	0	0	3806	46	2429	0	17	0	0	12	31	0	0	68	0	0	0	0	83	239
S0079-0285_S99	8150	7350	2456	743	2663	0	0	0	298	0	623	116	20	0	0	2363	1708	0	0	191	0	791	0	0	202	629	0	0	0	131	0	0	148	191	0	43	0	0	8	707	911	0	213	0	265	0	29	0	0
S0079-0286_S100	103	79	1795	5147	0	0	0	0	1832	0	3192	2983	886	423	0	11	0	0	2572	11	0	1163	0	0	146	0	0	0	0	0	0	0	593	0	0	54	0	8	0	0	0	0	0	0	0	0	91	2700	0
S0079-0287_S101	997	16308	10317	1414	131	0	0	0	4227	0	346	87	168	48	0	1707	0	308	31	517	0	1691	0	0	213	3908	0	0	0	95	0	0	24	539	0	39	0	5004	0	132	560	0	109	0	146	0	39	0	2418
S0079-0288_S102	11363	8069	465	1260	0	0	0	0	305	0	288	129	545	486	0	0	0	0	418	0	0	49	0	9	100	181	0	0	0	1031	0	0	183	0	0	1260	0	0	0	230	14	0	0	0	0	0	160	18	683
S0079-0289_S103	2882	5463	190	1685	2547	0	0	0	535	0	662	670	133	60	0	1485	0	865	60	893	0	492	0	4719	132	887	0	0	0	379	0	0	0	117	0	0	0	0	5	316	0	0	0	0	0	0	13	22	445
S0079-0290_S104	13618	12425	69	9734	3334	0	0	0	1296	0	1133	430	1012	151	0	808	0	5341	295	487	0	538	0	0	174	0	0	0	0	938	0	0	25	0	0	41	0	11	0	109	20	0	16	0	0	0	34	22	1114
S0079-0291_S105	2501	1668	949	1121	5250	0	0	0	0	0	1131	514	275	182	0	11	0	1031	162	321	0	719	0	0	731	93	0	11	0	0	0	0	963	1498	0	65	0	0	38	543	0	0	213	0	0	0	0	181	0
S0079-0292_S106	3122	4394	83	1173	5912	0	0	13	1005	0	817	149	52	0	0	22	17	3727	31	165	0	185	0	0	213	789	0	280	0	1968	0	0	1167	0	0	42	0	0	0	1287	0	0	210	0	196	0	0	0	1370
S0079-0293_S107	104	61	28	0	29	0	0	4	25	0	17	51	0	0	0	11	20	0	0	0	0	0	0	0	0	0	0	0	0	0	0	0	0	26	0	0	0	0	0	0	0	0	0	0	0	0	5	0	0
S0079-0294_S108	1393	537	5019	659	3662	0	0	2	95	0	542	98	516	77	0	13	0	1118	21	0	0	63	0	0	457	0	0	3201	0	1273	0	0	0	0	0	0	0	3513	9	152	97	0	40	0	0	0	0	22	264
S0079-0295_S109	2810	15793	29	11486	9782	0	0	0	1829	0	2638	541	36	0	0	314	42	2990	16	839	0	120	0	0	248	1575	0	0	779	33	0	0	0	0	0	86	0	0	0	29	0	0	59	0	346	0	93	0	634
S0079-0296_S110	70	73	847	6435	26	0	0	6	2994	0	4156	9977	213	162	0	12	0	0	318	0	0	16	0	0	558	0	0	0	0	0	0	0	658	0	0	4	0	0	1238	0	0	0	0	0	0	0	2794	2870	0
S0079-0442_S258	83	0	886	201	50	0	0	4434	104	0	186	0	11	0	0	0	0	0	0	0	0	0	0	0	47	0	0	20	0	0	0	0	23	0	0	484	0	0	0	0	0	0	49	0	0	0	0	361	0
S0079-0443_S259	0	1632	295	437	625	0	0	0	233	0	658	31	0	12	0	2302	0	0	16	0	0	133	0	0	24	3600	0	0	0	0	0	0	358	0	0	0	0	0	31	21	267	0	92	0	0	0	0	169	0
S0079-0444_S260	3235	8007	49	879	0	0	0	7	0	0	150	55	20	0	0	0	0	0	51	0	0	89	0	0	95	199	0	0	0	0	0	0	18	0	0	7	0	0	12	0	7	0	16	0	0	0	0	21	1489
S0079-0445_S261	2183	2042	230	286	328	0	0	0	0	0	197	151	44	21	0	477	1777	515	140	9	0	240	0	0	41	0	0	147	0	0	0	0	42	0	0	0	0	0	0	21	0	0	28	0	0	0	0	0	401
S0079-0446_S262	571	2491	967	993	0	0	0	7	259	0	48	0	0	88	0	0	0	0	132	0	0	834	0	0	0	38	0	0	0	0	0	0	0	525	0	12	0	0	0	0	125	0	104	0	283	0	150	0	1903
S0079-0449_S265	2777	3902	6	332	29	0	0	0	0	0	103	0	15	0	0	0	0	0	6	0	0	0	0	0	0	168	0	0	0	0	0	0	0	78	0	0	0	0	0	10	0	0	10	0	0	0	0	0	0
S0079-0450_S266	2503	831	7	1245	530	0	0	0	590	0	115	37	33	37	0	1507	0	137	0	0	0	68	0	0	36	0	0	0	0	390	0	0	2298	0	0	96	0	2316	71	196	22	0	85	0	170	0	0	11	31
S0079-0451_S267	3948	4730	1891	1226	2256	0	0	0	303	0	522	6036	136	915	0	0	0	0	2792	0	0	1265	0	0	1092	744	0	8198	0	0	0	1261	13	0	0	156	0	0	0	177	0	0	47	0	0	0	362	0	0
S0079-0454_S270	3070	5044	25	3597	346	0	0	0	9085	0	2131	554	163	28	0	0	0	0	126	0	0	703	0	0	555	780	0	0	0	185	0	0	32	0	0	143	0	0	0	222	0	0	1359	0	465	0	0	108	99
SE-HJRA001_S235	2873	534	233	74	0	0	0	0	109	0	512	453	95	67	0	0	0	0	24	0	0	681	0	0	291	0	0	0	0	0	0	0	0	0	0	210	0	0	2448	347	0	0	0	0	0	0	89	0	0
SE-HJRA002_S141	3406	4862	149	255	856	0	0	409	434	0	336	126	61	53	0	3243	5234	790	100	108	0	114	0	0	48	274	0	195	0	253	0	403	84	507	0	52	0	0	0	99	0	0	61	0	0	0	0	7	883
SE-HJRA003_S132	3558	2547	1527	630	60	0	0	518	197	0	118	72	0	30	0	118	0	498	235	359	0	167	0	0	0	228	0	0	1248	67	0	0	0	389	0	194	0	620	0	9	0	0	164	0	0	0	0	0	0
SE-HJRA004_S205	2713	7358	11	171	794	0	0	0	413	0	59	64	0	0	0	3789	0	515	74	627	0	252	0	333	74	311	0	0	0	72	0	0	26	63	0	27	0	0	0	228	0	0	105	0	135	0	0	0	133
SE-HJRA005_S283	1372	1599	70	192	793	0	0	0	298	0	52	38	87	36	0	623	918	82	31	210	0	46	0	0	21	136	0	0	0	220	0	0	0	0	0	94	0	0	0	48	0	0	0	0	0	0	0	0	86
SE-HJRA006_S272	4118	1218	1015	144	559	0	0	1337	0	0	65	26	931	128	0	0	0	0	498	0	0	145	0	0	0	0	0	0	0	0	0	0	89	0	0	33	0	0	0	35	43	0	0	0	0	0	0	21	0
SE-HJRA008_S144	1142	2429	1586	363	20	0	0	5313	0	0	161	123	40	0	0	252	1359	16	0	809	0	109	0	0	1200	148	0	0	0	704	0	0	0	0	0	449	0	0	0	742	43	0	127	0	0	0	0	0	68
SE-HJRA009_S229	1340	2061	230	4299	689	0	0	5482	1751	0	424	152	259	71	0	11	0	151	221	396	0	355	0	0	0	46	0	0	0	324	0	0	0	0	0	43	0	1520	0	84	33	0	53	0	0	0	0	12	292
SE-HJRA010_S234	0	21	836	0	0	0	0	0	0	0	0	859	3796	119	0	0	0	0	497	0	0	0	0	0	0	0	0	0	0	0	0	0	0	0	0	0	0	0	0	0	1866	0	0	0	0	0	426	11	0
SE-HJRA011_S233	1287	865	739	281	464	0	0	3745	0	0	80	90	1762	575	0	344	769	602	2877	0	0	0	0	0	134	0	0	1548	0	185	0	0	0	0	0	48	0	0	0	0	400	0	127	0	0	0	0	8	0
SE-HJRA012_S186	2033	2228	3121	1946	0	0	0	0	271	0	140	126	751	204	0	233	4713	475	661	220	0	151	0	0	0	183	0	0	0	0	0	1023	0	362	0	983	0	0	152	0	0	0	0	0	0	0	74	0	64
SE-HJRA013_S275	2292	1645	39	242	0	0	0	697	0	0	63	87	0	26	0	22	0	0	187	0	0	105	0	267	9	433	0	0	0	0	0	0	0	213	0	412	0	0	0	0	0	0	0	0	0	0	0	0	0
SE-HJRA014_S154	1342	2326	314	465	1846	0	0	0	0	0	0	254	737	698	0	0	0	1306	307	0	0	125	0	0	0	193	0	9	0	0	0	2439	64	1078	0	196	0	0	17	29	0	0	0	0	0	0	65	12	129
SE-HJRA015_S284	1136	681	881	268	4091	0	0	0	167	0	89	72	1142	1600	0	69	0	20	1247	0	0	0	0	0	84	154	0	0	0	1327	0	0	322	94	0	244	0	1401	0	866	0	0	182	0	169	0	0	0	0
SE-HJRA016_S209	2037	3699	618	1183	18	0	0	1745	243	0	143	144	345	41	0	454	0	74	425	117	0	708	0	0	116	0	0	0	1280	96	0	0	0	590	0	0	0	0	0	4	0	0	0	0	76	0	0	0	141
SE-HJRA017_S219	2134	1497	217	491	3580	0	0	0	81	0	136	56	1004	665	0	1069	0	955	1211	70	0	33	0	0	477	260	0	20	181	586	0	224	18	358	0	576	0	0	0	100	0	0	398	0	0	0	0	0	60
SE-HJRA018_S192	4298	10363	775	156	3255	0	0	190	253	0	438	2267	114	57	0	96	47	0	287	238	0	116	0	0	589	0	0	230	0	18	0	2014	185	0	0	76	0	0	327	38	0	0	0	0	0	0	85	314	0
SE-HJRA019_S183	3827	5690	108	427	878	0	0	0	0	0	278	0	832	762	0	37	0	1112	306	78	0	57	0	0	140	340	0	0	0	33	0	0	36	0	0	141	0	4512	0	74	0	0	176	0	0	0	142	0	220
SE-HJRA020_S250	5035	4704	311	302	666	0	0	267	549	0	82	59	197	14	0	0	0	0	101	0	0	213	0	23	27	0	0	0	0	0	0	0	79	22	0	49	0	0	0	21	0	0	0	0	0	0	0	37	167
SE-HJRA021_S167	266	956	0	49	0	0	0	0	140	0	0	0	0	16	0	5	0	41	0	37	0	21	0	0	0	0	0	0	0	29	0	0	0	0	0	0	0	365	0	20	0	0	3	0	0	0	0	0	0
SE-HJRA022_S181	1646	350	380	724	0	0	0	0	0	0	60	48	29	0	0	43	0	0	0	407	0	100	0	1187	321	0	0	0	273	62	0	0	0	0	0	15	0	0	0	57	269	0	17	0	225	0	0	0	0
SE-HJRA023_S241	4434	3684	666	374	912	0	0	48	708	0	245	142	371	58	0	0	20	0	220	31	0	250	0	0	36	0	0	0	0	25	0	0	68	0	0	51	0	0	0	37	0	0	61	0	0	0	0	80	25
SE-HJRA024_S180	2335	1623	624	361	918	0	0	0	571	0	201	79	259	24	0	0	0	0	80	0	0	94	0	0	50	0	0	0	0	0	0	0	43	0	0	65	0	0	0	33	0	0	24	0	0	0	14	48	0
SE-HJRA025_S175	2618	2395	119	149	674	0	0	0	0	0	0	90	97	186	0	0	0	317	24	459	0	100	0	0	47	174	0	0	0	174	0	0	268	0	0	48	0	401	0	183	0	0	0	0	0	0	0	24	0
SE-HJRA026_S191	1291	2418	61	198	1275	0	0	0	0	0	0	83	185	0	0	0	0	0	9	0	0	101	0	0	0	0	0	0	0	0	0	0	108	0	0	11	0	0	33	0	0	0	0	0	0	0	0	61	0
SE-HJRA027_S216	0	0	704	4390	0	0	0	0	303	0	80	170	1302	1170	0	0	0	0	1167	0	0	714	0	0	101	0	0	0	0	0	0	0	1125	0	0	155	0	0	0	90	0	0	280	0	0	0	287	1202	0
SE-HJRA028_S221	917	1287	12	59	330	0	0	0	0	0	0	0	335	736	0	861	1111	244	189	18	0	0	0	0	17	621	0	516	0	116	0	305	0	63	0	26	0	0	0	0	0	0	26	0	0	0	0	0	33
SE-HJRA029_S213	3305	3348	58	284	1183	0	0	0	571	0	140	413	141	28	0	275	15	466	146	0	0	162	0	0	215	0	0	0	0	75	0	397	15	0	0	189	0	77	10	77	0	0	65	0	0	0	0	26	160
SE-HJRA030_S214	1141	1543	109	456	892	0	0	103	142	0	53	140	168	34	0	5	1579	1458	119	114	0	54	0	0	31	0	0	0	0	47	0	449	0	70	0	39	0	0	0	22	0	0	44	0	0	0	114	0	0
SE-HJRA031_S187	3591	794	70	489	1036	0	0	0	0	0	0	203	234	175	0	0	0	0	1551	0	0	996	0	0	80	0	0	0	0	0	0	3770	37	1361	0	28	0	0	467	143	0	0	193	0	0	0	0	0	0
SE-HJRA032_S166	929	6179	69	413	2014	0	0	22	0	0	134	99	121	70	0	39	249	36	175	160	0	0	0	87	297	220	0	0	0	0	0	0	47	47	0	1093	0	0	0	208	0	0	74	0	0	0	66	61	1389
SE-HJRA033_S246	776	1668	23	524	264	0	0	0	0	0	0	0	90	0	0	0	977	0	30	208	0	38	0	0	0	0	0	0	0	0	0	0	0	211	0	0	0	0	0	41	91	0	0	0	0	0	11	0	240
SE-HJRA034_S189	1623	2982	45	938	0	0	0	0	663	0	97	122	32	23	0	574	0	573	172	345	0	75	0	0	129	222	0	0	0	0	0	0	0	108	0	14	0	3126	0	62	0	0	19	0	0	0	0	0	173
SE-HJRA035_S151	4282	3134	58	293	623	0	0	122	695	0	88	54	94	143	0	2844	2327	463	104	407	0	100	0	0	98	0	0	0	0	290	0	0	14	514	0	67	0	45	0	119	0	0	186	0	0	0	36	0	585
SE-HJRA036_S179	1602	3973	51	633	1084	0	0	0	0	0	148	114	71	38	0	512	38	154	24	747	0	211	0	0	194	780	0	0	0	32	0	242	16	0	0	111	0	669	0	208	0	0	161	0	0	0	5	0	68
SE-HJRA037_S164	854	713	0	188	1608	0	0	0	108	0	159	0	14	6	0	1920	0	1152	0	69	0	0	0	0	67	157	0	0	0	173	0	0	74	0	0	100	0	487	0	105	0	0	121	0	0	0	0	0	0
SE-HJRA038_S259	1571	1708	1368	314	497	0	0	2335	207	0	251	66	127	29	0	545	1101	0	60	58	0	0	0	0	0	522	0	0	0	0	0	554	0	0	0	91	0	0	0	0	0	0	36	0	0	0	0	10	28
SE-HJRA039_S223	2443	6557	619	344	2211	0	0	516	0	0	26	0	735	584	0	457	98	521	1592	0	0	7	0	2296	43	628	0	0	0	0	0	0	0	19	0	2089	0	0	0	0	0	0	60	0	0	0	45	0	1185
SE-HJRA040_S193	2557	3621	47	142	2222	0	0	10	0	0	100	270	100	51	0	905	5290	59	151	0	0	140	0	67	131	262	0	0	0	0	0	1068	0	998	0	111	0	0	5	193	0	0	49	0	163	0	0	32	210
SE-HJRA041_S188	1326	1117	39	97	602	0	0	0	0	0	0	0	0	0	0	0	0	393	20	0	0	87	0	690	46	528	0	0	0	83	0	0	92	0	0	42	0	0	0	128	0	0	25	0	0	0	0	0	40
SE-HJRA042_S211	1991	1738	23	234	951	0	0	0	0	0	49	80	14	13	0	23	0	442	31	0	0	114	0	1264	86	940	0	0	0	112	0	0	59	50	0	101	0	0	0	245	0	0	33	0	0	0	0	0	59
SE-HJRA043_S165	2815	3344	739	415	1046	0	0	1204	595	0	231	222	95	28	0	862	96	557	18	219	0	158	0	836	303	231	0	0	1839	306	0	0	16	0	0	93	0	33	0	279	0	0	166	0	78	0	5	0	52
SE-HJRA044_S182	1674	2739	316	1057	171	0	0	0	247	0	189	0	23	28	0	119	694	1173	26	194	0	151	0	0	130	0	0	0	0	90	0	0	0	133	0	45	0	13	0	607	0	0	634	0	0	0	32	11	18
SE-HJRA045_S162	2423	3053	72	1119	777	0	0	413	190	0	448	136	62	92	0	527	379	242	38	87	0	0	0	1513	65	133	0	0	0	14	0	0	0	0	0	50	0	0	0	0	0	0	45	0	192	0	133	0	30
SE-HJRA046_S190	4124	2937	1519	739	198	0	0	0	553	0	164	0	207	0	0	928	0	1909	10	1164	0	154	0	0	0	317	0	0	0	253	0	114	0	0	0	111	0	0	0	78	267	0	0	0	0	0	0	0	839
SE-HJRA047_S177	1723	1544	29	758	0	0	0	0	51	0	201	0	14	6	0	14	0	188	7	133	0	0	0	0	117	0	0	0	792	29	0	0	0	298	0	0	0	300	0	0	0	0	16	0	0	0	0	0	59
SE-HJRA048_S240	1525	718	0	94	96	0	0	0	0	0	0	169	412	2005	0	84	1277	0	928	82	0	115	0	0	86	232	0	0	0	0	0	640	8	93	0	68	0	0	0	0	0	0	0	0	0	0	0	0	0
SE-HJRA049_S215	1945	2926	1556	0	0	0	0	0	0	0	19	2697	531	193	0	0	0	0	54	0	0	0	0	0	201	644	0	1638	0	0	0	956	45	0	0	129	0	0	0	0	271	0	0	0	735	0	49	12	0
SE-HJRA050_S163	1109	2204	7	177	1082	0	0	306	0	0	71	65	254	86	0	2407	0	755	82	209	0	48	0	1091	81	0	0	460	545	75	0	77	0	91	0	99	0	0	0	18	0	0	36	0	0	0	0	0	183
SE-HJRA051_S269	274	493	560	210	1492	0	0	0	278	0	47	115	87	63	0	1885	0	143	23	0	0	34	0	0	221	70	0	0	281	875	0	0	30	0	0	166	0	0	0	49	0	0	0	0	0	0	1335	11	529
SE-HJRA052_S220	1654	2321	57	449	1812	0	0	315	815	0	43	0	91	164	0	60	0	320	44	51	0	437	0	0	186	215	0	0	0	87	0	0	24	89	0	320	0	21	3	244	0	0	50	0	233	0	0	0	49
SE-HJRA055_S178	0	562	484	342	0	0	0	516	0	0	0	0	137	46	0	119	0	0	0	0	0	0	0	0	1684	247	0	0	0	0	0	0	387	0	0	307	0	0	0	488	0	0	216	0	0	0	1459	0	2748
SE-HJRA056_S149	5445	3451	4385	479	0	0	0	0	366	0	365	356	1390	30	0	0	0	0	77	0	0	45	0	0	136	0	0	2920	0	0	0	1807	41	0	0	52	0	0	0	100	0	0	0	0	0	0	221	134	0
SE-HJRA058_S251	865	1225	0	1201	929	0	0	16	1710	0	309	281	108	31	0	21	0	293	56	0	0	250	0	2841	0	302	0	0	0	0	0	209	0	0	0	292	0	0	0	9	0	0	98	0	147	0	25	0	167
SE-HJRA059_S244	105	1150	1845	112	14	0	0	0	13	0	639	3741	2481	515	0	10	60	90	299	78	0	0	0	0	24	0	0	0	0	0	0	0	142	0	0	215	0	19	0	0	0	0	28	0	0	0	1781	133	69
SE-HJRA061_S153	4148	8534	356	1160	2203	0	0	0	580	0	245	231	829	84	0	1933	0	0	110	0	0	69	0	0	717	1588	0	0	0	0	0	1421	0	0	0	1094	0	0	0	81	0	0	933	0	98	0	918	19	0
SE-HJRA062_S133	1707	1091	74	605	1080	0	0	0	1416	0	130	79	439	310	0	961	149	0	129	0	0	940	0	0	372	419	0	0	0	0	0	460	19	236	0	255	0	0	2251	122	0	0	0	0	0	0	93	90	0
SE-HJRA063_S146	306	5839	949	2499	0	0	0	0	1316	0	85	422	536	346	0	0	0	0	345	0	0	521	0	369	135	0	0	0	0	2235	0	0	0	0	0	501	0	0	0	129	0	0	0	0	0	0	249	5	0
SE-HJRA064_S210	6318	1884	128	44	0	0	0	0	214	0	56	61	69	244	0	11	0	0	297	0	0	22	0	0	277	0	0	0	0	8	0	2361	145	0	0	165	0	0	6246	396	0	0	0	0	0	0	469	111	0
SE-HJRA065_S208	654	1323	226	732	245	0	0	0	1147	0	304	217	631	486	0	56	0	607	570	172	0	833	0	135	993	209	0	0	0	17	0	0	0	1786	0	696	0	0	31	203	0	0	1571	0	517	0	0	0	0
SE-HJRA066-1_S131	24	0	85	0	0	0	0	0	0	0	19	850	103	101	0	0	0	0	190	0	0	0	0	0	811	0	0	12354	0	0	0	0	784	0	0	129	0	0	2017	0	0	0	0	0	0	0	889	2912	0
SE-HJRA066-2_S148	0	6319	3336	768	0	0	0	0	0	0	0	135	127	0	0	0	0	0	0	995	0	0	0	0	0	0	0	0	0	0	0	0	2223	0	0	0	0	0	0	0	0	0	0	0	0	0	0	0	0
SE-HJRA067_S274	110	44	2060	52	0	0	0	0	0	0	0	0	0	0	0	0	0	0	10	0	0	41	0	7	80	0	0	0	0	30	0	0	91	0	0	1209	0	0	1672	0	0	0	0	0	0	0	0	0	0
SE-HJRA068_S222	1000	1380	4672	69	614	0	0	7299	184	0	52	0	0	52	0	0	0	20	0	11	0	0	0	0	271	74	0	588	100	6	0	0	73	0	0	894	0	0	0	28	0	0	212	0	0	0	0	0	42
SE-HJRA069_S145	356	502	11652	428	0	0	0	7546	52	0	0	0	0	0	0	0	0	26	167	45	0	0	0	0	95	87	0	0	0	19	0	0	0	0	0	282	0	0	0	7	0	0	88	0	0	0	0	0	0
SE-HJRA071_S147	3444	5953	656	803	3782	0	0	0	711	0	64	105	80	183	0	0	0	0	69	0	0	358	0	0	747	0	0	0	0	0	0	343	70	392	0	457	0	0	0	593	0	0	176	0	0	0	88	14	0
SE-HJRA073_S142	2817	373	878	970	1630	0	0	0	576	0	72	0	346	708	0	172	865	0	125	0	0	273	0	0	374	68	0	0	0	0	0	0	20	0	0	389	0	0	11	158	0	0	293	0	0	0	64	0	0
SE-HJRA074_S139	1746	2864	2250	346	2418	0	0	1924	122	0	73	50	29	0	0	634	853	492	25	265	0	57	0	0	129	180	0	0	0	623	0	0	613	0	0	517	0	0	0	241	0	0	65	0	0	0	58	0	398
SE-HJRA075_S136	2345	1546	82	235	2062	0	0	0	805	0	0	81	890	2015	0	99	227	1976	476	303	0	42	0	1169	92	90	0	0	0	731	0	108	46	975	0	345	0	0	0	102	0	0	127	0	0	0	150	0	96
SE-HJRA077_S243	363	973	989	1919	463	0	0	0	0	0	123	71	15	28	0	18	0	2426	22	0	0	120	0	0	0	58	0	0	0	0	0	0	0	0	0	8	0	0	1841	33	83	0	0	0	0	0	0	0	0
SE-HJRA078_S134	484	1551	296	642	2374	0	0	0	0	0	282	128	77	0	0	16	0	0	0	0	0	0	0	889	190	0	0	0	395	0	0	51	723	719	0	837	0	0	0	81	0	0	1673	0	0	0	0	0	34
SE-HJRA080_S150	351	282	53	187	2347	0	0	161	93	0	0	0	0	0	0	633	0	0	0	0	0	0	0	6	1170	0	0	3098	0	331	0	0	0	0	0	862	0	0	0	341	0	0	225	0	0	0	2166	9	122
SE-HJRA081-1_S152	844	2692	33	170	520	0	0	0	131	0	0	0	214	110	0	0	0	190	109	0	0	0	0	0	243	234	0	0	0	0	0	427	0	0	0	71	0	0	0	195	0	0	14	0	0	0	40	0	1246
SE-HJRA081-2_S281	454	1113	0	116	113	0	0	0	0	0	0	0	83	27	0	0	0	129	32	0	0	14	0	0	15	116	0	0	0	0	0	163	0	0	0	0	0	0	0	61	0	0	0	0	0	0	0	0	839
SE-HJRA082_S176	4017	707	1215	0	0	0	0	0	0	0	0	167	237	40	0	427	2038	296	18	39	0	22	0	0	151	508	0	3088	0	1222	0	0	0	725	0	258	0	0	0	0	0	0	0	0	0	0	245	18	122
SE-HJRA083_S282	1070	2242	602	476	0	0	0	0	232	0	283	163	97	0	0	0	0	0	26	0	0	144	0	0	44	0	0	0	0	0	0	0	242	0	0	20	0	0	0	832	0	0	0	0	0	0	142	0	0
SE-HJRA084_S121	865	310	555	619	1531	0	0	0	773	0	204	52	43	46	0	1093	5470	1374	155	10	0	130	0	0	109	0	0	1251	0	720	0	431	0	922	0	305	0	0	0	23	0	0	357	0	0	0	132	0	252
SE-HJRA085_S122	436	522	646	0	577	0	0	0	0	0	0	81	0	0	0	40	0	31	56	0	0	24	0	0	340	0	0	4272	20	6	0	0	152	0	0	928	0	0	418	45	0	0	0	0	0	0	1165	165	96
SE-HJRA086_S138	33	0	90	0	0	0	0	0	0	0	0	717	65	79	0	0	7	0	97	0	0	0	0	0	682	0	0	10879	0	0	0	0	758	0	0	65	0	0	1986	0	0	0	0	0	0	0	780	1797	0
SE-HJRA126_S159	703	1219	2030	745	1133	0	0	952	329	0	158	77	260	0	0	0	0	55	52	18	0	157	0	124	116	0	0	0	0	51	0	60	0	54	0	129	0	0	0	48	492	0	0	0	0	0	37	0	38
SE-HJRA156_S152	771	1853	162	812	143	0	0	2660	0	0	95	360	721	119	0	0	0	0	489	0	0	347	0	0	70	602	0	0	0	0	0	396	0	0	0	0	0	0	0	0	0	0	16	0	560	0	0	48	0
SE-HJRA171_S179	0	66	10	165	27	0	0	13	0	0	34	108	24	0	0	10	0	0	28	20	0	153	0	0	9	0	0	0	0	0	0	0	15	0	0	0	0	0	0	14	0	0	0	0	0	0	0	82	0
SE-HJRA172_S183	482	0	88	0	0	0	0	0	0	0	0	1066	23	19	0	0	0	0	0	0	0	236	0	0	27	0	0	664	0	0	0	177	14	145	0	0	0	0	0	46	0	0	0	0	0	0	0	270	0
SE-HJRA220_S189	2119	1795	1605	175	122	0	0	0	0	0	36	0	485	31	0	0	0	0	22	161	0	0	0	198	0	500	0	0	0	0	0	130	0	51	0	0	0	0	2	0	62	0	13	0	0	0	0	0	0
SE-HMET001_S260	7963	2474	144	624	1974	0	0	0	450	0	66	95	259	32	0	0	5315	188	309	0	0	351	0	0	39	1738	0	0	0	113	0	0	15	838	0	69	0	0	0	24	0	0	20	0	0	0	0	21	496
SE-HMET002_S271	757	1734	17	414	1138	0	0	0	460	0	115	98	459	441	0	399	1062	438	300	129	0	184	0	0	78	124	0	0	0	80	0	0	0	0	0	129	0	304	0	18	0	0	140	0	116	0	0	0	464
SE-HMET003_S140	1847	3834	272	2508	1844	0	0	0	614	0	178	253	188	79	0	0	3499	2484	59	438	0	66	0	0	0	0	0	0	0	0	0	119	0	872	0	107	0	0	0	28	846	0	241	0	0	0	45	0	0
SE-HMET004_S257	2879	3765	336	159	797	0	0	3416	216	0	31	70	494	32	0	0	1360	94	276	437	0	32	0	0	39	393	0	0	0	0	0	0	0	0	0	68	0	0	11	20	0	0	34	0	0	0	0	69	51
SE-HMET006_S267	917	3187	0	1083	520	0	0	0	2320	0	346	80	326	180	0	0	0	232	258	294	0	128	0	2021	59	0	0	0	0	0	0	0	0	106	0	0	0	0	0	20	0	0	16	0	0	0	0	0	78
SE-HMET007_S266	834	1254	520	1046	2030	0	0	0	22	0	68	595	1346	1690	0	0	0	1568	598	0	0	191	0	0	0	71	0	0	0	0	0	1373	0	2360	0	516	0	0	10	33	0	0	0	0	101	0	220	3	84
SE-HMET008_S278	1282	2979	434	59	411	0	0	0	134	0	44	0	199	0	0	0	0	64	8	0	0	28	0	0	5	0	0	0	0	0	0	0	0	45	0	7	0	596	0	245	0	0	0	0	0	0	65	0	0
SE-HMET009_S265	1637	2073	52	953	1435	0	0	0	487	0	329	0	84	0	0	0	0	680	0	181	0	42	0	0	17	202	0	0	0	149	0	0	0	24	0	173	0	0	0	427	490	0	155	0	489	0	0	0	0
SE-HMET010_S128	631	3270	1117	1256	691	0	0	0	85	0	381	347	104	31	0	133	207	397	125	628	0	126	0	0	109	1401	0	114	0	861	0	0	203	0	0	68	0	0	0	390	901	0	325	0	416	0	0	0	240
SE-HMET011_S126	14052	0	7278	2907	21	0	0	0	0	0	289	340	49	45	0	0	0	0	0	0	0	40	0	6	0	0	0	0	0	0	0	0	20	0	0	6	0	0	0	8	0	0	21	0	0	0	17	110	0
SE-HMET012_S206	536	1112	230	113	74	0	0	0	33	0	135	0	95	46	0	0	172	0	30	662	0	16	0	0	0	0	0	25	250	672	0	0	35	238	0	6	0	0	0	63	0	0	28	0	0	0	28	69	0
SE-HMET013_S256	4819	1313	326	1778	517	0	0	0	270	0	228	226	395	26	0	0	0	0	231	1161	0	219	0	0	133	0	0	0	0	448	0	366	35	183	0	59	0	0	0	189	0	0	11	0	601	0	0	169	0
SE-HMET014_S279	503	1789	93	111	851	0	0	57	0	0	61	0	32	0	0	89	0	945	0	0	0	97	0	614	0	128	0	1044	0	147	0	0	0	0	0	94	0	0	0	18	0	0	0	0	0	0	0	0	63
SE-HMET015_S198	1132	8650	81	429	0	0	0	0	113	0	67	108	841	427	0	0	0	1541	2450	535	0	81	0	0	0	285	0	316	5243	0	0	171	0	0	0	298	0	0	0	20	0	0	226	0	0	0	0	0	45
SE-HMET016_S160	1784	5592	306	689	2570	0	0	0	687	0	138	70	164	0	0	5238	2834	1905	118	188	0	48	0	0	0	387	0	0	0	137	0	0	15	115	0	62	0	0	0	43	159	0	141	0	86	0	0	0	265
SE-HMET017_S125	5434	2969	151	1333	730	0	0	0	275	0	513	399	699	225	0	3582	0	72	217	497	0	369	0	3458	82	897	0	0	0	254	0	0	47	161	0	48	0	0	0	84	1107	0	71	0	130	0	0	9	210
SE-HMET018_S194	1277	2581	156	150	28	0	0	0	24	0	0	0	139	0	0	742	30	177	22	0	0	43	0	0	66	0	0	0	1732	107	0	100	0	327	0	138	0	0	0	11	1766	0	59	0	0	0	24	0	0
SE-HMET020_S242	29	0	4899	0	0	0	0	0	0	0	0	4046	3000	940	0	0	0	0	104	0	0	0	0	0	0	0	0	0	0	0	0	0	2049	0	0	0	0	0	21	0	81	0	0	0	0	0	0	0	0
SE-HMET021_S127	1141	1604	1119	336	0	0	0	0	816	0	245	314	110	68	0	0	0	0	227	732	0	730	0	0	99	119	0	0	1034	0	0	196	62	0	0	9	0	0	3	64	0	0	15	0	323	0	0	0	1839
SE-HMET022_S135	2162	1980	0	434	946	0	0	0	76	0	132	60	59	30	0	1241	0	48	30	17	0	57	0	1820	0	1104	0	134	491	82	0	0	28	0	0	9	0	0	0	0	0	0	0	0	0	0	3	0	62
SE-HMET023_S120	2138	2981	82	80	638	0	0	1257	0	0	0	0	0	0	0	297	660	188	0	33	0	0	0	0	0	621	0	2803	0	28	0	0	102	46	0	39	0	0	32	57	173	0	0	0	0	0	0	0	0
SE-HMET024_S263	1616	3448	1537	205	57	0	0	60	127	0	0	32	32	0	0	607	0	313	0	328	0	238	0	1165	0	223	0	102	187	99	0	0	0	0	0	22	0	0	2	0	8	0	6	0	0	0	0	0	0
SE-HMET025_S239	2021	1844	18	120	892	0	0	30	0	0	0	205	121	86	0	1532	1115	24	98	53	0	102	0	0	0	0	0	0	0	0	0	0	0	0	0	92	0	0	0	127	0	0	20	0	0	0	46	18	0
SE-HMET026_S230	1365	5402	552	853	343	0	0	0	0	0	136	105	3460	2333	0	3	0	0	409	0	0	35	0	0	31	0	0	0	0	0	0	0	12	0	0	31	0	0	0	0	215	0	25	0	0	0	0	0	0
SE-HMET027_S200	2352	4112	91	1114	748	0	0	0	159	0	55	159	690	120	0	6	0	284	503	555	0	115	0	4399	92	65	0	0	0	0	0	718	0	146	0	24	0	0	0	136	27	0	63	0	0	0	0	0	524
SE-HMET028_S277	1000	1577	130	125	236	0	0	1369	37	0	0	28	338	150	0	0	593	215	29	0	0	41	0	205	0	299	0	0	119	23	0	0	0	0	0	10	0	0	0	0	145	0	0	0	0	0	0	0	135
SE-HMET029_S225	1037	3004	221	743	888	0	0	0	337	0	47	69	0	0	0	0	0	0	22	34	0	31	0	0	74	159	0	0	0	0	0	0	13	0	0	200	0	0	0	125	0	0	54	0	0	0	1361	14	172
SE-HMET030_S129	1804	4860	25	245	931	0	0	0	809	0	149	34	663	50	0	2269	2065	208	254	64	0	51	0	0	29	66	0	121	0	8	0	0	0	692	0	0	0	0	0	18	0	0	16	0	0	0	0	0	361
SE-HMET031_S247	1699	840	460	298	2695	0	0	5960	96	0	86	0	68	26	0	0	0	425	170	0	0	0	0	368	89	297	0	31	0	2788	0	432	660	0	0	93	0	0	0	80	0	0	282	0	103	0	17	55	0
SE-HMET032_S255	1855	0	503	160	586	0	0	2400	0	0	48	292	23	0	0	881	0	0	7	0	0	81	0	0	19	0	0	0	0	0	0	0	75	599	0	14	0	0	0	110	0	0	0	0	0	0	7	0	0
SE-HMET033_S261	3218	2197	263	268	777	0	0	179	98	0	34	44	192	22	0	3123	237	213	57	633	0	21	0	0	44	238	0	0	166	92	0	0	0	121	0	143	0	0	4	75	272	0	24	0	0	0	78	6	89
SE-HMET034_S254	2159	3455	546	541	0	0	0	0	65	0	81	113	20	0	0	439	23	0	0	172	0	203	0	0	138	85	0	0	0	11	0	0	0	531	0	22	0	1612	0	8	21	0	97	0	0	0	0	0	0
SE-HMET035_S161	1586	6024	1327	644	6	0	0	0	809	0	106	361	207	20	0	74	700	845	87	612	0	70	0	0	0	577	0	0	0	111	0	494	0	21	0	194	0	0	0	171	0	0	55	0	0	0	0	52	166
SE-HMET036_S237	3231	2760	175	132	0	0	0	0	323	0	109	0	740	526	0	984	0	0	546	539	0	93	0	0	27	202	0	0	0	186	0	703	21	0	0	0	0	0	14	53	0	0	0	0	0	0	22	0	392
SE-HMET037_S253	2620	4291	39	197	1314	0	0	0	0	0	124	0	58	63	0	414	0	0	28	20	0	124	0	0	46	260	0	1617	526	68	0	1638	64	185	0	192	0	0	0	83	0	0	44	0	0	0	140	0	168
SE-HMET038_S218	802	1747	255	121	302	0	0	0	0	0	585	2227	164	20	0	29	0	0	73	113	0	174	0	0	277	304	0	85	43	159	0	290	476	0	0	24	0	0	0	74	0	0	0	0	0	0	29	0	147
SE-HMET039_S238	96	38	45	0	91	0	0	0	0	0	0	0	0	0	0	759	298	86	0	0	0	0	0	0	0	0	0	1122	0	297	0	0	0	0	0	0	0	0	0	132	67	0	0	0	0	0	34	0	0
SE-HMET040_S268	2226	6341	2629	132	0	0	0	0	93	0	0	0	871	41	0	3239	0	0	17	0	0	36	0	0	0	0	0	0	0	0	0	0	31	976	0	36	0	0	12	23	0	0	86	0	0	0	233	185	33
SE-HMET041_S202	2245	1808	39	69	0	0	0	1719	244	0	0	0	346	0	0	1094	0	77	155	53	0	16	0	708	0	232	0	0	0	0	0	0	18	97	0	161	0	0	0	11	0	0	52	0	0	0	0	0	0
SE-HMET042_S123	1438	1840	35	152	39	0	0	0	86	0	54	0	259	29	0	1359	0	556	54	93	0	18	0	1623	0	0	0	0	0	38	0	232	0	409	0	128	0	0	8	30	0	0	0	0	0	0	0	0	88
SE-HMET043_S173	1263	3105	1166	170	848	0	0	0	257	0	0	20	211	0	0	33	133	187	7	55	0	105	0	455	63	0	0	0	451	58	0	0	9	386	0	4	0	0	0	0	0	0	21	0	0	0	5	0	92
SE-HMET044_S236	1103	1896	1045	510	212	0	0	0	222	0	382	226	1064	90	0	111	0	88	431	109	0	81	0	0	0	316	0	104	120	117	0	390	255	79	0	101	0	0	0	63	0	0	0	0	0	0	186	58	237
SE-HMET045_S264	1029	2612	50	425	768	0	0	0	1035	0	0	68	722	1411	0	22	0	1519	510	349	0	38	0	0	493	0	0	18	27	321	0	0	0	0	0	23	0	0	12	53	0	0	20	0	0	0	0	44	144
SE-HMET046_S248	3790	3077	1711	331	1213	0	0	604	219	0	48	0	85	24	0	61	0	602	49	97	0	0	0	0	148	165	0	36	71	23	0	685	232	0	0	18	0	0	0	81	0	0	18	0	0	0	61	18	506
SE-HMET047_S212	2281	2061	36	367	77	0	0	0	807	0	75	37	14	28	0	2107	0	353	29	306	0	101	0	0	30	736	0	0	1777	158	0	0	0	624	0	45	0	0	0	35	0	0	56	0	203	0	0	0	162
SE-HMET048_S155	1888	2907	262	887	53	0	0	329	669	0	154	81	14	14	0	1361	0	399	27	90	0	323	0	0	0	627	0	0	2589	65	0	0	41	569	0	18	0	0	0	81	0	0	18	0	176	0	0	0	118
SE-HMET049_S252	1979	3048	421	372	836	0	0	707	142	0	91	72	535	39	0	2998	839	670	175	207	0	42	0	0	25	535	0	0	0	136	0	0	6	437	0	82	0	0	13	51	0	0	47	0	91	0	0	0	117
SE-HMET051_S168	6854	6144	149	631	2793	0	0	0	257	0	529	700	494	274	0	1553	88	789	144	146	0	81	0	0	332	2017	0	1387	3729	294	0	0	0	0	0	52	0	0	0	247	0	0	73	0	160	0	41	29	209
SE-HMET052_S224	1908	2205	243	242	647	0	0	0	0	0	75	70	0	10	0	0	0	0	13	307	0	154	0	0	0	0	0	0	0	62	0	0	0	282	0	9	0	1528	0	100	0	0	0	0	0	0	0	0	0
SE-HMET053_S207	0	2626	2786	312	0	0	0	3867	1132	0	287	247	1408	204	0	0	0	0	157	210	0	40	0	0	102	1777	0	0	0	542	0	0	153	292	0	25	0	0	0	36	0	0	34	0	0	0	0	40	396
SE-HMET054_S280	1648	1205	620	1305	109	0	0	0	407	0	197	70	1210	78	0	0	0	75	225	583	0	100	0	1428	17	0	0	0	0	0	0	101	0	0	0	9	0	0	0	27	0	0	0	0	0	0	0	0	131
SE-HMET055_S169	2830	1053	0	645	0	0	0	0	81	0	0	99	0	28	0	0	0	108	310	403	0	44	0	0	9	0	0	0	0	0	0	477	17	0	0	9	0	0	0	0	0	0	15	0	0	0	0	0	0
SE-HMET056_S203	3568	878	47	296	27	0	0	0	734	0	256	56	61	0	0	9	0	858	44	18	0	519	0	0	278	83	0	0	11	7	0	538	158	22	0	26	0	0	0	779	0	0	0	0	0	0	10	103	254
SE-HMET057_S232	5554	1986	76	115	2022	0	0	0	386	0	0	157	1432	1336	0	41	0	715	135	22	0	47	0	0	74	0	0	6062	39	14	0	3668	83	0	0	18	0	0	0	355	0	0	121	0	0	0	27	61	301
SE-HMET058_S172	1713	2529	253	521	17	0	0	0	0	0	84	168	39	56	0	867	16	88	18	885	0	276	0	0	0	745	0	0	0	1344	0	0	69	75	0	94	0	0	0	1003	0	0	49	0	0	0	0	131	143
SE-HMET059_S171	10521	219	4717	614	3890	0	0	4832	0	0	435	2024	989	226	0	0	0	1127	93	0	0	41	0	0	153	82	0	261	0	0	0	6609	82	0	0	77	0	0	0	0	0	0	65	0	0	0	315	43	0
SE-HMET060_S158	2373	1677	60	452	441	0	0	1253	68	0	93	105	65	702	0	0	0	406	765	142	0	320	0	0	42	218	0	0	0	73	0	0	0	0	0	170	0	1295	0	85	0	0	71	0	0	0	0	0	30
SE-HMET061_S130	782	610	959	391	296	0	0	972	367	0	245	0	254	0	0	0	777	301	36	479	0	53	0	0	0	446	0	0	0	378	0	0	0	0	0	81	0	0	0	206	455	0	57	0	398	0	26	5	50
SE-HMET062_S226	925	1681	485	191	263	0	0	0	0	0	48	0	44	18	0	151	0	35	7	110	0	37	0	0	75	293	0	0	0	40	0	0	0	0	0	43	0	698	0	13	368	0	34	0	0	0	0	0	36
SE-HMET063_S184	166	3072	311	145	154	0	0	0	381	0	0	82	188	238	0	1175	0	0	179	0	0	86	0	1648	48	0	0	0	0	196	0	0	0	385	0	61	0	0	0	31	0	0	27	0	0	0	0	0	0
SE-HMET064_S270	958	952	33	59	15	0	0	9	55	0	0	23	12	0	0	0	16	0	23	145	0	38	0	0	0	0	0	0	0	84	0	0	0	29	0	0	0	0	0	0	0	0	0	0	0	0	0	11	39
SE-HMET067_S196	1673	1535	61	289	1391	0	0	0	171	0	69	0	0	0	0	79	0	729	30	726	0	29	0	0	0	0	0	0	0	759	0	0	0	0	0	0	0	301	0	440	0	0	47	0	0	0	0	0	299
SE-HMET068_S231	3878	3184	436	412	49	0	0	575	179	0	0	70	96	66	0	111	64	459	277	50	0	326	0	0	163	349	0	0	0	68	0	0	0	697	0	0	0	1222	0	70	46	0	9	0	0	0	0	2	237
SE-HMET069_S276	730	1147	10	120	0	0	0	0	0	0	0	0	0	0	0	0	1127	0	0	837	0	0	0	0	0	131	0	0	0	998	0	0	0	128	0	691	0	0	0	0	0	0	0	0	0	0	0	489	0
SE-HMET070_S157	3316	2277	29	756	0	0	0	0	661	0	464	197	1111	455	0	0	0	0	1854	0	0	924	0	0	492	129	0	0	0	0	0	0	1046	0	0	40	0	0	1084	354	0	0	0	0	0	0	30	0	0
SE-HMET071_S143	757	586	5754	245	14	0	0	0	616	0	1028	84	0	500	0	0	0	0	13	776	0	88	0	0	960	0	0	0	0	0	0	0	21	0	0	118	0	0	0	521	0	0	248	0	0	0	158	65	0
SE-HMET072_S69	2438	2039	0	690	1312	0	0	41	1289	0	338	101	33	39	0	544	0	1458	34	341	0	531	0	0	45	658	0	0	444	58	0	0	0	0	0	55	0	1238	0	145	0	0	0	0	0	0	0	0	120
SE-HMET074_S137	718	306	568	66	812	0	0	0	76	0	0	0	8	0	0	1288	1711	414	0	0	0	29	0	0	84	0	0	1269	0	478	0	0	0	0	0	12	0	0	0	122	322	0	28	0	0	0	0	0	98
SE-HMET075_S201	1474	2336	500	542	1891	0	0	0	1628	0	98	653	140	23	0	0	0	1505	217	14	0	140	0	0	408	0	0	0	0	0	0	1083	31	0	0	33	0	0	50	193	0	0	40	0	0	0	79	52	0
SE-HMET076_S217	441	2570	109	315	1626	0	0	0	239	0	201	458	33	21	0	120	1895	108	18	0	0	103	0	0	387	0	0	0	0	310	0	0	0	30	0	99	0	0	0	177	0	0	9	0	0	0	0	62	171
SE-HMET079_S227	783	564	98	1259	445	0	0	0	0	0	132	0	233	344	0	0	0	725	64	6	0	1634	0	415	0	177	0	0	0	0	0	104	46	0	0	80	0	0	648	31	0	0	243	0	0	0	0	0	0
SE-HMET081_S285	1754	1876	576	776	2869	0	0	0	107	0	215	331	24	62	0	0	0	195	74	0	0	301	0	0	19	0	0	0	0	0	0	0	235	0	0	35	0	0	0	473	0	0	0	0	0	0	8	544	178
SE-HMET082_S249	1582	3267	39	642	2578	0	0	266	105	0	156	173	109	92	0	1275	0	73	65	0	0	127	0	293	88	315	0	0	0	0	0	0	0	0	0	70	0	0	276	77	0	0	15	0	0	0	0	0	0
SE-HMET084_S273	144	193	233	144	20	0	0	0	0	0	299	812	108	56	0	0	0	40	177	0	0	404	0	0	0	0	0	0	0	8	0	0	168	0	0	129	0	0	15	46	0	0	358	0	0	0	699	625	0
SE-HMET085_S170	660	3325	344	124	1372	0	0	534	175	0	42	0	39	8	0	534	981	159	66	105	0	127	0	0	539	91	0	0	0	476	0	0	0	52	0	187	0	0	12	121	0	0	0	0	0	0	0	0	622
SE-HMET086_S159	4731	5871	414	177	1469	0	0	4	853	0	0	76	2123	1066	0	0	0	573	445	0	0	221	0	0	260	0	0	0	0	0	0	0	37	0	0	74	0	0	0	12	0	0	0	0	0	0	506	109	0
SE-HMET087_S228	1504	1127	330	392	103	0	0	88	2809	0	36	148	313	80	0	7	0	0	42	224	0	600	0	2014	0	137	0	0	0	176	0	481	0	713	0	85	0	0	0	8	251	0	0	0	0	0	8	0	212
SE-HMET088_S245	564	1486	0	169	0	0	0	256	0	0	0	0	0	17	0	0	0	257	0	563	0	83	0	0	209	71	0	0	0	92	0	0	0	0	0	15	0	0	0	125	0	0	18	0	0	0	0	0	126
SE-HMET089_S258	843	725	119	145	508	0	0	0	156	0	27	0	72	763	0	0	0	623	174	0	0	0	0	0	0	0	0	0	0	0	0	0	15	0	0	4	0	0	0	147	0	0	60	0	0	0	304	20	177
SE-HMET090_S124	539	2770	1385	167	1490	0	0	0	1190	0	68	118	154	434	0	456	1641	265	11	0	0	127	0	0	606	0	0	0	0	1161	0	0	0	0	0	168	0	0	0	46	0	0	220	0	217	0	121	0	47
SE-HMET091_S156	2595	2150	153	326	776	0	0	0	307	0	328	415	327	251	0	619	0	265	488	58	0	0	0	1188	108	573	0	2235	0	144	0	279	0	0	0	282	0	0	0	46	402	0	123	0	0	0	148	0	355
SE-HMET092_S174	505	1360	2347	791	0	0	0	0	1973	0	356	29	172	294	0	4	0	19	162	0	0	38	0	0	1388	199	0	0	0	10	0	0	0	0	0	1544	0	0	933	60	0	0	307	0	0	0	173	0	0
SE-HMET093_S197	4746	3408	0	232	2114	0	0	0	368	0	69	58	419	250	0	852	0	163	23	83	0	88	0	0	181	197	0	6	310	67	0	0	0	0	0	119	0	0	0	199	19	0	82	0	0	0	310	0	366
SE-HMET094_S195	0	10985	6363	0	0	0	0	0	0	0	226	22	0	0	0	0	0	0	0	0	0	698	0	0	118	0	0	4095	0	0	0	0	0	0	0	22	0	0	0	0	0	0	0	0	0	0	77	38	0
SE-HMET104_S180	2463	704	3	0	201	0	0	47	132	0	36	0	0	14	0	0	0	737	0	7	0	0	0	184	0	0	0	0	0	84	0	788	0	0	0	0	0	0	0	4	0	0	0	0	0	0	0	0	0
SE-HMET108_S73	515	1584	30	245	46	0	0	0	396	0	51	41	33	20	0	114	0	109	24	0	0	125	0	0	0	0	0	0	1424	19	0	0	0	0	0	0	0	0	0	33	0	0	110	0	103	0	0	0	0
SE-HMET127_S187	6750	232	7409	422	0	0	0	0	0	0	0	0	104	141	0	0	0	0	31	0	0	36	0	0	86	101	0	0	0	0	0	2413	0	86	0	1670	0	0	4197	26	0	0	129	0	0	0	0	0	0
SE-HMET137_S182	1013	2790	0	0	130	0	0	0	0	0	0	0	0	0	0	0	0	84	0	0	0	0	0	162	0	0	0	0	0	0	0	0	0	0	0	0	0	0	0	13	0	0	0	0	0	0	0	0	97
SE-HMET145_S188	26397	0	867	2113	0	0	0	0	0	0	78	811	18	15	0	0	0	0	24	0	0	134	0	0	90	0	0	0	0	0	0	10335	0	0	0	11	0	0	0	0	0	0	30	0	0	0	92	0	0
SE-HMET166_S184	5345	1140	0	355	1167	0	0	0	521	0	114	42	53	22	0	1522	0	982	48	0	0	96	0	0	21	0	0	0	0	363	0	0	0	0	0	0	0	4069	0	0	0	0	0	0	0	0	0	0	128
SE-HMET19_S199	4587	4359	2100	676	60	0	0	0	27	0	74	48	800	207	0	0	42	35	38	0	0	146	0	0	0	199	0	0	46	7	0	0	0	0	0	18	0	0	0	32	41	0	22	0	0	0	0	0	286
SE-HMET231_S185	922	1203	19	319	412	0	0	0	198	0	84	0	64	9	0	0	2157	293	62	80	0	48	0	0	0	0	0	0	0	122	0	0	13	0	0	0	0	0	0	29	0	0	0	0	123	0	0	0	81
[truncated: 5,000 more columns]
