# Supplementary material for: Gut microbiomes of agropastoral children from the Adadle region of Ethiopia reflect their unique dietary habits
Source: Sci Rep. 2023 Dec 1;13:21342. doi: 10.1038/s41598-023-47748-8 (PMC10696028; doi:10.1038/s41598-023-47748-8)
Supplement: Supplementary file 5 — Supplementary Information 5. [file 41598_2023_47748_MOESM5_ESM.xlsx]

## Sheet: Primer_set2_ASV_table
	TACGGAAGGTCCGGGCGTTATCCGGATTTATTGGGTTTAAAGGGAGCGTAGGCCGGAGATTAAGCGTGTTGTGAAATGTAGATGCTCAACATCTG	TACGGAAGGTCCGGGCGTTATCCGGATTTATTGGGTTTAAAGGGAGCGTAGGCCGGAGATTAAGCGTGTTGTGAAATGTAGACGCTCAACGTCTG	AACGTAGGTCACAAGCGTTGTCCGGAATTACTGGGTGTAAAGGGAGCGCAGGCGGGAAGACAAGTTGGAAGTGAAATCCATGGGCTCAACCCATG	TACGGAGGGTGCAAGCGTTAATCGGAATTACTGGGCGTAAAGCGCACGCAGGCGGTTTGTTAAGTCAGATGTGAAATCCCCGGGCTCAACCTGGG	AACGTAGGTCACAAGCGTTGTCCGGAATTACTGGGTGTAAAGGGAGCGCAGGCGGGAAGACAAGTTGGAAGTGAAATCTATGGGCTCAACCCATA	TACGGAGGATCCGAGCGTTATCCGGATTTATTGGGTTTAAAGGGAGCGTAGATGGATGTTTAAGTCAGTTGTGAAAGTTTGCGGCTCAACCGTAAAATTGCAGTTGATACTGGATATCTTGAGTGCAGTTGAGGCAGGCGGAATTCGTGGTGTAGCGGTGAAATGCTTAGATATCACGAAGAACTCCGATTGCGAAGGCAGCCTGCTAAGCTGCAACTGACATTGAGGCTCGAAAGTGTGGGTATCAAACAGG	TACGTAGGGGGCAAGCGTTATCCGGATTTACTGGGTGTAAAGGGAGCGTAGACGGTGTGGCAAGTCTGATGTGAAAGGCATGGGCTCAACCTGTG	AACGTAGGTCACAAGCGTTGTCCGGAATTACTGGGTGTAAAGGGAGCGCAGGCGGGAGAACAAGTTGGAAGTGAAATCCATGGGCTCAACCCATG	TACGGAGGATCCGAGCGTTATCCGGATTTATTGGGTTTAAAGGGAGCGTAGATGGATGTTTAAGTCAGTTGTGAAAGTTTGCGGCTCAACCGTAA	TACGGAAGGTCCGGGCGTTATCCGGATTTATTGGGTTTAAAGGGAGCGTAGGCCGGAGATTAAGCGTGTTGTGAAATGTAGACGCTCAACGTCTGCACTGCAGCGCGAACTGGTTTCCTTGAGTACGCACAAAGTGGGCGGAATTCGTGGTGTAGCGGTGAAATGCTTAGATATCACGAAGAACTCCGATTGCGAAGGCAGCTCACTGGAGCGCAACTGACGCTGAAGCTCGAAAGTGCGGGTATCGAACAGG	AACGTAGGTCACAAGCGTTGTCCGGAATTACTGGGTGTAAAGGGAGCGCAGGCGGGAGAACAAGTTGGAAGTGAAATCCATGGGCTCAACCCATGAACTGCTTTCAAAACTGTTTTTCTTGAGTAGTGCAGAGGTAGGCGGAATTCCCGGTGTAGCGGTGGAATGCGTAGATATCGGGAGGAACACCAGTGGCGAAGGCGGCCTACTGGGCACCAACTGACGCTGAGGCTCGAAAGTGTGGGTAGCAAACAGG	TACGGAGGGTGCAAGCGTTAATCGGAATAACTGGGCGTAAAGGGCATGCAGGCGGTTCATCAAGTAGGATGTGAAATCCCCGGGCTCAACCTGGG	TACGTAGGGGGCAAGCGTTATCCGGATTTACTGGGTGTAAAGGGAGCGTAGACGGTGTGGCAAGTCTGATGTGAAAGGCATGGGCTCAACCTGTGGACTGCATTGGAAACTGTCATACTTGAGTGCCGGAGGGGTAAGCGGAATTCCTAGTGTAGCGGTGAAATGCGTAGATATTAGGAGGAACACCAGTGGCGAAGGCGGCTTACTGGACGGTAACTGACGTTGAGGCTCGAAAGCGTGGGGAGCAAACAGG	AACGTAGGTCACAAGCGTTGTCCGGAATTACTGGGTGTAAAGGGAGCGCAGGCGGGAAGACAAGTTGGAAGTGAAATCTATGGGCTCAACCCATAAACTGCTTTCAAAACTGTTTTTCTTGAGTAGTGCAGAGGTAGGCGGAATTCCCGGTGTAGCGGTGGAATGCGTAGATATCGGGAGGAACACCAGTGGCGAAGGCGGCCTACTGGGCACCAACTGACGCTGAGGCTCGAAAGTGTGGGTAGCAAACAGG	TACGTAGGTCCCGAGCGTTGTCCGGATTTATTGGGCGTAAAGCGAGCGCAGGCGGTTTAATAAGTCTGAAGTTAAAGGCAGTGGCTTAACCATTG	TACGGAGGATCCGAGCGTTATCCGGATTTATTGGGTTTAAAGGGAGCGTAGGTGGATTGTTAAGTCAGTTGTGAAAGTTTGCGGCTCAACCGTAA	TACGGAGGATCCGAGCGTTATCCGGATTTATTGGGTTTAAAGGGAGCGTAGATGGATGTTTAAGTCAGTTGTGAAAGTTTGCGGCTCAACCGTAAAATTGCAGTTGATACTGGATGTCTTGAGTGCAGTTGAGGCAGGCGGAATTCGTGGTGTAGCGGTGAAATGCTTAGATATCACGAAGAACTCCGATTGCGAAGGCAGCCTGCTAAGCTGCAACTGACATTGAGGCTCGAAAGTGTGGGTATCAAACAGG	TACGTATGGTGCAAGCGTTATCCGGATTTACTGGGTGTAAAGGGAGCGCAGGCGGTGCGGCAAGTCTGATGTGAAAGCCCGGGGCTCAACCCCGG	TACGTAGGGTGCAAGCGTTATCCGGAATTATTGGGCGTAAAGGGCTCGTAGGCGGTTCGTCGCGTCCGGTGTGAAAGTCCATCGCTTAACGGTGG	TACGTAGGGAGCAAGCGTTGTCCGGATTTACTGGGTGTAAAGGGTGCGTAGGCGGCTTTGCAAGTCAGATGTGAAATCTATGGGCTCAACCCATA	TACGTAGGGGGCAAGCGTTATCCGGAATTACTGGGTGTAAAGGGTGCGTAGGTGGTATGGCAAGTCAGAAGTGAAAACCCAGGGCTTAACTCTGG	TACGTAGGTGGCAAGCGTTGTCCGGAATTATTGGGCGTAAAGCGCGCGCAGGCGGCTTCTTAAGTCCATCTTAAAAGTGCGGGGCTTAACCCCGT	TACGGAGGATCCGAGCGTTATCCGGATTTATTGGGTTTAAAGGGAGCGTAGGCGGACGCTTAAGTCAGTTGTGAAAGTTTGCGGCTCAACCGTAAAATTGCAGTTGATACTGGGTGTCTTGAGTACAGTAGAGGCAGGCGGAATTCGTGGTGTAGCGGTGAAATGCTTAGATATCACGAAGAACTCCGATTGCGAAGGCAGCCTGCTGGACTGTAACTGACGCTGATGCTCGAAAGTGTGGGTATCAAACAGG	TACGTATGGTGCAAGCGTTATCCGGATTTACTGGGTGTAAAGGGAGCGCAGGCGGTGCGGCAAGTCTGATGTGAAAGCCCGGGGCTCAACCCCGGTACTGCATTGGAAACTGTCGTACTAGAGTGTCGGAGGGGTAAGCGGAATTCCTAGTGTAGCGGTGAAATGCGTAGATATTAGGAGGAACACCAGTGGCGAAGGCGGCTTACTGGACGATAACTGACGCTGAGGCTCGAAAGCGTGGGGAGCAAACAGG	TACGGAGGGTGCAAGCGTTAATCGGAATTACTGGGCGTAAAGCGCACGCAGGCGGTTTGTTAAGTCAGATGTGAAATCCCCGGGCTCAACCTGGGAACTGCATCTGATACTGGCAAGCTTGAGTCTCGTAGAGGGGGGTAGAATTCCAGGTGTAGCGGTGAAATGCGTAGAGATCTGGAGGAATACCGGTGGCGAAGGCGGCCCCCTGGACGAAGACTGACGCTCAGGTGCGAAAGCGTGGGGAGCAAACAGG	AACGTAGGGTGCAAGCGTTGTCCGGAATTACTGGGTGTAAAGGGAGCGCAGGCGGACCGGCAAGTTGGAAGTGAAAACTATGGGCTCAACCCATA	TACGTATGGTGCAAGCGTTATCCGGATTTACTGGGTGTAAAGGGAGCGTAGACGGAGTGGCAAGTCTGATGTGAAAACCCGGGGCTCAACCCCGG	TACGGAAGGTCCGGGCGTTATCCGGATTTATTGGGTTTAAAGGGAGCGTAGGCCGGAGATTAAGCGTGTTGTGAAATGTAGATGCTCAACATCTGAACTGCAGCGCGAACTGGTTTCCTTGAGTACGCACAAAGTGGGCGGAATTCGTGGTGTAGCGGTGAAATGCTTAGATATCACGAAGAACTCCGATTGCGAAGGCAGCTCACTGGAGCGCAACTGACGCTGAAGCTCGAAAGTGCGGGTATCGAACAGG	TACGTAGGTGGCGAGCGTTATCCGGAATTATTGGGCGTAAAGAGGGAGCAGGCGGCACTAAGGGTCTGTGGTGAAAGATCGAAGCTTAACTTCGG	TACGTATGGTGCAAGCGTTATCCGGATTTACTGGGTGTAAAGGGAGCGCAGGCGGAAGGCTAAGTCTGATGTGAAAGCCCGGGGCTCAACCCCGG	TACGTAGGGTGCAAGCGTTATCCGGAATTATTGGGCGTAAAGGGCTCGTAGGCGGTTCGTCGCGTCCGGTGTGAAAGTCCATCGCTTAACGGTGGATCTGCGCCGGGTACGGGCGGGCTGGAGTGCGGTAGGGGAGACTGGAATTCCCGGTGTAACGGTGGAATGTGTAGATATCGGGAAGAACACCAATGGCGAAGGCAGGTCTCTGGGCCGTTACTGACGCTGAGGAGCGAAAGCGTGGGGAGCGAACAGG	TACGGAGGATCCGAGCGTTATCCGGATTTATTGGGTTTAAAGGGAGCGTAGGCGGACGCTTAAGTCAGTTGTGAAAGTTTGCGGCTCAACCGTAAAATTGCAGTTGATACTGGGTGTCTTGAGTACAGTAGAGGCAGGCGGAATTCGTGGTGTAGCGGTGAAATGCTTAGATATCACGAAGAACTCCGATTGCGAAGGCAGCTTGCTGGACTGTAACTGACGCTGATGCTCGAAAGTGTGGGTATCAAACAGG	TACGTAGGTGGCAAGCGTTGTCCGGAATTATTGGGCGTAAAGCGCGCGCAGGCGGCTTCCCAAGTCCCTCTTAAAAGTGCGGGGCTTAACCCCGTGATGGGAAGGAAACTGGGAAGCTGGAGTATCGGAGAGGAAAGTGGAATTCCTAGTGTAGCGGTGAAATGCGTAGAGATTAGGAAGAACACCGGTGGCGAAGGCGACTTTCTGGACGAAAACTGACGCTGAGGCGCGAAAGCGTGGGGAGCAAACAGG	TACGGAAGGTCCGGGCGTTATCCGGATTTATTGGGTTTAAAGGGAGCGTAGGCCGTCTGTTAAGCGTGTTGTGAAATGTCGGGGCTCAACCTGGG	TACGTAGGGTGCAAGCGTTATCCGGAATTATTGGGCGTAAAGGGCTCGTAGGCGGTTCGTCGCGTCCGGTGTGAAAGTCCATCGCTTAACGGTGGATCCGCGCCGGGTACGGGCGGGCTTGAGTGCGGTAGGGGAGACTGGAATTCCCGGTGTAACGGTGGAATGTGTAGATATCGGGAAGAACACCAATGGCGAAGGCAGGTCTCTGGGCCGTTACTGACGCTGAGGAGCGAAAGCGTGGGGAGCGAACAGG	TACGTAGGTGGCAAGCGTTGTCCGGATTTACTGGGTGTAAAGGGCGTGCAGCCGGGTCTGCAAGTCAGATGTGAAATCCATGGGCTCAACCCATG	TACGGAGGATCCGAGCGTTATCCGGATTTATTGGGTTTAAAGGGAGCGTAGGTGGACTGGTAAGTCAGTTGTGAAAGTTTGCGGCTCAACCGTAAAATTGCAGTTGATACTGTCAGTCTTGAGTACAGTAGAGGTGGGCGGAATTCGTGGTGTAGCGGTGAAATGCTTAGATATCACGAAGAACTCCGATTGCGAAGGCAGCTCACTGGACTGCAACTGACACTGATGCTCGAAAGTGTGGGTATCAAACAGG	TACGTAGGGAGCAAGCGTTGTCCGGATTTACTGGGTGTAAAGGGTGCGTAGGCGGCTTTGCAAGTCAGATGTGAAATCTATGGGCTCAACCCATAAACTGCATTTGAAACTGTAGAGCTTGAGTGAAGTAGAGGCAGGCGGAATTCCCCGTGTAGCGGTGAAATGCGTAGAGATGGGGAGGAACACCAGTGGCGAAGGCGGCCTGCTGGGCTTTAACTGACGCTGAGGCACGAAAGCGTGGGTAGCAAACAGG	TACGTAGGAGGCAAGCGTTATCCGGAATTATTGGGCGTAAAGAGCATGTAGGCGGTTTATTAAGTCTGATGTGAAAGCCAATGGCCTAACCATTG	TACGTAGGTGGCGAGCGTTGTCCGGATTTACTGGGCGTAAAGGGAGCGTAGGCGGACTTTTAAGTGAGATGTGAAATACCCGGGCTCAACTTGGG	TACGTAGGGGGCAAGCGTTATCCGGATTTACTGGGTGTAAAGGGAGCGTAGACGGCAAGGCAAGTCTGATGTGAAAACCCAGGGCTTAACCCTGGGACTGCATTGGAAACTGTCTGGCTCGAGTGCCGGAGAGGTAAGCGGAATTCCTAGTGTAGCGGTGAAATGCGTAGATATTAGGAAGAACACCAGTGGCGAAGGCGGCTTACTGGACGGTAACTGACGTTGAGGCTCGAAAGCGTGGGGAGCAAACAGG	TACGTAGGGGGCAAGCGTTATCCGGATTTACTGGGTGTAAAGGGAGCGTAGACGGTTTTGCAAGTCTGAAGTGAAAGCCCGGGGCTTAACCCCGG	TACGTAGGGTGCAAGCGTTATCCGGAATTATTGGGCGTAAAGGGCTCGTAGGCGGTTCGTCGCGTCCGGTGTGAAAGTCCATCGCTTAACGGTGGATCCGCGCCGGGTACGGGCGGGCTTGAGTGCGGTAGGGGAGACTGGAATTCCCGGTGTAACGGTGGAATGTGTAGATATCGGGAAGAACACCAATGGCGAAGGCAGGTCTCTGGGCCGTCACTGACGCTGAGGAGCGAAAGCGTGGGGAGCGAACAGG	TACGTAGGGGGCAAGCGTTATCCGGAATTACTGGGTGTAAAGGGTGCGTAGGTGGTATGGCAAGTCAGAAGTGAAAACCCAGGGCTTAACTCTGGGACTGCTTTTGAAACTGTCAGACTGGAGTGCAGGAGAGGTAAGCGGAATTCCTAGTGTAGCGGTGAAATGCGTAGATATTAGGAGGAACATCAGTGGCGAAGGCGGCTTACTGGACTGAAACTGACACTGAGGCACGAAAGCGTGGGGAGCAAACAGG	TACGTAGGTGGCGAGCGTTATCCGGAATGATTGGGCGTAAAGGGTGCGTAGGTGGCAGATCAAGTCTGGAGTAAAAGGTATGGGCTCAACCCGTA	TACGGAAGGTCCGGGCGTTATCCGGATTTATTGGGTTTAAAGGGAGCGTAGGCCGGAGATTAAGCGTGTTGTGAAATGTAGAGGCTCAACCTCTG	TACGGAGGATTCAAGCGTTATCCGGATTTATTGGGTTTAAAGGGTGCGTAGGCGGTTTGATAAGTTAGAGGTGAAATCCCGGGGCTTAACTCCGGAACTGCCTCTAATACTGTTAGACTAGAGAGTAGTTGCGGTAGGCGGAATGTATGGTGTAGCGGTGAAATGCTTAGAGATCATACAGAACACCGATTGCGAAGGCAGCTTACCAAACTATATCTGACGTTGAGGCACGAAAGCGTGGGGAGCAAACAGG	TACGGAGGATCCGAGCGTTATCCGGATTTATTGGGTTTAAAGGGAGCGTAGGCGGACGCTTAAGTCAGTTGTGAAAGTTTGCGGCTCAACCGTAA	TACGGAGGGTGCAAGCGTTAATCGGAATAACTGGGCGTAAAGCGCACGTAGGTGGTTCGACAAGTCAGATGTGAAAGCCCCGGGCTTAACCTGGG
SRR9292844	0	0	0	0	0	99	0	0	0	277	42	0	91	61	0	0	0	0	0	0	0	0	0	517	5	0	0	0	0	0	0	0	0	0	0	0	0	0	0	0	12	0	0	0	0	0	0	0	0
SRR9292936	0	0	0	0	0	195	0	0	0	14666	77	0	226	362	0	0	0	0	0	0	0	0	0	1525	771	0	0	0	0	0	0	22	0	0	0	0	0	0	0	0	59	0	330	54	0	0	0	0	0
SRR9293316	0	0	0	0	0	0	0	0	0	3454	0	0	58	217	0	0	5	0	0	0	0	0	0	77	102	0	0	0	0	0	0	0	0	0	0	0	0	45	0	0	0	0	0	0	0	0	0	0	0
SRR9293338	0	0	0	0	0	0	0	0	0	646	36	0	17	95	0	0	0	0	0	0	0	0	0	0	5	0	0	0	0	0	0	0	0	0	0	0	163	5	0	0	0	0	0	19	0	0	0	0	0
SRR9293397	0	0	0	0	0	0	0	0	0	1479	139	0	77	633	0	0	10	0	0	0	0	0	0	736	6	0	0	0	0	0	0	0	0	0	0	0	0	0	0	0	40	0	91	89	0	0	0	0	0
SRR5760876	0	0	0	0	0	0	0	0	0	4511	0	0	51	105	0	0	0	0	0	0	0	0	0	115	0	0	0	0	0	0	0	0	0	0	0	0	0	0	0	0	0	0	8	26	0	0	0	0	0
SRR5760883	0	0	0	0	0	2	0	0	0	2768	0	0	338	707	0	0	0	0	0	0	0	0	0	0	0	0	0	0	0	0	0	0	0	0	0	0	0	13	0	0	36	0	0	83	0	0	0	0	0
SRR5760896	0	0	0	0	0	0	0	0	0	4122	729	0	20	240	0	0	0	0	0	0	0	0	0	96	0	0	0	226	0	0	0	0	0	0	0	0	0	0	0	0	0	0	4	65	0	0	0	0	0
SRR5760899	0	0	0	0	0	0	0	0	0	4411	0	0	197	465	0	0	0	0	0	0	0	0	0	275	0	0	0	149	0	0	0	0	0	0	0	0	0	10	0	0	18	0	0	197	0	0	0	0	0
SRR5760904	0	0	0	0	0	0	0	0	0	2017	0	0	95	508	0	0	0	0	0	0	0	0	0	169	0	0	0	86	0	0	0	0	0	0	0	0	0	54	0	0	40	0	0	63	0	0	0	0	0
SRR5760918	0	0	0	0	0	0	0	0	0	1040	33	0	36	186	0	0	0	0	0	0	0	0	0	89	0	0	0	0	0	0	0	0	0	0	0	0	0	31	0	0	0	0	0	12	0	0	0	0	0
SRR5760920	0	0	0	0	0	0	0	0	0	415	0	0	333	851	0	0	0	0	0	0	0	0	0	125	0	0	0	0	0	0	0	0	0	0	0	0	0	110	0	0	73	0	0	55	0	0	0	0	0
SRR5760931	0	0	0	0	0	0	0	0	0	3282	46	0	18	153	0	0	0	0	0	0	0	0	0	96	0	0	0	0	0	0	0	0	0	0	0	0	0	0	0	0	0	0	0	21	0	0	0	0	0
SRR5760950	0	0	0	0	0	0	0	0	0	0	0	0	75	121	0	0	0	0	0	0	0	0	0	248	0	0	0	0	0	0	0	0	0	0	0	0	0	0	0	0	0	0	0	33	0	0	0	0	0
SRR5760953	0	0	0	0	0	0	0	0	0	366	0	0	126	103	0	0	0	0	0	0	0	0	0	189	0	0	0	0	0	0	0	0	0	0	0	0	0	0	0	0	70	0	0	136	0	0	0	0	0
SRR5760955	0	0	0	0	0	0	0	0	0	2008	93	0	37	265	0	0	0	0	0	0	0	0	0	180	0	0	0	0	0	0	0	0	0	0	0	0	0	124	0	0	8	0	0	0	0	0	0	0	0
SRR5760973	0	0	0	0	0	0	0	0	0	5640	60	0	20	123	0	0	0	0	0	0	0	0	0	179	0	0	0	265	0	0	0	0	0	0	0	0	0	0	0	0	13	0	0	20	0	0	0	0	0
SRR5760975	0	0	0	0	0	0	0	0	0	1641	0	0	51	405	0	0	0	0	0	0	0	0	0	0	0	0	0	0	0	0	0	0	0	0	0	0	0	0	0	0	7	0	0	0	0	0	0	0	0
SRR5760985	0	0	0	0	0	0	0	0	0	4894	0	0	50	276	0	0	0	0	0	0	0	0	0	16	8	0	0	0	0	0	0	0	0	0	0	0	0	0	0	0	0	0	10	10	0	0	0	0	0
SRR5760990	0	0	0	0	0	0	0	0	0	3250	48	0	17	428	0	0	0	0	0	0	0	0	0	155	0	0	0	0	0	0	0	0	0	0	0	0	0	0	0	0	0	0	0	13	0	0	0	0	0
SRR5761001	0	0	0	0	0	0	0	0	0	311	35	0	85	268	0	0	0	0	0	0	0	0	0	0	0	0	0	0	0	0	0	0	0	0	0	0	0	0	0	0	30	0	0	79	0	0	0	0	0
SRR5761017	0	0	0	0	0	0	0	0	0	4002	0	0	63	200	0	0	0	0	0	0	0	0	0	78	53	0	0	0	0	0	0	0	0	0	0	0	0	43	0	0	0	0	0	159	0	0	0	0	0
SRR5761018	0	0	0	0	0	0	0	0	0	843	0	0	30	0	0	0	0	0	0	0	0	0	0	52	9	0	0	0	0	0	0	0	0	0	0	0	0	20	0	0	35	0	0	26	0	0	0	0	0
SRR5761020	0	0	0	0	0	0	0	0	0	1196	0	0	12	0	0	0	0	0	0	0	0	0	0	20	0	0	0	91	0	0	0	0	0	0	0	0	0	290	0	0	0	0	0	0	0	0	0	0	0
SRR5761034	0	0	0	0	0	0	0	0	0	40	0	0	173	135	0	0	0	0	0	0	0	0	0	51	36	0	0	0	0	0	0	0	0	0	0	0	0	92	0	0	61	0	0	423	0	0	0	0	0
SRR5761046	0	0	0	0	0	0	0	0	0	1561	0	0	99	193	0	0	0	0	0	0	0	0	0	0	141	0	0	0	0	0	0	0	0	0	0	0	0	86	0	0	60	0	0	267	0	0	0	0	0
SRR5761057	0	0	0	0	0	0	0	0	0	1575	0	0	0	0	0	0	0	0	0	0	0	0	0	185	0	0	0	0	0	0	0	0	0	0	0	0	0	11	0	0	20	0	0	0	0	0	0	0	0
SRR5761069	0	0	0	0	0	0	0	0	0	1975	39	0	16	72	0	0	0	0	0	0	0	0	0	299	0	0	0	62	0	0	0	0	0	0	0	0	0	135	0	0	0	0	0	0	0	0	0	0	0
SRR5761082	0	0	0	0	0	0	0	0	0	2724	0	0	26	639	0	0	0	0	0	0	0	0	0	168	0	0	0	302	0	0	0	0	0	0	0	0	0	9	0	0	46	0	0	27	0	0	0	0	0
SRR5761084	0	0	0	0	0	0	0	0	0	2651	0	0	215	75	0	0	0	0	0	0	0	0	0	68	71	0	0	0	0	0	0	0	0	0	0	0	0	320	0	0	22	0	0	203	0	0	0	0	0
SRR5761103	0	0	0	0	0	15	0	0	0	2734	272	0	39	0	0	0	0	0	0	0	0	0	0	151	0	0	0	0	0	0	0	0	0	0	0	0	0	0	0	0	16	0	0	127	0	0	0	0	0
SRR5761111	0	0	0	0	0	0	0	0	0	3983	0	0	0	102	0	0	0	0	0	0	0	0	0	0	0	0	0	0	0	0	0	0	0	0	0	0	0	0	0	0	0	0	0	0	0	0	0	0	0
SRR5761112	0	0	0	0	0	0	0	0	0	2180	96	0	79	165	0	0	0	0	0	0	0	0	0	399	0	0	0	100	0	0	0	0	0	0	0	0	0	9	0	0	16	0	0	113	0	0	0	0	0
SRR5761128	0	0	0	0	0	0	0	0	0	3466	0	0	23	124	0	0	0	0	0	0	0	0	0	87	0	0	0	0	0	0	0	0	0	0	0	0	0	19	0	0	0	0	0	0	0	0	0	0	0
SRR5761132	0	0	0	0	0	0	0	0	0	2439	0	0	12	113	0	0	0	0	0	0	0	0	0	89	0	0	0	0	0	0	0	0	0	0	0	0	0	9	0	0	0	0	0	27	0	0	0	0	0
SRR5761133	0	0	0	0	0	0	0	0	0	393	0	0	141	968	0	0	0	0	0	0	0	0	0	225	0	0	0	0	0	0	0	0	0	0	0	0	0	111	0	0	36	0	0	25	0	0	0	0	0
SRR5761178	0	0	0	0	0	0	0	0	0	3011	33	0	123	249	0	0	0	0	0	0	0	0	0	218	0	0	0	0	0	0	0	0	0	0	0	0	0	0	0	0	0	0	0	44	0	0	0	0	0
SRR5761193	0	0	0	0	0	0	0	0	0	2118	87	0	21	426	0	0	0	0	0	0	0	0	0	0	0	0	0	0	0	0	0	0	0	0	0	0	0	11	0	0	17	0	0	124	0	0	0	0	0
SRR5761196	0	0	0	0	0	0	0	0	0	2180	0	0	283	346	0	0	0	0	0	0	0	0	0	320	0	0	0	0	0	0	0	0	0	0	0	0	0	59	0	0	31	0	0	33	0	0	0	0	0
SRR5761197	0	0	0	0	0	0	0	0	0	2373	0	0	302	119	0	0	0	0	0	0	0	0	0	238	47	0	0	0	0	0	0	0	0	0	0	0	0	53	0	0	13	0	0	66	0	0	0	0	0
Jigjiga1_S99	0	0	0	0	0	0	0	0	0	0	0	0	0	0	0	0	0	0	0	0	0	0	0	0	0	0	0	0	0	0	0	0	0	0	0	0	0	0	0	0	0	0	0	0	0	0	0	0	0
Jigjiga12_S136	0	0	0	0	0	0	0	0	0	0	0	0	0	0	0	0	0	0	0	0	0	0	0	0	0	0	0	0	0	0	0	0	0	0	0	0	0	0	0	0	0	0	0	0	0	0	0	0	0
Jigjiga14_S160	0	0	0	0	0	0	0	0	0	0	0	0	0	0	0	0	0	0	0	0	0	0	0	0	0	0	0	0	0	0	0	0	0	0	0	0	0	0	0	0	0	0	0	0	0	0	0	0	0
Jigjiga15_S172	0	0	0	0	0	0	0	0	0	0	0	0	0	0	0	0	0	0	0	0	0	0	0	0	0	0	0	0	0	0	0	0	0	0	0	0	0	0	0	0	0	0	0	0	0	0	0	0	0
Jigjiga16_S184	0	0	0	0	0	0	0	0	0	0	0	0	0	0	0	0	0	0	0	0	0	0	0	0	0	0	0	0	0	0	0	0	0	0	0	0	0	0	0	0	0	0	0	0	0	0	0	0	0
Jigjiga17_S101	0	0	0	0	0	0	0	0	0	0	0	0	0	0	0	0	0	0	0	0	0	0	0	0	0	0	0	0	0	0	0	0	0	0	0	0	0	0	0	0	0	0	0	0	0	0	0	0	0
Jigjiga18_S113	0	0	0	0	0	0	0	0	0	0	0	0	0	0	0	0	0	0	0	0	0	0	0	0	0	0	0	0	0	0	0	0	0	0	0	0	0	0	0	0	0	0	0	0	0	0	0	0	0
Jigjiga19_S125	0	0	0	0	0	0	0	0	0	0	0	0	0	0	0	0	0	0	0	0	0	0	0	0	0	0	0	0	0	0	0	0	0	0	0	0	0	0	0	0	0	0	0	0	0	0	0	0	0
Jigjiga20_S137	0	0	0	0	0	0	0	0	0	0	0	0	0	0	0	0	0	0	0	0	0	0	0	0	0	0	0	0	0	0	0	0	0	0	0	0	0	0	0	0	0	0	0	0	0	0	0	0	0
Jigjiga22_S161	0	0	0	0	0	0	0	0	0	0	0	0	0	0	0	0	0	0	0	0	0	0	0	0	0	0	0	0	0	0	0	0	0	0	0	0	0	0	0	0	0	0	0	0	0	0	0	0	0
Jigjiga23_S173	0	0	0	0	0	0	0	0	0	0	0	0	0	0	0	0	0	0	0	0	0	0	0	0	0	0	0	0	0	0	0	0	0	0	0	0	0	0	0	0	0	0	0	0	0	0	0	0	0
Jigjiga26_S114	0	0	0	0	0	0	0	0	0	0	0	0	0	0	0	0	0	0	0	0	0	0	0	0	0	0	0	0	0	0	0	0	0	0	0	0	0	0	0	0	0	0	0	0	0	0	0	0	0
Jigjiga28_S138	0	0	0	0	0	0	0	0	0	0	0	0	0	0	0	0	0	0	0	0	0	0	0	0	0	0	0	0	0	0	0	0	0	0	0	0	0	0	0	0	0	0	0	0	0	0	0	0	0
Jigjiga29_S150	0	0	0	0	0	0	0	0	0	0	0	0	0	0	0	0	0	0	0	0	0	0	0	0	0	0	0	0	0	0	0	0	0	0	0	0	0	0	0	0	0	0	0	0	0	0	0	0	0
Jigjiga3_S123	0	0	0	0	0	0	0	0	0	0	0	0	0	0	0	0	0	0	0	0	0	0	0	0	0	0	0	0	0	0	0	0	0	0	0	0	0	0	0	0	0	0	0	0	0	0	0	0	0
Jigjiga30_S162	0	0	0	0	0	0	0	0	0	0	0	0	0	0	0	0	0	0	0	0	0	0	0	0	0	0	0	0	0	0	0	0	0	0	0	0	0	0	0	0	0	0	0	0	0	0	0	0	0
Jigjiga33_S103	0	0	0	0	0	0	0	0	0	0	0	0	0	0	0	0	0	0	0	0	0	0	0	0	0	0	0	0	0	0	0	0	0	0	0	0	0	0	0	0	0	0	0	0	0	0	0	0	0
Jigjiga34_S115	0	0	0	0	0	0	0	0	0	0	0	0	0	0	0	0	0	0	0	0	0	0	0	0	0	0	0	0	0	0	0	0	0	0	0	0	0	0	0	0	0	0	0	0	0	0	0	0	0
Jigjiga36_S139	0	0	0	0	0	0	0	0	0	0	0	0	0	0	0	0	0	0	0	0	0	0	0	0	0	0	0	0	0	0	0	0	0	0	0	0	0	0	0	0	0	0	0	0	0	0	0	0	0
Jigjiga37_S151	0	0	0	0	0	0	0	0	0	0	0	0	0	0	0	0	0	0	0	0	0	0	0	0	0	0	0	0	0	0	0	0	0	0	0	0	0	0	0	0	0	0	0	0	0	0	0	0	0
Jigjiga38_S163	0	0	0	0	0	0	0	0	0	0	0	0	0	0	0	0	0	0	0	0	0	0	0	0	0	0	0	0	0	0	0	0	0	0	0	0	0	0	0	0	0	0	0	0	0	0	0	0	0
Jigjiga39_S175	0	0	0	0	0	0	0	0	0	0	0	0	0	0	0	0	0	0	0	0	0	0	0	0	0	0	0	0	0	0	0	0	0	0	0	0	0	0	0	0	0	0	0	0	0	0	0	0	0
Jigjiga4_S135	0	0	0	0	0	0	0	0	0	0	0	0	0	0	0	0	0	0	0	0	0	0	0	0	0	0	0	0	0	0	0	0	0	0	0	0	0	0	0	0	0	0	0	0	0	0	0	0	0
Jigjiga40_S187	0	0	0	0	0	0	0	0	0	0	0	0	0	0	0	0	0	0	0	0	0	0	0	0	0	0	0	0	0	0	0	0	0	0	0	0	0	0	0	0	0	0	0	0	0	0	0	0	0
Jigjiga43_S128	0	0	0	0	0	0	0	0	0	0	0	0	0	0	0	0	0	0	0	0	0	0	0	0	0	0	0	0	0	0	0	0	0	0	0	0	0	0	0	0	0	0	0	0	0	0	0	0	0
Jigjiga46_S164	0	0	0	0	0	0	0	0	0	0	0	0	0	0	0	0	0	0	0	0	0	0	0	0	0	0	0	0	0	0	0	0	0	0	0	0	0	0	0	0	0	0	0	0	0	0	0	0	0
Jigjiga47_S176	0	0	0	0	0	0	0	0	0	0	0	0	0	0	0	0	0	0	0	0	0	0	0	0	0	0	0	0	0	0	0	0	0	0	0	0	0	0	0	0	0	0	0	0	0	0	0	0	0
Jigjiga9_S100	0	0	0	0	0	0	0	0	0	0	0	0	0	0	0	0	0	0	0	0	0	0	0	0	0	0	0	0	0	0	0	0	0	0	0	0	0	0	0	0	0	0	0	0	0	0	0	0	0
SRR5416059	0	0	0	0	0	22099	0	0	0	39759	573	0	237	18	0	0	0	0	0	0	0	0	24	0	0	0	0	68	0	0	51	0	0	0	18	0	719	0	0	0	15	0	0	61	0	0	0	0	0
SRR5416061	0	0	0	0	0	6610	0	0	0	35922	0	0	104	5104	0	0	0	0	0	0	0	0	0	2052	1026	0	0	0	0	0	45	303	0	0	32	0	1726	268	0	0	61	0	0	0	0	0	0	0	0
SRR5416076	0	0	0	0	0	18	0	0	0	43256	220	0	34	52	0	0	0	0	0	0	0	0	0	672	0	0	0	1491	0	0	146	0	0	0	0	0	72	0	0	0	5	0	0	7	0	0	0	0	0
SRR5416079	0	0	0	0	0	2133	0	0	0	19577	1260	0	206	1105	0	0	0	0	0	0	0	0	0	936	81	0	0	0	0	0	1231	71	0	0	182	0	31	0	0	0	319	0	291	76	0	0	189	0	0
SRR5416081	0	0	0	0	0	93	0	0	0	23022	41	0	31	287	0	0	0	0	0	0	0	0	0	843	6	0	0	22379	0	0	2362	0	0	0	205	0	0	0	0	0	19	0	0	0	0	0	0	0	0
SRR5416086	0	0	0	0	0	0	0	0	0	25460	0	0	0	133	0	0	0	0	0	0	0	0	0	277	0	0	0	5350	0	0	238	0	0	0	0	0	16	0	0	0	0	0	0	0	0	0	0	0	0
SRR5416087	0	0	0	0	0	0	0	0	0	14203	117	0	21	451	0	0	0	0	0	0	0	0	0	364	0	0	0	891	0	0	79	0	0	0	0	0	0	31	0	0	17	0	615	8	0	0	0	0	0
SRR5416088	0	0	0	0	0	73	0	0	0	29897	243	0	83	582	0	0	0	0	0	0	0	0	0	1978	57	0	0	11220	0	0	233	152	0	0	52	0	0	0	0	0	59	0	40	22	0	0	0	0	0
SRR5416090	0	0	0	0	0	135	0	0	0	21390	222	0	39	257	0	0	0	0	0	0	0	0	0	158	9	0	0	1903	0	0	340	0	0	0	33	0	17	0	0	0	7	0	0	30	0	0	33	0	0
SRR5416093	0	0	0	0	0	288	0	0	0	19691	160	0	0	254	0	0	0	0	0	0	0	0	0	432	93	0	0	1695	0	0	0	0	0	0	0	0	0	0	0	0	9	0	318	0	0	0	0	0	0
SRR5416099	0	0	0	0	0	24	0	0	0	30828	47	0	13	164	0	0	0	0	0	0	0	0	0	309	34	0	0	3458	0	0	102	0	0	0	0	0	0	0	0	0	0	0	0	0	0	0	0	0	0
SRR5416104	0	0	0	0	0	18	0	0	0	19382	93	0	0	210	0	0	0	0	0	0	0	0	0	88	25	0	0	3256	0	0	0	0	0	0	0	0	0	0	0	0	0	0	0	12	0	0	0	0	0
SRR5416124	0	0	0	0	0	1251	0	0	0	6201	2152	0	18	515	0	0	0	0	0	0	0	0	358	645	1206	0	0	4982	0	0	0	207	0	0	0	0	0	0	0	0	48	0	11	27	0	0	136	0	0
SRR5416163	0	0	0	0	0	725	0	0	0	39312	788	0	37	952	0	0	0	0	0	0	0	0	144	2107	29	0	0	6551	0	0	184	149	1025	0	0	0	0	34	0	0	72	0	122	5	0	0	0	0	0
SRR5416188	0	0	0	0	0	1049	0	0	0	494	12777	0	58	19	0	0	0	0	0	0	0	0	0	26	0	0	0	44	0	0	0	0	0	0	1799	0	5239	5	0	0	0	0	0	0	0	0	832	0	0
SRR5416195	0	0	0	0	0	685	0	0	0	43308	306	0	206	354	0	0	0	0	0	0	0	0	0	610	0	0	0	7063	0	0	134	83	0	0	30	0	81	12	0	0	23	0	0	24	0	0	16	0	0
SRR5416200	0	0	0	0	0	0	0	0	0	0	0	0	0	0	0	0	0	0	0	0	0	0	0	0	0	0	0	0	0	0	0	0	0	0	0	0	0	0	0	0	0	0	0	0	0	0	0	0	0
SRR5416204	0	0	0	0	0	82	0	0	0	2857	43	0	50	223	0	0	0	0	0	0	0	0	36	0	17	0	0	0	0	0	9	60	0	0	0	0	0	100	0	0	77	0	0	0	0	0	0	0	0
SRR5416207	0	0	0	0	0	303	0	0	0	6152	122	0	39	141	0	0	0	0	0	0	0	0	139	452	8	0	0	0	0	0	0	0	0	0	0	0	37	29	0	0	35	0	0	0	0	0	237	0	0
SRR5416225	0	0	0	0	0	2390	0	0	0	239	181	0	223	1417	0	0	204	0	0	0	0	0	117	13967	5960	0	0	0	0	0	279	456	0	0	72	0	0	0	0	0	238	0	0	12	0	0	0	0	0
SRR5416227	0	0	0	0	0	323	0	0	0	23227	141	0	35	187	0	0	0	0	0	0	0	0	0	169	65	0	0	28414	0	0	0	0	0	0	0	0	0	0	0	0	37	0	0	12	0	0	30	0	0
SRR5416238	0	0	0	0	0	1440	0	0	0	19	396	0	73	651	0	0	0	0	0	0	0	0	0	330	5234	0	0	0	0	0	8	1031	0	0	0	0	191	137	0	0	89	0	0	35	0	0	0	0	0
SRR5416247	0	0	0	0	0	3123	0	0	0	202	796	0	141	287	0	0	0	0	0	0	0	0	165	1656	1128	0	0	0	0	0	121	354	0	0	0	0	9675	0	0	0	107	0	0	7	0	0	99	0	0
SRR5416249	0	0	0	0	0	1207	0	0	0	1432	280	0	695	881	0	0	0	0	0	0	0	0	255	803	132	0	0	0	0	0	90	122	0	0	0	0	0	0	0	0	124	0	0	0	0	0	0	0	0
SRR5416251	0	0	0	0	0	0	0	0	0	274	13318	0	300	1724	0	0	0	0	0	0	0	0	0	0	12212	0	0	0	0	0	37	0	153	0	0	0	2949	38	0	0	0	0	0	0	0	0	438	0	0
ERR1315756	63660	11741	0	535	0	0	1266	14296	394	0	0	0	0	0	0	1108	0	0	6911	0	0	3994	0	0	0	300	0	0	0	0	0	0	0	0	0	0	0	0	0	0	0	24	0	0	0	1150	0	70	0
ERR1315758	1051	314	2027	0	2382	0	888	521	0	0	0	511	0	0	0	24	0	2976	103	1217	239	2530	0	0	0	33	366	0	208	79	0	0	0	1090	0	737	0	0	0	180	0	145	0	0	0	725	0	0	0
ERR1315762	9331	23668	17849	22	656	0	511	404	153	0	0	488	0	0	0	786	0	772	721	575	270	0	0	0	0	1649	517	0	6491	306	0	0	0	468	0	35	0	0	0	367	0	627	0	0	541	1032	0	150	0
ERR1315766	7605	3734	2534	59	6837	0	739	1497	0	0	0	4	0	0	179	10	0	1977	5	1405	40	664	0	0	0	2073	6760	0	747	1038	0	0	0	770	0	345	0	0	0	2247	0	854	0	0	757	1646	0	0	0
ERR1315769	323	593	295	0	1375	0	391	0	0	0	0	68	0	0	0	0	0	347	0	2691	1551	0	0	0	0	1101	409	0	761	0	0	0	0	22	0	119	0	0	0	10	0	134	0	0	393	138	0	0	0
ERR1315770	5601	4776	5930	21	3086	0	543	371	132	0	0	19160	0	0	0	360	0	2231	964	373	677	757	0	0	0	3455	137	0	427	186	0	0	0	133	0	154	0	0	0	0	0	784	0	0	427	271	0	0	0
ERR1315775	8028	2245	2047	16	567	0	389	23	0	0	0	0	0	0	12	16	0	621	4	3395	36	59	0	0	0	967	374	0	270	45	0	0	0	1171	0	155	0	0	0	160	0	218	0	0	2625	156	0	0	10
ERR1315776	4608	27083	1122	348	1652	0	168	119	301	0	0	868	0	0	0	147	0	3834	134	630	232	409	0	0	0	170	67	0	200	259	0	0	0	0	0	256	0	0	0	99	0	56	0	0	0	247	0	189	7991
ERR1315777	1110	5881	1143	0	438	0	410	209	50	0	0	48697	0	0	0	598	0	374	12	4803	283	2406	0	0	0	1689	137	0	274	44	0	0	0	213	0	91	0	0	0	77	0	44	0	0	1500	255	0	52	299
ERR1320994	0	0	0	0	0	0	0	0	0	0	0	0	0	0	0	0	0	0	0	0	0	0	0	0	0	0	0	0	0	0	0	0	0	0	0	0	0	0	0	0	0	0	0	0	0	0	0	0	0
ERR1320995	0	0	0	0	0	0	0	0	0	0	0	0	0	0	0	0	0	0	0	0	0	0	0	0	0	0	0	0	0	0	0	0	0	0	0	0	0	0	0	0	0	0	0	0	0	0	0	0	0
ERR1321019	0	0	0	0	0	0	0	0	0	0	0	0	0	0	0	0	0	0	0	0	0	0	0	0	0	0	0	0	0	0	0	0	0	0	0	0	0	0	0	0	0	0	0	0	0	0	0	0	0
ERR4281017	0	0	0	0	0	1181	0	0	0	107	0	0	239	181	0	0	397	0	0	0	0	0	0	0	9912	0	0	0	0	0	3144	867	15	0	3400	0	23	2599	0	0	77	0	705	262	0	0	239	0	0
ERR4281026	0	0	0	0	0	1399	0	0	0	13674	1703	0	5752	967	0	0	0	0	0	0	0	0	1483	1014	16	0	0	0	0	0	1410	0	0	0	878	0	487	30	0	0	1888	0	1146	768	0	0	237	0	0
ERR4281032	0	0	0	0	0	6927	0	0	0	0	1088	0	5377	4183	0	0	0	0	0	0	0	0	0	2452	279	0	0	0	0	0	13593	0	53	0	2747	0	0	1153	0	0	3825	0	0	3146	0	0	127	0	0
ERR4281043	0	0	0	0	0	0	0	0	0	0	3344	0	14786	297	0	0	6646	0	0	0	0	0	9426	1143	0	0	0	0	0	0	0	0	3244	0	1469	0	76	7048	0	0	2751	0	3448	3142	0	0	38	0	0
ERR4281053	0	0	0	0	0	2015	0	0	0	0	6530	0	5620	65	0	0	0	0	0	0	0	0	6181	8672	264	0	0	22	0	0	2159	0	2004	0	2726	0	603	3144	0	0	6625	0	0	777	0	0	2793	0	0
ERR4281064	0	0	0	0	0	6646	0	0	0	26	1388	0	4635	9237	0	0	473	0	0	0	0	0	0	4869	18	0	0	10	0	0	1266	2568	0	0	2600	0	593	1835	0	0	2894	0	1307	1531	0	0	239	0	0
ERR4281070	0	0	0	0	0	2342	0	0	0	0	1962	0	5394	2646	0	0	1433	0	0	0	0	0	0	1387	13	0	0	0	0	0	7374	868	743	0	3456	0	283	0	0	0	6474	0	201	2016	0	0	1196	0	0
ERR4281073	0	0	0	0	0	654	0	0	0	19522	770	0	631	4116	0	0	0	0	0	0	0	0	0	285	4664	0	0	12621	0	0	0	165	294	0	0	0	150	368	0	0	482	0	1819	299	0	0	0	0	0
ERR4281075	0	0	0	0	0	864	0	0	0	32	1792	0	1821	6062	0	0	3338	0	0	0	0	0	1807	1244	188	0	0	0	0	0	4145	0	46	0	1351	0	164	5980	0	0	2753	0	0	1669	0	0	271	0	0
ERR4281082	0	0	0	0	0	3060	0	0	0	0	1860	0	7299	3492	0	0	1514	0	0	0	0	0	693	327	24069	0	0	23	0	0	818	1614	239	0	4224	0	24	1771	0	0	2260	0	2056	4612	0	0	324	0	0
ERR4281089	0	0	0	0	0	2170	0	0	0	0	17260	0	8040	411	0	0	1428	0	0	0	0	0	3869	785	186	0	0	0	0	0	11659	2630	1315	0	4474	0	1348	89	0	0	3404	0	0	3396	0	0	0	0	0
ERR4281096	0	0	0	0	0	0	0	0	0	0	19813	0	5106	611	0	0	5676	0	0	0	0	0	32	6650	66	0	0	0	0	0	0	0	0	0	2219	0	1848	0	0	0	401	0	22141	780	0	0	4355	0	0
ERR4281102	0	0	0	0	0	3879	0	0	0	7393	1204	0	3476	11769	0	0	0	0	0	0	0	0	0	905	117	0	0	1897	0	0	1891	1292	3274	0	229	0	0	873	0	0	643	0	563	1747	0	0	325	0	0
ERR4281107	0	0	0	0	0	459	0	0	0	18689	1865	0	1963	0	0	0	0	0	0	0	0	0	0	4311	0	0	0	0	0	0	0	911	1143	0	320	0	227	0	0	0	492	0	0	682	0	0	77	0	0
ERR4281109	0	0	0	0	0	0	0	0	0	63	353	0	4130	4265	0	0	2601	0	0	0	0	0	836	9522	338	0	0	0	0	0	0	762	2387	0	3101	0	1003	4220	0	0	1805	0	6161	743	0	0	738	0	0
ERR4281113	0	0	0	0	0	8509	0	0	0	0	2156	0	936	4314	0	0	0	0	0	0	0	0	2115	2224	305	0	0	7	0	0	0	4504	1313	0	829	0	1083	1602	0	0	839	0	3276	202	0	0	1738	0	0
ERR4281116	0	0	0	0	0	0	0	0	0	0	1752	0	8356	2965	0	0	498	0	0	0	0	0	239	5681	2629	0	0	0	0	0	6650	1117	181	0	1472	0	211	0	0	0	3538	0	690	780	0	0	0	0	0
ERR4281121	0	0	0	0	0	0	0	0	0	0	896	0	1416	1457	0	0	0	0	0	0	0	0	1611	464	179	0	0	0	0	0	3447	1594	0	0	2240	0	588	1967	0	0	1697	0	4058	614	0	0	1280	0	0
ERR4281126	0	0	0	0	0	9324	0	0	0	21071	1360	0	4841	5832	0	0	0	0	0	0	0	0	1346	1589	54	0	0	10712	0	0	529	0	1568	0	862	0	2563	399	0	0	0	0	1772	1015	0	0	834	0	0
ERR4281129	0	0	0	0	0	5264	0	0	0	52	3431	0	5785	2288	0	0	0	0	0	0	0	0	0	3531	155	0	0	0	0	0	2670	0	832	0	709	0	1430	3316	0	0	4579	0	428	1621	0	0	1971	0	0
ERR4281144	0	0	0	0	0	1383	0	0	0	3199	583	0	1987	4770	0	0	0	0	0	0	0	0	110	0	15846	0	0	0	0	0	0	187	0	0	419	0	31	327	0	0	630	0	1821	2755	0	0	90	0	0
ERR4281148	0	0	0	0	0	428	0	0	0	244	566	0	2224	2009	0	0	0	0	0	0	0	0	0	2018	0	0	0	1760	0	0	1069	66	0	0	0	0	14	0	0	0	437	0	153	344	0	0	23	0	0
ERR4281150	0	0	0	0	0	0	0	0	0	14839	326	0	5103	4623	0	0	778	0	0	0	0	0	0	592	0	0	0	6948	0	0	1466	0	5722	0	647	0	226	531	0	0	687	0	6021	1711	0	0	41	0	0
ERR4281157	0	0	0	0	0	2540	0	0	0	0	3383	0	8786	3819	0	0	0	0	0	0	0	0	0	2693	82	0	0	0	0	0	1879	3322	0	0	739	0	67	0	0	0	4975	0	218	1507	0	0	0	0	0
ERR4281171	0	0	0	0	0	605	0	0	0	0	83	0	6983	1535	0	0	943	0	0	0	0	0	0	3232	10123	0	0	0	0	0	0	2053	347	0	1350	0	639	3569	0	0	2799	0	874	1628	0	0	432	0	0
ERR4281175	0	0	0	0	0	683	0	0	0	0	4063	0	2194	974	0	0	749	0	0	0	0	0	0	5476	2117	0	0	0	0	0	0	1794	1017	0	3315	0	196	8645	0	0	3685	0	5300	1852	0	0	534	0	0
ERR4281179	0	0	0	0	0	947	0	0	0	0	2398	0	6461	4818	0	0	1211	0	0	0	0	0	983	0	1065	0	0	0	0	0	666	164	858	0	3725	0	195	124	0	0	2059	0	1445	897	0	0	717	0	0
ERR4281184	0	0	0	0	0	406	0	0	0	1376	376	0	3945	3895	0	0	95	0	0	0	0	0	0	578	0	0	0	1964	0	0	0	0	0	0	517	0	50	0	0	0	1301	0	1834	756	0	0	0	0	0
ERR4281187	0	0	0	0	0	632	0	0	0	13	3752	0	2031	834	0	0	582	0	0	0	0	0	0	112	129	0	0	0	0	0	0	1253	0	0	910	0	0	1957	0	0	3574	0	4029	576	0	0	804	0	0
ERR4281199	0	0	0	0	0	1363	0	0	0	0	145	0	25204	356	0	0	145	0	0	0	0	0	0	389	18951	0	0	0	0	0	3844	3645	516	0	1000	0	356	6517	0	0	5265	0	0	2327	0	0	290	0	0
ERR4281204	0	0	0	0	0	2308	0	0	0	64	601	0	2990	2885	0	0	437	0	0	0	0	0	149	1378	62	0	0	86	0	0	0	0	825	0	1623	0	110	676	0	0	1565	0	1320	1487	0	0	0	0	0
ERR4281210	0	0	0	0	0	2556	0	0	0	0	630	0	2751	1357	0	0	1936	0	0	0	0	0	1045	663	372	0	0	0	0	0	0	433	709	0	3775	0	288	2990	0	0	2461	0	2906	4634	0	0	0	0	0
ERR4281222	0	0	0	0	0	0	0	0	0	0	226	0	6159	1900	0	0	1680	0	0	0	0	0	1928	2191	40	0	0	31	0	0	8599	0	35	0	3107	0	91	7725	0	0	2481	0	2436	2142	0	0	0	0	0
ERR4281228	0	0	0	0	0	2835	0	0	0	0	1369	0	2664	3064	0	0	0	0	0	0	0	0	786	292	15	0	0	0	0	0	2410	2483	1864	0	1587	0	732	4454	0	0	3947	0	4321	538	0	0	1268	0	0
ERR4281232	0	0	0	0	0	608	0	0	0	45621	101	0	828	2848	0	0	225	0	0	0	0	0	0	776	0	0	0	26456	0	0	1756	0	8	0	2174	0	0	2141	0	0	445	0	15615	492	0	0	18	0	0
ERR4281238	0	0	0	0	0	6011	0	0	0	0	6349	0	12744	0	0	0	1643	0	0	0	0	0	5948	0	0	0	0	0	0	0	3117	0	2573	0	1527	0	0	2905	0	0	0	0	1708	1322	0	0	0	0	0
ERR4281245	0	0	0	0	0	5717	0	0	0	0	9213	0	3811	738	0	0	0	0	0	0	0	0	0	5763	31	0	0	0	0	0	0	22	707	0	3416	0	1354	4006	0	0	2048	0	0	2159	0	0	0	0	0
ERR4281253	0	0	0	0	0	3729	0	0	0	0	2790	0	2337	1322	0	0	790	0	0	0	0	0	0	1082	22	0	0	0	0	0	0	2087	17036	0	3901	0	317	4276	0	0	5499	0	1833	1092	0	0	0	0	0
ERR4281258	0	0	0	0	0	1158	0	0	0	9	957	0	3738	400	0	0	857	0	0	0	0	0	2000	360	1534	0	0	0	0	0	0	223	1213	0	8923	0	243	3831	0	0	3264	0	7123	5835	0	0	245	0	0
ERR4281264	0	0	0	0	0	4467	0	0	0	0	1203	0	3545	4565	0	0	2380	0	0	0	0	0	3637	4744	92	0	0	0	0	0	0	195	332	0	5375	0	291	0	0	0	6300	0	9723	2790	0	0	33	0	0
ERR4281273	0	0	0	0	0	1857	0	0	0	6244	1696	0	6858	5318	0	0	0	0	0	0	0	0	0	378	289	0	0	1416	0	0	1634	2471	9068	0	965	0	1928	507	0	0	1580	0	0	1772	0	0	3201	0	0
ERR4281281	0	0	0	0	0	15090	0	0	0	45	2454	0	7907	9876	0	0	0	0	0	0	0	0	0	6952	0	0	0	0	0	0	793	3022	2547	0	1059	0	0	3635	0	0	2273	0	0	2272	0	0	333	0	0
ERR4281284	0	0	0	0	0	1041	0	0	0	34176	562	0	7692	4439	0	0	524	0	0	0	0	0	0	0	352	0	0	6980	0	0	1187	875	328	0	167	0	607	43	0	0	1337	0	875	2638	0	0	88	0	0
ERR4281291	0	0	0	0	0	0	0	0	0	0	3730	0	6877	2658	0	0	9870	0	0	0	0	0	0	0	0	0	0	0	0	0	0	0	4070	0	3361	0	3437	6021	0	0	2500	0	0	0	0	0	3711	0	0
ERR4281300	0	0	0	0	0	0	0	0	0	3747	553	0	3073	4563	0	0	1760	0	0	0	0	0	0	0	56	0	0	15767	0	0	4677	169	3812	0	1221	0	402	1836	0	0	2508	0	0	1221	0	0	250	0	0
ERR4281306	0	0	0	0	0	5015	0	0	0	13862	845	0	4518	6470	0	0	0	0	0	0	0	0	455	0	41	0	0	4950	0	0	3918	0	197	0	133	0	933	0	0	0	1863	0	0	2662	0	0	0	0	0
ERR4281312	0	0	0	0	0	958	0	0	0	3337	160	0	4963	4932	0	0	0	0	0	0	0	0	30	1074	311	0	0	1077	0	0	1967	0	15897	0	1167	0	78	28	0	0	6089	0	0	1600	0	0	0	0	0
ERR4281320	0	0	0	0	0	5506	0	0	0	11	3784	0	12828	1085	0	0	0	0	0	0	0	0	828	3294	134	0	0	0	0	0	6446	2622	7198	0	1592	0	137	12	0	0	820	0	0	3994	0	0	2205	0	0
ERR4281327	0	0	0	0	0	2912	0	0	0	10	1954	0	3712	1455	0	0	0	0	0	0	0	0	0	2323	166	0	0	0	0	0	5259	229	3462	0	2658	0	0	151	0	0	6566	0	341	728	0	0	82	0	0
ERR4281332	0	0	0	0	0	12691	0	0	0	0	11680	0	11333	13225	0	0	0	0	0	0	0	0	0	0	534	0	0	0	0	0	0	67	2269	0	2825	0	15627	0	0	0	0	0	10547	1372	0	0	1378	0	0
ERR4281336	0	0	0	0	0	3435	0	0	0	0	876	0	2231	475	0	0	1939	0	0	0	0	0	0	748	176	0	0	0	0	0	3227	1722	3666	0	1676	0	2003	40	0	0	2465	0	0	886	0	0	3576	0	0
ERR4281341	0	0	0	0	0	429	0	0	0	2467	756	0	6573	2921	0	0	964	0	0	0	0	0	0	183	570	0	0	1892	0	0	2277	0	366	0	809	0	359	4617	0	0	1221	0	1963	3279	0	0	585	0	0
ERR4281350	0	0	0	0	0	1790	0	0	0	1786	78	0	3697	1438	0	0	0	0	0	0	0	0	0	337	33	0	0	1854	0	0	15059	0	39	0	18740	0	851	3597	0	0	338	0	13497	1029	0	0	577	0	0
ERR4281356	0	0	0	0	0	7651	0	0	0	15	757	0	2780	1945	0	0	0	0	0	0	0	0	0	5667	121	0	0	0	0	0	0	0	6509	0	3662	0	562	2926	0	0	4055	0	7074	1740	0	0	1203	0	0
ERR4281362	0	0	0	0	0	1705	0	0	0	39	108	0	4701	982	0	0	355	0	0	0	0	0	5295	431	27831	0	0	0	0	0	3211	0	1323	0	5040	0	1920	9438	0	0	107	0	26672	1893	0	0	1831	0	0
ERR4281368	0	0	0	0	0	369	0	0	0	0	188	0	1527	236	0	0	0	0	0	0	0	0	1015	49	646	0	0	0	0	0	215	527	419	0	12636	0	155	5207	0	0	78	0	0	1789	0	0	566	0	0
ERR4281373	0	0	0	0	0	0	0	0	0	0	4470	0	1983	2774	0	0	5940	0	0	0	0	0	0	2171	0	0	0	22	0	0	352	564	0	0	311	0	3929	1054	0	0	602	0	0	517	0	0	266	0	0
ERR4281375	0	0	0	0	0	2271	0	0	0	24	4635	0	1309	15427	0	0	2268	0	0	0	0	0	1378	9218	16	0	0	0	0	0	3206	1682	3150	0	1203	0	204	0	0	0	2652	0	7604	799	0	0	991	0	0
ERR4281383	0	0	0	0	0	756	0	0	0	0	421	0	6193	1349	0	0	555	0	0	0	0	0	570	0	118	0	0	0	0	0	10210	2998	55	0	5093	0	0	4570	0	0	1710	0	0	5894	0	0	432	0	0
ERR4281388	0	0	0	0	0	4072	0	0	0	65	1489	0	7829	11325	0	0	2221	0	0	0	0	0	177	2997	79	0	0	137	0	0	0	0	30	0	385	0	136	44	0	0	2771	0	257	1868	0	0	0	0	0
ERR4281396	0	0	0	0	0	749	0	0	0	5663	138	0	7347	1359	0	0	0	0	0	0	0	0	2905	0	49	0	0	11432	0	0	0	0	0	0	920	0	104	5689	0	0	2730	0	749	556	0	0	285	0	0
ERR4281400	0	0	0	0	0	11467	0	0	0	0	13718	0	2389	14559	0	0	0	0	0	0	0	0	0	4703	1212	0	0	0	0	0	1801	7750	3523	0	361	0	0	0	0	0	2086	0	0	1020	0	0	1462	0	0
ERR4281403	0	0	0	0	0	4128	0	0	0	0	1400	0	837	2319	0	0	946	0	0	0	0	0	6154	1430	3142	0	0	0	0	0	18626	0	0	0	7647	0	132	3984	0	0	1139	0	5268	1089	0	0	839	0	0
ERR4281410	0	0	0	0	0	16044	0	0	0	0	1018	0	6868	0	0	0	0	0	0	0	0	0	966	890	3462	0	0	31	0	0	0	1116	620	0	402	0	166	2295	0	0	2289	0	373	1383	0	0	0	0	0
ERR4281417	0	0	0	0	0	873	0	0	0	5121	4468	0	4845	3810	0	0	3074	0	0	0	0	0	0	0	139	0	0	0	0	0	1825	224	680	0	2098	0	2012	220	0	0	1063	0	4570	3337	0	0	0	0	0
ERR4281424	0	0	0	0	0	202	0	0	0	6610	794	0	7253	9825	0	0	660	0	0	0	0	0	0	727	39	0	0	5210	0	0	382	67	938	0	760	0	2939	39	0	0	2625	0	795	3899	0	0	0	0	0
ERR4281430	0	0	0	0	0	136	0	0	0	2621	48	0	12552	19065	0	0	0	0	0	0	0	0	1621	1314	10	0	0	2589	0	0	926	761	4389	0	1547	0	3168	512	0	0	684	0	0	8121	0	0	0	0	0
ERR4281436	0	0	0	0	0	10870	0	0	0	0	12697	0	10326	2110	0	0	0	0	0	0	0	0	1370	2984	431	0	0	0	0	0	5147	3403	0	0	4893	0	5613	2004	0	0	722	0	0	4203	0	0	0	0	0
ERR4281440	0	0	0	0	0	0	0	0	0	0	10132	0	10242	0	0	0	0	0	0	0	0	0	0	0	20609	0	0	0	0	0	1128	24	321	0	5009	0	2477	10	0	0	22	0	0	1384	0	0	0	0	0
ERR4281445	0	0	0	0	0	15116	0	0	0	0	2267	0	3970	7445	0	0	0	0	0	0	0	0	0	2847	17	0	0	0	0	0	0	3945	0	0	1930	0	0	1495	0	0	2077	0	253	1075	0	0	953	0	0
ERR4281451	0	0	0	0	0	6159	0	0	0	25	8609	0	2196	6183	0	0	0	0	0	0	0	0	15579	0	491	0	0	0	0	0	0	0	139	0	1447	0	0	1551	0	0	157	0	401	10576	0	0	1758	0	0
ERR4281457	0	0	0	0	0	4930	0	0	0	0	5824	0	8018	1531	0	0	0	0	0	0	0	0	488	0	149	0	0	0	0	0	10934	195	7156	0	2234	0	0	0	0	0	0	0	0	1496	0	0	598	0	0
ERR4281463	0	0	0	0	0	598	0	0	0	0	570	0	3895	2693	0	0	2619	0	0	0	0	0	0	1679	1406	0	0	0	0	0	0	3246	27	0	1176	0	156	3688	0	0	1329	0	1600	455	0	0	3754	0	0
ERR4281469	0	0	0	0	0	15671	0	0	0	0	2096	0	2582	247	0	0	0	0	0	0	0	0	4308	1438	7091	0	0	0	0	0	2653	4673	209	0	2049	0	145	4150	0	0	2393	0	0	1089	0	0	2746	0	0
ERR4281477	0	0	0	0	0	3232	0	0	0	14178	7175	0	3884	4895	0	0	663	0	0	0	0	0	0	976	145	0	0	23856	0	0	1815	399	3008	0	315	0	44	1380	0	0	1005	0	2201	883	0	0	429	0	0
ERR4281482	0	0	0	0	0	1070	0	0	0	0	1782	0	2165	2342	0	0	1850	0	0	0	0	0	0	814	0	0	0	41384	0	0	4009	889	2688	0	505	0	374	924	0	0	1649	0	0	1489	0	0	20	0	0
ERR4281488	0	0	0	0	0	0	0	0	0	34	5525	0	4597	2267	0	0	7203	0	0	0	0	0	5264	726	307	0	0	0	0	0	0	0	395	0	553	0	0	44	0	0	974	0	526	1304	0	0	0	0	0
ERR4281492	0	0	0	0	0	4035	0	0	0	0	3818	0	14159	6667	0	0	1118	0	0	0	0	0	791	672	55	0	0	20	0	0	2750	5006	855	0	1545	0	1028	5015	0	0	5787	0	0	4168	0	0	131	0	0
ERR4281496	0	0	0	0	0	6093	0	0	0	0	6719	0	1240	5510	0	0	0	0	0	0	0	0	0	3668	188	0	0	0	0	0	728	2613	2208	0	4037	0	0	2197	0	0	823	0	3760	1835	0	0	853	0	0
ERR4281503	0	0	0	0	0	16029	0	0	0	0	8780	0	2630	1953	0	0	3449	0	0	0	0	0	0	4656	0	0	0	0	0	0	0	4983	3575	0	7308	0	2265	2665	0	0	3390	0	1756	2942	0	0	66	0	0
ERR4281508	0	0	0	0	0	0	0	0	0	22932	903	0	805	3788	0	0	727	0	0	0	0	0	0	773	0	0	0	0	0	0	463	452	4241	0	312	0	0	1190	0	0	357	0	2481	754	0	0	57	0	0
ERR4281514	0	0	0	0	0	0	0	0	0	22	2423	0	12835	5944	0	0	0	0	0	0	0	0	0	0	4329	0	0	0	0	0	0	0	1547	0	2930	0	7106	1512	0	0	1130	0	0	3417	0	0	1704	0	0
ERR4281524	0	0	0	0	0	40	0	0	0	0	7142	0	5334	12561	0	0	0	0	0	0	0	0	0	747	1606	0	0	30	0	0	0	0	1433	0	0	0	2530	0	0	0	2875	0	5784	3223	0	0	0	0	0
ERR4281532	0	0	0	0	0	225	0	0	0	26	5997	0	5910	1681	0	0	1206	0	0	0	0	0	0	375	761	0	0	0	0	0	0	394	6122	0	4356	0	74	37	0	0	773	0	7963	916	0	0	217	0	0
ERR4281537	0	0	0	0	0	9315	0	0	0	0	4857	0	93	55	0	0	22318	0	0	0	0	0	0	25	504	0	0	0	0	0	0	3874	181	0	236	0	0	14735	0	0	212	0	0	53	0	0	370	0	0
ERR4281544	0	0	0	0	0	3338	0	0	0	0	559	0	1766	286	0	0	2050	0	0	0	0	0	0	423	119	0	0	0	0	0	2969	1782	3673	0	1331	0	1922	43	0	0	1329	0	0	766	0	0	3927	0	0
ERR4281550	0	0	0	0	0	0	0	0	0	0	7434	0	8508	0	0	0	8820	0	0	0	0	0	0	1439	374	0	0	0	0	0	21547	0	456	0	3282	0	263	4839	0	0	1758	0	0	1582	0	0	587	0	0
ERR4281556	0	0	0	0	0	151	0	0	0	16163	1078	0	2525	3071	0	0	1199	0	0	0	0	0	0	1334	54	0	0	12277	0	0	1103	423	0	0	1134	0	69	76	0	0	1593	0	5418	1344	0	0	0	0	0
ERR4281562	0	0	0	0	0	947	0	0	0	13005	3243	0	3620	1798	0	0	0	0	0	0	0	0	0	746	201	0	0	1753	0	0	2557	0	0	0	558	0	0	1108	0	0	983	0	4100	2874	0	0	1448	0	0
ERR4281571	0	0	0	0	0	1719	0	0	0	0	795	0	848	5190	0	0	0	0	0	0	0	0	419	0	997	0	0	0	0	0	2389	1488	0	0	837	0	16	0	0	0	1215	0	2417	763	0	0	312	0	0
ERR4281577	0	0	0	0	0	6538	0	0	0	0	11369	0	1409	5257	0	0	0	0	0	0	0	0	991	0	1056	0	0	0	0	0	444	1701	0	0	3882	0	451	0	0	0	4884	0	11358	2817	0	0	65	0	0
ERR4281579	0	0	0	0	0	55	0	0	0	0	896	0	909	270	0	0	0	0	0	0	0	0	0	0	8414	0	0	0	0	0	235	51	690	0	568	0	0	702	0	0	536	0	1626	446	0	0	836	0	0
ERR4281587	0	0	0	0	0	13750	0	0	0	0	10908	0	6524	1153	0	0	0	0	0	0	0	0	0	4495	69	0	0	0	0	0	5315	24	816	0	323	0	4887	0	0	0	61	0	601	696	0	0	18	0	0
ERR4281595	0	0	0	0	0	0	0	0	0	0	1641	0	6560	8816	0	0	6000	0	0	0	0	0	0	0	66	0	0	0	0	0	0	0	1767	0	3425	0	783	91	0	0	558	0	11147	3650	0	0	374	0	0
ERR4281604	0	0	0	0	0	2414	0	0	0	0	1587	0	6027	1482	0	0	3748	0	0	0	0	0	0	261	59	0	0	0	0	0	877	16824	254	0	1780	0	4221	1521	0	0	795	0	901	543	0	0	10989	0	0
ERR4281606	0	0	0	0	0	8538	0	0	0	0	7193	0	7138	5735	0	0	0	0	0	0	0	0	1883	2397	0	0	0	0	0	0	1685	0	0	0	2350	0	4386	1122	0	0	1167	0	2022	2143	0	0	831	0	0
ERR4281615	0	0	0	0	0	184	0	0	0	19	809	0	1798	1400	0	0	0	0	0	0	0	0	90	11439	30	0	0	0	0	0	4848	0	5432	0	4129	0	62	7614	0	0	2311	0	2960	992	0	0	118	0	0
ERR4281622	0	0	0	0	0	5997	0	0	0	0	2737	0	1423	48	0	0	1033	0	0	0	0	0	7194	1190	176	0	0	0	0	0	11838	0	0	0	1881	0	0	4000	0	0	1414	0	0	2396	0	0	1160	0	0
ERR4281627	0	0	0	0	0	0	0	0	0	0	8813	0	3499	126	0	0	11152	0	0	0	0	0	1588	3811	48	0	0	0	0	0	0	5029	3520	0	3148	0	0	2019	0	0	1918	0	3772	476	0	0	412	0	0
ERR4281632	0	0	0	0	0	0	0	0	0	74	997	0	3709	453	0	0	2761	0	0	0	0	0	1208	2519	380	0	0	0	0	0	8113	0	16637	0	4266	0	2069	6681	0	0	3110	0	0	2450	0	0	126	0	0
ERR4281637	0	0	0	0	0	3025	0	0	0	7186	383	0	2490	4181	0	0	0	0	0	0	0	0	1243	1525	624	0	0	3102	0	0	388	1578	2719	0	3400	0	0	3040	0	0	2557	0	7830	2916	0	0	75	0	0
ERR4281644	0	0	0	0	0	0	0	0	0	0	4121	0	5162	2814	0	0	9841	0	0	0	0	0	10812	2890	0	0	0	0	0	0	1145	879	2855	0	549	0	0	0	0	0	1507	0	0	1059	0	0	4542	0	0
ERR4281649	0	0	0	0	0	13950	0	0	0	0	1358	0	2458	4145	0	0	0	0	0	0	0	0	0	2782	10681	0	0	0	0	0	142	5225	23	0	544	0	1013	0	0	0	1150	0	0	333	0	0	142	0	0
ERR4281657	0	0	0	0	0	10340	0	0	0	0	6071	0	1883	1673	0	0	0	0	0	0	0	0	67	118	262	0	0	0	0	0	0	0	4056	0	739	0	1622	530	0	0	1741	0	604	2877	0	0	0	0	0
ERR4281662	0	0	0	0	0	290	0	0	0	0	2084	0	1957	2886	0	0	6443	0	0	0	0	0	537	1167	32	0	0	0	0	0	398	1700	390	0	0	0	764	379	0	0	224	0	0	89	0	0	4412	0	0
ERR4281666	0	0	0	0	0	1593	0	0	0	0	4748	0	4744	12292	0	0	7955	0	0	0	0	0	4423	0	107	0	0	0	0	0	4187	0	1330	0	1715	0	2020	1405	0	0	2561	0	237	3705	0	0	938	0	0
ERR4281677	0	0	0	0	0	2613	0	0	0	0	320	0	3619	2919	0	0	547	0	0	0	0	0	1946	1168	1928	0	0	0	0	0	2442	750	2507	0	1697	0	35	1755	0	0	719	0	0	965	0	0	75	0	0
ERR4281683	0	0	0	0	0	9728	0	0	0	0	991	0	6876	6953	0	0	793	0	0	0	0	0	158	2119	13	0	0	0	0	0	0	1772	1771	0	3046	0	1086	1290	0	0	1066	0	241	2192	0	0	36	0	0
ERR4281688	0	0	0	0	0	5541	0	0	0	104	669	0	5279	128	0	0	0	0	0	0	0	0	1201	0	1008	0	0	75	0	0	2557	655	0	0	1484	0	15544	1889	0	0	855	0	1177	3096	0	0	857	0	0
ERR4281693	0	0	0	0	0	3626	0	0	0	152	6113	0	8954	0	0	0	0	0	0	0	0	0	9316	1094	164	0	0	0	0	0	9701	8908	0	0	0	0	1371	0	0	0	0	0	0	486	0	0	0	0	0
ERR4281699	0	0	0	0	0	2427	0	0	0	16734	532	0	4259	11647	0	0	0	0	0	0	0	0	0	1071	119	0	0	3633	0	0	140	1641	0	0	275	0	1087	0	0	0	2655	0	133	1675	0	0	64	0	0
ERR4281704	0	0	0	0	0	29579	0	0	0	52	14489	0	8267	0	0	0	2418	0	0	0	0	0	7321	0	213	0	0	0	0	0	0	0	702	0	1772	0	0	0	0	0	0	0	0	1311	0	0	467	0	0
ERR4281705	0	0	0	0	0	0	0	0	0	0	14160	0	12024	3067	0	0	13003	0	0	0	0	0	0	5038	0	0	0	0	0	0	1651	1419	36	0	538	0	479	1233	0	0	2292	0	520	1627	0	0	0	0	0
ERR4281716	0	0	0	0	0	445	0	0	0	0	4237	0	1161	518	0	0	758	0	0	0	0	0	0	0	1378	0	0	14	0	0	7933	3275	0	0	1795	0	0	5501	0	0	562	0	165	303	0	0	970	0	0
ERR4281724	0	0	0	0	0	0	0	0	0	0	1923	0	1379	7092	0	0	5227	0	0	0	0	0	5551	0	16218	0	0	0	0	0	407	0	374	0	727	0	1162	1418	0	0	0	0	0	139	0	0	0	0	0
ERR4281729	0	0	0	0	0	650	0	0	0	0	1950	0	741	1763	0	0	7691	0	0	0	0	0	1004	3313	0	0	0	0	0	0	790	343	0	0	423	0	48	0	0	0	1007	0	618	412	0	0	76	0	0
ERR4281745	0	0	0	0	0	4691	0	0	0	0	1130	0	1876	2784	0	0	0	0	0	0	0	0	0	0	90	0	0	0	0	0	251	0	252	0	555	0	404	874	0	0	851	0	0	444	0	0	65	0	0
ERR4281754	0	0	0	0	0	0	0	0	0	0	4092	0	2746	0	0	0	0	0	0	0	0	0	855	0	1151	0	0	0	0	0	1727	2329	1897	0	406	0	1796	317	0	0	0	0	0	0	0	0	0	0	0
ERR4281756	0	0	0	0	0	624	0	0	0	0	1475	0	744	2857	0	0	0	0	0	0	0	0	1753	1101	3599	0	0	18	0	0	175	0	2896	0	376	0	0	21	0	0	1196	0	208	1068	0	0	64	0	0
ERR4281758	0	0	0	0	0	1150	0	0	0	3588	4799	0	1895	4916	0	0	2356	0	0	0	0	0	303	785	0	0	0	0	0	0	0	923	144	0	1658	0	20	4674	0	0	60	0	476	215	0	0	0	0	0
ERR4281764	0	0	0	0	0	0	0	0	0	0	2999	0	6817	13049	0	0	5617	0	0	0	0	0	0	0	15	0	0	0	0	0	1923	0	606	0	1892	0	2136	2235	0	0	1792	0	2046	546	0	0	1867	0	0
ERR4281770	0	0	0	0	0	407	0	0	0	0	676	0	2198	1343	0	0	0	0	0	0	0	0	0	407	61	0	0	0	0	0	1767	189	0	0	1724	0	148	2145	0	0	0	0	0	840	0	0	504	0	0
ERR4281776	0	0	0	0	0	4656	0	0	0	8626	0	0	1490	3750	0	0	0	0	0	0	0	0	1801	484	95	0	0	9325	0	0	0	9636	0	0	948	0	543	0	0	0	830	0	2017	978	0	0	161	0	0
ERR4281781	0	0	0	0	0	5324	0	0	0	0	1610	0	2512	9991	0	0	0	0	0	0	0	0	752	512	244	0	0	0	0	0	0	2555	0	0	582	0	1682	1590	0	0	0	0	0	698	0	0	0	0	0
ERR4281788	0	0	0	0	0	243	0	0	0	4437	203	0	713	95	0	0	89	0	0	0	0	0	0	141	0	0	0	16964	0	0	993	0	0	0	159	0	208	0	0	0	260	0	0	177	0	0	15	0	0
ERR4281794	0	0	0	0	0	0	0	0	0	0	1493	0	790	170	0	0	8665	0	0	0	0	0	0	3214	10967	0	0	0	0	0	723	0	3429	0	899	0	728	1191	0	0	1500	0	0	382	0	0	957	0	0
ERR4281798	0	0	0	0	0	0	0	0	0	0	2977	0	505	4528	0	0	4851	0	0	0	0	0	562	1806	172	0	0	0	0	0	595	129	1457	0	758	0	128	3720	0	0	791	0	127	274	0	0	1236	0	0
ERR4281803	0	0	0	0	0	5242	0	0	0	423	57	0	337	490	0	0	0	0	0	0	0	0	0	67	208	0	0	0	0	0	247	117	42	0	307	0	0	63	0	0	724	0	292	437	0	0	150	0	0
ERR4281806	0	0	0	0	0	16010	0	0	0	0	4643	0	7994	4262	0	0	658	0	0	0	0	0	7578	284	0	0	0	0	0	0	4300	1056	966	0	773	0	5079	0	0	0	2023	0	620	5697	0	0	516	0	0
ERR4281812	0	0	0	0	0	8563	0	0	0	14	3802	0	996	6757	0	0	6687	0	0	0	0	0	2549	626	0	0	0	0	0	0	2994	0	8089	0	2614	0	0	984	0	0	5563	0	0	947	0	0	0	0	0
ERR4281821	0	0	0	0	0	2451	0	0	0	47	236	0	747	1127	0	0	0	0	0	0	0	0	0	162	368	0	0	0	0	0	2243	0	48	0	889	0	0	1590	0	0	50	0	0	255	0	0	0	0	0
ERR4281829	0	0	0	0	0	0	0	0	0	0	3000	0	3389	9627	0	0	2918	0	0	0	0	0	0	4349	55	0	0	0	0	0	580	0	0	0	355	0	0	2062	0	0	549	0	225	1657	0	0	81	0	0
ERR4281831	0	0	0	0	0	3157	0	0	0	0	68	0	201	1532	0	0	0	0	0	0	0	0	0	1197	30	0	0	0	0	0	117	1018	160	0	324	0	97	749	0	0	383	0	0	208	0	0	84	0	0
ERR4281837	0	0	0	0	0	1731	0	0	0	2814	1046	0	282	1066	0	0	0	0	0	0	0	0	142	1979	15	0	0	0	0	0	0	91	1072	0	0	0	195	255	0	0	97	0	328	95	0	0	0	0	0
ERR4281845	0	0	0	0	0	2113	0	0	0	4338	1535	0	4681	5623	0	0	0	0	0	0	0	0	0	0	15	0	0	799	0	0	0	732	1979	0	185	0	265	0	0	0	409	0	0	597	0	0	0	0	0
ERR4281852	0	0	0	0	0	0	0	0	0	0	1225	0	389	1723	0	0	4205	0	0	0	0	0	27269	729	1333	0	0	0	0	0	1446	0	4918	0	2131	0	6483	1092	0	0	1807	0	3043	220	0	0	2449	0	0
ERR4281860	0	0	0	0	0	2166	0	0	0	0	2085	0	1876	468	0	0	0	0	0	0	0	0	0	544	11174	0	0	0	0	0	3735	745	1123	0	1377	0	1949	3297	0	0	1898	0	1466	647	0	0	1036	0	0
ERR4281866	0	0	0	0	0	18299	0	0	0	0	4975	0	4001	16706	0	0	0	0	0	0	0	0	0	0	612	0	0	0	0	0	4296	6278	0	0	4423	0	1318	0	0	0	2324	0	227	9488	0	0	290	0	0
ERR4281877	0	0	0	0	0	0	0	0	0	0	481	0	1368	5028	0	0	11105	0	0	0	0	0	2133	1499	53	0	0	0	0	0	327	0	0	0	0	0	358	2011	0	0	776	0	0	322	0	0	202	0	0
ERR4281881	0	0	0	0	0	658	0	0	0	0	3156	0	298	728	0	0	2881	0	0	0	0	0	1060	1462	13	0	0	0	0	0	262	1184	751	0	521	0	0	599	0	0	382	0	1631	95	0	0	76	0	0
ERR4281883	0	0	0	0	0	2105	0	0	0	6	2945	0	6515	4740	0	0	4329	0	0	0	0	0	2403	1340	61	0	0	0	0	0	0	4903	2067	0	728	0	319	1075	0	0	1852	0	0	664	0	0	248	0	0
ERR4281900	0	0	0	0	0	1300	0	0	0	0	2246	0	2347	1362	0	0	1544	0	0	0	0	0	0	692	159	0	0	0	0	0	0	890	0	0	0	0	40	527	0	0	988	0	0	220	0	0	48	0	0
ERR4281912	0	0	0	0	0	6221	0	0	0	0	805	0	2176	2930	0	0	0	0	0	0	0	0	0	0	0	0	0	9	0	0	117	3249	0	0	154	0	601	1271	0	0	1698	0	0	992	0	0	292	0	0
ERR4281918	0	0	0	0	0	0	0	0	0	0	24223	0	6567	36	0	0	210	0	0	0	0	0	0	0	103	0	0	0	0	0	0	17331	3417	0	201	0	5200	2806	0	0	2139	0	109	1581	0	0	11674	0	0
ERR4281928	0	0	0	0	0	32740	0	0	0	0	8800	0	11479	11161	0	0	6457	0	0	0	0	0	2740	10830	3950	0	0	0	0	0	2665	5275	6986	0	1938	0	874	443	0	0	5041	0	809	1593	0	0	545	0	0
ERR4281933	0	0	0	0	0	2206	0	0	0	30725	2956	0	7853	5091	0	0	0	0	0	0	0	0	0	777	0	0	0	34262	0	0	1086	145	37	0	258	0	317	0	0	0	1435	0	160	1615	0	0	20	0	0
ERR4281940	0	0	0	0	0	42145	0	0	0	35	8467	0	11062	3842	0	0	6457	0	0	0	0	0	719	93	27	0	0	0	0	0	810	4907	1614	0	3466	0	4960	553	0	0	483	0	1452	1661	0	0	0	0	0
ERR4281945	0	0	0	0	0	11428	0	0	0	0	24911	0	17890	3651	0	0	20703	0	0	0	0	0	0	3088	7138	0	0	0	0	0	3292	12803	3010	0	1800	0	287	2614	0	0	1976	0	843	4492	0	0	857	0	0
ERR4281951	0	0	0	0	0	1111	0	0	0	0	4050	0	2694	3827	0	0	9697	0	0	0	0	0	5661	0	21	0	0	22	0	0	0	0	14059	0	1409	0	122	2265	0	0	2250	0	228	597	0	0	3026	0	0
ERR4281962	0	0	0	0	0	23861	0	0	0	108	18839	0	7967	0	0	0	0	0	0	0	0	0	1172	0	176	0	0	54	0	0	244	0	0	0	0	0	0	0	0	0	0	0	0	1437	0	0	25	0	0
ERR4281965	0	0	0	0	0	10658	0	0	0	0	4239	0	528	5877	0	0	0	0	0	0	0	0	5909	2866	0	0	0	0	0	0	590	0	1174	0	574	0	388	1715	0	0	878	0	1922	896	0	0	0	0	0
ERR4281966	0	0	0	0	0	11443	0	0	0	0	893	0	2256	7415	0	0	0	0	0	0	0	0	0	1449	0	0	0	0	0	0	724	0	0	0	116	0	1644	887	0	0	247	0	0	479	0	0	2574	0	0
ERR4281974	0	0	0	0	0	496	0	0	0	444	2641	0	3138	1440	0	0	4410	0	0	0	0	0	1036	2236	0	0	0	205	0	0	660	1235	708	0	779	0	760	464	0	0	1193	0	952	7501	0	0	2082	0	0
ERR4281985	0	0	0	0	0	47423	0	0	0	0	17349	0	857	5037	0	0	1989	0	0	0	0	0	5641	0	4515	0	0	0	0	0	783	0	481	0	2479	0	3557	6	0	0	0	0	1537	985	0	0	0	0	0
ERR4281991	0	0	0	0	0	8950	0	0	0	0	2975	0	2875	2877	0	0	0	0	0	0	0	0	0	423	331	0	0	0	0	0	697	0	1991	0	946	0	0	574	0	0	3728	0	187	504	0	0	0	0	0
ERR4281997	0	0	0	0	0	1859	0	0	0	9345	200	0	151	886	0	0	0	0	0	0	0	0	681	749	189	0	0	3932	0	0	0	0	27	0	0	0	21	597	0	0	114	0	70	69	0	0	0	0	0
ERR4282007	0	0	0	0	0	0	0	0	0	29	2057	0	581	1872	0	0	4151	0	0	0	0	0	1194	1662	0	0	0	0	0	0	186	3437	348	0	223	0	444	0	0	0	395	0	0	188	0	0	19	0	0
ERR4282010	0	0	0	0	0	2305	0	0	0	0	1120	0	1910	1599	0	0	2125	0	0	0	0	0	3261	576	17	0	0	0	0	0	377	0	937	0	0	0	161	175	0	0	252	0	148	329	0	0	0	0	0
ERR4282019	0	0	0	0	0	288	0	0	0	0	646	0	759	72	0	0	0	0	0	0	0	0	0	1597	0	0	0	0	0	0	1142	5455	292	0	1687	0	556	2306	0	0	98	0	0	487	0	0	6076	0	0
ERR4282024	0	0	0	0	0	10336	0	0	0	29	5898	0	2486	1345	0	0	0	0	0	0	0	0	230	1857	0	0	0	0	0	0	0	475	1246	0	238	0	1172	0	0	0	699	0	0	562	0	0	82	0	0
ERR4282030	0	0	0	0	0	12277	0	0	0	10585	1926	0	9150	6032	0	0	483	0	0	0	0	0	269	32249	30	0	0	5637	0	0	6014	565	3672	0	1814	0	723	18	0	0	3110	0	385	2464	0	0	685	0	0
ERR4282035	0	0	0	0	0	0	0	0	0	0	0	0	15	297	0	0	0	0	0	0	0	0	0	0	109	0	0	0	0	0	0	0	0	0	0	0	23886	0	0	0	0	0	0	0	0	0	2565	0	0
ERR4282045	0	0	0	0	0	14579	0	0	0	105	2926	0	1523	4353	0	0	657	0	0	0	0	0	25912	4121	123	0	0	130	0	0	1349	8553	1978	0	1691	0	1740	0	0	0	364	0	1547	1003	0	0	29148	0	0
ERR4282059	0	0	0	0	0	4057	0	0	0	55521	4438	0	9224	6905	0	0	0	0	0	0	0	0	0	0	11	0	0	0	0	0	0	2378	0	0	550	0	1044	232	0	0	1175	0	512	546	0	0	1114	0	0
ERR4282064	0	0	0	0	0	5243	0	0	0	0	20099	0	2844	2248	0	0	36888	0	0	0	0	0	2422	6237	79	0	0	0	0	0	1356	3341	1499	0	2778	0	5860	4270	0	0	592	0	352	2051	0	0	3511	0	0
ERR4282068	0	0	0	0	0	7603	0	0	0	0	9140	0	5227	0	0	0	1746	0	0	0	0	0	0	0	36	0	0	0	0	0	0	6974	984	0	965	0	0	0	0	0	0	0	0	1464	0	0	84	0	0
ERR4282074	0	0	0	0	0	1035	0	0	0	20782	1188	0	459	3745	0	0	0	0	0	0	0	0	0	0	25	0	0	4950	0	0	1075	0	0	0	0	0	491	492	0	0	562	0	0	343	0	0	100	0	0
ERR4282079	0	0	0	0	0	12678	0	0	0	0	1392	0	2789	6518	0	0	0	0	0	0	0	0	8177	1150	64	0	0	0	0	0	4619	0	1601	0	1692	0	10301	3901	0	0	1242	0	3564	1496	0	0	1899	0	0
ERR4282082	0	0	0	0	0	58556	0	0	0	0	7059	0	5153	9661	0	0	0	0	0	0	0	0	292	1626	211	0	0	0	0	0	8963	5702	5715	0	4488	0	2847	1063	0	0	2254	0	3208	1923	0	0	339	0	0
ERR4282089	0	0	0	0	0	395	0	0	0	29	467	0	1619	24	0	0	2560	0	0	0	0	0	0	373	902	0	0	0	0	0	48	46	0	0	1443	0	207	957	0	0	472	0	1019	305	0	0	1507	0	0
ERR4282100	0	0	0	0	0	0	0	0	0	0	306	0	75	106	0	0	39	0	0	0	0	0	0	179	15232	0	0	11	0	0	1096	0	410	0	2971	0	0	1935	0	0	299	0	0	104	0	0	16480	0	0
ERR4282106	0	0	0	0	0	4276	0	0	0	0	8467	0	9673	14611	0	0	27140	0	0	0	0	0	3883	5757	253	0	0	0	0	0	9359	15243	11028	0	8020	0	221	8003	0	0	3874	0	1354	6570	0	0	997	0	0
ERR4282111	0	0	0	0	0	19212	0	0	0	31	2235	0	2012	2050	0	0	0	0	0	0	0	0	2354	20	0	0	0	0	0	0	361	0	19	0	392	0	6527	0	0	0	700	0	0	1893	0	0	511	0	0
ERR4282117	0	0	0	0	0	1929	0	0	0	2192	2126	0	620	413	0	0	1019	0	0	0	0	0	550	2787	579	0	0	512	0	0	206	0	1470	0	472	0	830	716	0	0	607	0	877	478	0	0	87	0	0
ERR4282123	0	0	0	0	0	8852	0	0	0	0	4497	0	2236	4134	0	0	0	0	0	0	0	0	1389	6453	0	0	0	0	0	0	1532	4103	55	0	270	0	0	423	0	0	1190	0	0	1530	0	0	227	0	0
ERR4282130	0	0	0	0	0	509	0	0	0	8294	807	0	741	727	0	0	0	0	0	0	0	0	0	950	6	0	0	2698	0	0	389	297	2222	0	0	0	0	0	0	0	252	0	2316	144	0	0	56	0	0
ERR4282135	0	0	0	0	0	12643	0	0	0	0	6501	0	2776	3403	0	0	0	0	0	0	0	0	5391	535	55	0	0	0	0	0	5108	1681	1714	0	2058	0	480	0	0	0	1199	0	166	1048	0	0	2064	0	0
ERR4282140	0	0	0	0	0	0	0	0	0	0	4156	0	885	670	0	0	12483	0	0	0	0	0	0	2421	0	0	0	0	0	0	0	0	2114	0	0	0	1415	1503	0	0	613	0	0	1070	0	0	1287	0	0
ERR4282145	0	0	0	0	0	12244	0	0	0	23267	5720	0	2282	8290	0	0	1653	0	0	0	0	0	2828	8673	1804	0	0	44295	0	0	835	927	5678	0	2207	0	619	0	0	0	592	0	3669	1335	0	0	262	0	0
ERR4282148	0	0	0	0	0	15135	0	0	0	91	11212	0	386	58	0	0	317	0	0	0	0	0	2343	0	13	0	0	77	0	0	0	6984	14	0	7067	0	21	0	0	0	0	0	0	17	0	0	431	0	0
ERR4282151	0	0	0	0	0	40327	0	0	0	0	7438	0	11936	27781	0	0	0	0	0	0	0	0	0	6920	273	0	0	0	0	0	1092	5271	0	0	2244	0	4846	2135	0	0	2387	0	666	1301	0	0	3752	0	0
ERR4282157	0	0	0	0	0	0	0	0	0	15	10190	0	1750	0	0	0	39	0	0	0	0	0	0	0	3561	0	0	0	0	0	0	0	96	0	253	0	5401	0	0	0	1025	0	0	211	0	0	0	0	0
ERR4282163	0	0	0	0	0	14279	0	0	0	0	5926	0	4176	18094	0	0	0	0	0	0	0	0	4585	9067	98	0	0	0	0	0	1600	0	442	0	2097	0	2026	2856	0	0	2456	0	785	1988	0	0	7346	0	0
ERR4282177	0	0	0	0	0	8599	0	0	0	0	8886	0	735	11276	0	0	0	0	0	0	0	0	0	3585	0	0	0	0	0	0	0	2882	4040	0	741	0	611	0	0	0	1579	0	2341	118	0	0	1328	0	0
ERR4282182	0	0	0	0	0	8437	0	0	0	0	12520	0	18834	13030	0	0	28705	0	0	0	0	0	0	0	0	0	0	0	0	0	4891	3402	47	0	3576	0	6656	535	0	0	2445	0	1581	7965	0	0	203	0	0
ERR4282188	0	0	0	0	0	2154	0	0	0	29	276	0	68	82	0	0	0	0	0	0	0	0	211	0	61	0	0	0	0	0	120	425	0	0	0	0	0	1001	0	0	47	0	0	90	0	0	119	0	0
ERR4282191	0	0	0	0	0	4508	0	0	0	0	2410	0	1815	0	0	0	0	0	0	0	0	0	0	20	4258	0	0	25	0	0	2409	0	862	0	829	0	707	0	0	0	0	0	0	608	0	0	739	0	0
ERR4282194	0	0	0	0	0	0	0	0	0	0	4357	0	2755	73	0	0	10608	0	0	0	0	0	378	0	1158	0	0	0	0	0	697	404	0	0	1057	0	0	0	0	0	366	0	0	515	0	0	15	0	0
ERR4282201	0	0	0	0	0	3518	0	0	0	0	231	0	826	967	0	0	976	0	0	0	0	0	2807	1016	0	0	0	0	0	0	0	0	1083	0	104	0	462	9	0	0	456	0	0	587	0	0	671	0	0
ERR4282207	0	0	0	0	0	3829	0	0	0	0	5310	0	849	2246	0	0	0	0	0	0	0	0	424	379	23	0	0	0	0	0	470	1014	1353	0	95	0	1051	0	0	0	322	0	0	431	0	0	580	0	0
ERR4282211	0	0	0	0	0	288	0	0	0	0	1488	0	1952	3256	0	0	214	0	0	0	0	0	2386	11682	2295	0	0	0	0	0	7002	1046	158	0	1705	0	139	0	0	0	0	0	4051	5087	0	0	1838	0	0
ERR4282216	0	0	0	0	0	1974	0	0	0	26	13066	0	13605	27	0	0	40581	0	0	0	0	0	16646	32	16868	0	0	0	0	0	0	19395	4335	0	5142	0	0	0	0	0	0	0	0	4811	0	0	10786	0	0
ERR4282219	0	0	0	0	0	3574	0	0	0	12	6841	0	2357	3405	0	0	3368	0	0	0	0	0	7151	1953	304	0	0	0	0	0	838	1118	2280	0	817	0	629	1631	0	0	906	0	2400	458	0	0	1673	0	0
ERR4282222	0	0	0	0	0	0	0	0	0	62	5422	0	12901	1473	0	0	2609	0	0	0	0	0	37286	37	36	0	0	34	0	0	0	0	42	0	2708	0	536	0	0	0	0	0	0	20	0	0	1128	0	0
ERR4282228	0	0	0	0	0	3109	0	0	0	9509	1655	0	1051	2045	0	0	0	0	0	0	0	0	0	328	103	0	0	0	0	0	81	158	0	0	221	0	67	455	0	0	592	0	139	1517	0	0	70	0	0
ERR4282234	0	0	0	0	0	4179	0	0	0	0	1482	0	767	90	0	0	0	0	0	0	0	0	271	0	0	0	0	0	0	0	0	814	0	0	131	0	0	1065	0	0	477	0	0	289	0	0	0	0	0
ERR4282239	0	0	0	0	0	2083	0	0	0	0	2935	0	1025	1701	0	0	0	0	0	0	0	0	2275	2690	0	0	0	0	0	0	0	2764	283	0	496	0	97	701	0	0	415	0	496	93	0	0	2380	0	0
ERR4282250	0	0	0	0	0	5059	0	0	0	0	346	0	131	440	0	0	1193	0	0	0	0	0	175	9075	931	0	0	30	0	0	166	482	513	0	159	0	0	491	0	0	149	0	0	251	0	0	196	0	0
ERR4282252	0	0	0	0	0	0	0	0	0	0	595	0	374	3903	0	0	5773	0	0	0	0	0	4035	0	253	0	0	0	0	0	0	0	2363	0	601	0	235	3217	0	0	582	0	245	251	0	0	2750	0	0
ERR4282258	0	0	0	0	0	11181	0	0	0	0	4114	0	1942	4783	0	0	0	0	0	0	0	0	2597	730	128	0	0	0	0	0	0	0	706	0	280	0	0	1113	0	0	497	0	977	877	0	0	73	0	0
ERR4282263	0	0	0	0	0	1430	0	0	0	1434	3170	0	10824	11268	0	0	451	0	0	0	0	0	0	6064	57	0	0	71842	0	0	829	932	32	0	269	0	1783	0	0	0	1912	0	0	1328	0	0	47	0	0
ERR4282272	0	0	0	0	0	595	0	0	0	37415	5108	0	6308	6193	0	0	498	0	0	0	0	0	156	489	79	0	0	34421	0	0	3123	0	0	0	563	0	136	0	0	0	1590	0	0	750	0	0	75	0	0
ERR4282279	0	0	0	0	0	10610	0	0	0	0	737	0	3630	2554	0	0	0	0	0	0	0	0	229	2510	198	0	0	0	0	0	1499	675	0	0	198	0	0	0	0	0	758	0	296	937	0	0	58	0	0
ERR4282285	0	0	0	0	0	1255	0	0	0	1414	58	0	926	687	0	0	131	0	0	0	0	0	0	0	0	0	0	0	0	0	671	384	0	0	0	0	601	0	0	0	0	0	148	276	0	0	93	0	0
ERR4282290	0	0	0	0	0	4852	0	0	0	0	1472	0	999	9452	0	0	0	0	0	0	0	0	0	3202	0	0	0	0	0	0	1837	0	0	0	319	0	1392	1705	0	0	851	0	0	383	0	0	717	0	0
ERR4282296	0	0	0	0	0	0	0	0	0	0	129	0	1996	2396	0	0	15440	0	0	0	0	0	0	2277	19	0	0	0	0	0	722	6589	278	0	1000	0	83	1791	0	0	173	0	454	1175	0	0	374	0	0
ERR4282303	0	0	0	0	0	0	0	0	0	0	6817	0	3368	2995	0	0	23260	0	0	0	0	0	0	1467	54961	0	0	58	0	0	1622	9611	3773	0	705	0	25245	333	0	0	1597	0	132	1125	0	0	418	0	0
ERR4282308	0	0	0	0	0	3399	0	0	0	0	5238	0	1656	10840	0	0	6789	0	0	0	0	0	1653	1718	17	0	0	0	0	0	725	690	0	0	608	0	131	1780	0	0	1949	0	0	819	0	0	176	0	0
ERR4282313	0	0	0	0	0	5531	0	0	0	0	2508	0	888	1192	0	0	272	0	0	0	0	0	247	1557	0	0	0	0	0	0	220	1891	3719	0	520	0	264	3540	0	0	921	0	1217	408	0	0	1774	0	0
ERR4282317	0	0	0	0	0	5541	0	0	0	0	503	0	14754	20716	0	0	1518	0	0	0	0	0	4540	0	0	0	0	0	0	0	0	0	0	0	1889	0	1682	0	0	0	4029	0	1182	1737	0	0	379	0	0
ERR4282319	0	0	0	0	0	12707	0	0	0	0	3639	0	4649	0	0	0	0	0	0	0	0	0	0	402	7	0	0	0	0	0	1789	21	0	0	1398	0	563	0	0	0	702	0	0	736	0	0	102	0	0
ERR4282328	0	0	0	0	0	0	0	0	0	0	3746	0	1297	2091	0	0	4003	0	0	0	0	0	1012	824	0	0	0	0	0	0	0	0	0	0	83	0	638	367	0	0	238	0	0	404	0	0	62	0	0
ERR4282334	0	0	0	0	0	9248	0	0	0	81	23645	0	3370	2588	0	0	1135	0	0	0	0	0	383	0	1198	0	0	64	0	0	0	0	12	0	3291	0	0	0	0	0	4573	0	0	3656	0	0	0	0	0
ERR4282340	0	0	0	0	0	4225	0	0	0	0	17360	0	212	73	0	0	0	0	0	0	0	0	527	36	1113	0	0	0	0	0	1204	1306	0	0	309	0	13	167	0	0	0	0	0	0	0	0	0	0	0
ERR4282346	0	0	0	0	0	6436	0	0	0	31	3500	0	3534	0	0	0	0	0	0	0	0	0	705	0	61	0	0	0	0	0	924	2057	916	0	499	0	338	290	0	0	0	0	0	937	0	0	502	0	0
ERR4282352	0	0	0	0	0	5631	0	0	0	50	2564	0	844	530	0	0	1307	0	0	0	0	0	744	1232	26	0	0	0	0	0	0	2285	24	0	432	0	0	0	0	0	594	0	263	254	0	0	221	0	0
ERR4282359	0	0	0	0	0	3098	0	0	0	29423	4953	0	145	767	0	0	0	0	0	0	0	0	0	0	946	0	0	5808	0	0	1118	0	7884	0	236	0	1415	0	0	0	296	0	0	51	0	0	1254	0	0
ERR4282366	0	0	0	0	0	9709	0	0	0	2407	5221	0	3401	4008	0	0	0	0	0	0	0	0	335	2331	16904	0	0	1245	0	0	2413	1552	687	0	516	0	372	531	0	0	843	0	0	1443	0	0	491	0	0
ERR4282369	0	0	0	0	0	3385	0	0	0	11	2893	0	1061	729	0	0	375	0	0	0	0	0	2702	11634	0	0	0	0	0	0	829	0	1660	0	479	0	0	1693	0	0	906	0	0	800	0	0	1012	0	0
ERR4282373	0	0	0	0	0	0	0	0	0	0	2981	0	1981	1766	0	0	14752	0	0	0	0	0	6376	396	22425	0	0	0	0	0	553	0	2352	0	277	0	0	822	0	0	515	0	0	745	0	0	0	0	0
ERR4282380	0	0	0	0	0	2935	0	0	0	19410	56	0	936	1864	0	0	0	0	0	0	0	0	63	425	0	0	0	628	0	0	2242	0	0	0	305	0	1448	0	0	0	631	0	0	1603	0	0	81	0	0
ERR4282384	0	0	0	0	0	32522	0	0	0	33	2194	0	5337	13935	0	0	1149	0	0	0	0	0	2527	0	53	0	0	0	0	0	0	643	5153	0	1042	0	0	1827	0	0	1593	0	2863	1266	0	0	0	0	0
ERR4282388	0	0	0	0	0	6571	0	0	0	0	1116	0	4046	786	0	0	0	0	0	0	0	0	1921	226	3335	0	0	0	0	0	977	577	0	0	561	0	546	0	0	0	591	0	760	1516	0	0	0	0	0
ERR4282399	0	0	0	0	0	610	0	0	0	0	3724	0	1433	12814	0	0	2407	0	0	0	0	0	0	17669	22	0	0	0	0	0	13070	4746	0	0	2813	0	0	9325	0	0	6030	0	15233	5169	0	0	6822	0	0
ERR4282405	0	0	0	0	0	655	0	0	0	179	678	0	370	1211	0	0	134	0	0	0	0	0	0	2832	8740	0	0	158	0	0	1667	1276	897	0	1192	0	276	566	0	0	582	0	1133	280	0	0	144	0	0
ERR4282412	0	0	0	0	0	409	0	0	0	3283	187	0	1123	3565	0	0	4969	0	0	0	0	0	226	0	29	0	0	0	0	0	415	698	817	0	133	0	381	22	0	0	119	0	190	107	0	0	651	0	0
ERR4282418	0	0	0	0	0	1850	0	0	0	0	468	0	6042	2995	0	0	216	0	0	0	0	0	5586	223	86	0	0	0	0	0	120	0	1513	0	476	0	34	96	0	0	1124	0	466	2974	0	0	3978	0	0
ERR4282428	0	0	0	0	0	6082	0	0	0	12389	3315	0	2081	1157	0	0	0	0	0	0	0	0	579	1411	53	0	0	5377	0	0	765	3457	362	0	443	0	0	37	0	0	793	0	124	325	0	0	233	0	0
ERR4282432	0	0	0	0	0	138	0	0	0	0	2630	0	1120	25	0	0	4480	0	0	0	0	0	942	2118	104	0	0	0	0	0	411	494	446	0	176	0	697	420	0	0	432	0	0	399	0	0	307	0	0
ERR4282435	0	0	0	0	0	40064	0	0	0	43	11240	0	3696	5901	0	0	0	0	0	0	0	0	1599	0	42	0	0	0	0	0	1787	0	570	0	582	0	35	2421	0	0	1571	0	0	1101	0	0	3452	0	0
ERR4282437	0	0	0	0	0	4526	0	0	0	0	9060	0	2156	618	0	0	748	0	0	0	0	0	5160	310	948	0	0	0	0	0	1162	175	0	0	960	0	126	0	0	0	1278	0	0	301	0	0	513	0	0
ERR4282443	0	0	0	0	0	6928	0	0	0	0	509	0	850	3061	0	0	425	0	0	0	0	0	2404	275	9	0	0	0	0	0	173	2182	0	0	194	0	0	1539	0	0	491	0	217	232	0	0	181	0	0
ERR4282447	0	0	0	0	0	6328	0	0	0	53	474	0	560	1328	0	0	0	0	0	0	0	0	540	849	145	0	0	0	0	0	2325	0	2126	0	643	0	81	0	0	0	396	0	251	1181	0	0	91	0	0
ERR4282453	0	0	0	0	0	2259	0	0	0	0	210	0	462	1027	0	0	0	0	0	0	0	0	169	29	59	0	0	0	0	0	0	488	5939	0	358	0	0	1234	0	0	131	0	1175	115	0	0	400	0	0
ERR4282462	0	0	0	0	0	0	0	0	0	0	674	0	1012	1247	0	0	1937	0	0	0	0	0	1332	2035	807	0	0	0	0	0	330	392	0	0	288	0	20	1333	0	0	769	0	0	199	0	0	548	0	0
ERR4282464	0	0	0	0	0	1306	0	0	0	52	2426	0	4742	1253	0	0	6097	0	0	0	0	0	1750	1505	161	0	0	62	0	0	0	630	0	0	834	0	0	831	0	0	323	0	298	462	0	0	497	0	0
ERR4282466	0	0	0	0	0	0	0	0	0	0	14215	0	5823	6883	0	0	15015	0	0	0	0	0	4062	9326	0	0	0	0	0	0	0	1504	4388	0	733	0	0	2912	0	0	3041	0	525	645	0	0	3039	0	0
ERR4282468	0	0	0	0	0	19420	0	0	0	0	19317	0	2524	9361	0	0	1182	0	0	0	0	0	13842	2592	26	0	0	0	0	0	659	0	0	0	188	0	11238	0	0	0	1494	0	0	1104	0	0	6656	0	0
ERR4282474	0	0	0	0	0	13401	0	0	0	0	10098	0	1290	1317	0	0	1998	0	0	0	0	0	1408	1935	809	0	0	0	0	0	1407	458	0	0	1067	0	2085	1534	0	0	733	0	0	545	0	0	584	0	0
ERR4282487	0	0	0	0	0	3684	0	0	0	0	4506	0	1155	4972	0	0	3749	0	0	0	0	0	6443	2168	4896	0	0	0	0	0	293	1270	859	0	778	0	457	1734	0	0	1354	0	2143	579	0	0	306	0	0
ERR4282492	0	0	0	0	0	8733	0	0	0	6919	315	0	1016	1483	0	0	0	0	0	0	0	0	1401	304	211	0	0	4350	0	0	401	534	0	0	601	0	0	744	0	0	544	0	1662	331	0	0	202	0	0
ERR4282497	0	0	0	0	0	723	0	0	0	0	257	0	1408	1519	0	0	0	0	0	0	0	0	7709	815	293	0	0	1717	0	0	973	0	6736	0	165	0	0	882	0	0	1606	0	375	305	0	0	259	0	0
ERR4282518	0	0	0	0	0	211	0	0	0	12	1099	0	741	1202	0	0	0	0	0	0	0	0	81725	2943	2164	0	0	0	0	0	0	0	1805	0	943	0	4924	0	0	0	508	0	7350	1341	0	0	39532	0	0
ERR4282524	0	0	0	0	0	13632	0	0	0	0	6739	0	4612	10835	0	0	1204	0	0	0	0	0	0	3715	118	0	0	0	0	0	470	9431	108	0	2153	0	8402	1477	0	0	1284	0	1095	1669	0	0	3524	0	0
ERR4282529	0	0	0	0	0	0	0	0	0	0	368	0	1527	841	0	0	0	0	0	0	0	0	0	2346	585	0	0	0	0	0	0	0	16764	0	6684	0	0	2208	0	0	1583	0	0	1026	0	0	13692	0	0
ERR4282537	0	0	0	0	0	9032	0	0	0	0	5244	0	7719	0	0	0	991	0	0	0	0	0	0	0	2352	0	0	0	0	0	1050	4865	2607	0	1008	0	3083	488	0	0	2851	0	908	2091	0	0	678	0	0
ERR4282547	0	0	0	0	0	0	0	0	0	162	21314	0	12965	22072	0	0	20356	0	0	0	0	0	0	9817	261	0	0	81	0	0	1440	17807	0	0	1050	0	5735	5780	0	0	2756	0	1514	3383	0	0	4311	0	0
ERR4282551	0	0	0	0	0	4864	0	0	0	87860	1053	0	6510	11415	0	0	4875	0	0	0	0	0	2212	37	75	0	0	0	0	0	0	678	9508	0	217	0	6440	1616	0	0	0	0	0	263	0	0	172	0	0
ERR4282556	0	0	0	0	0	1613	0	0	0	0	5763	0	5187	2539	0	0	0	0	0	0	0	0	0	154	338	0	0	0	0	0	3539	8143	2755	0	1248	0	3651	13	0	0	487	0	534	1384	0	0	907	0	0
ERR4282560	0	0	0	0	0	3783	0	0	0	0	171	0	1455	1806	0	0	0	0	0	0	0	0	0	1379	0	0	0	0	0	0	0	2099	0	0	65	0	2616	808	0	0	610	0	0	377	0	0	471	0	0
ERR4282568	0	0	0	0	0	4717	0	0	0	0	3613	0	6756	4228	0	0	794	0	0	0	0	0	0	2030	0	0	0	0	0	0	2831	0	0	0	929	0	0	0	0	0	0	0	388	454	0	0	0	0	0
ERR4282575	0	0	0	0	0	12142	0	0	0	29	278	0	6771	0	0	0	0	0	0	0	0	0	0	621	13	0	0	70	0	0	0	0	163	0	1716	0	5108	875	0	0	2557	0	2555	282	0	0	0	0	0
ERR4282578	0	0	0	0	0	9346	0	0	0	15	5653	0	2035	704	0	0	0	0	0	0	0	0	0	1253	15842	0	0	0	0	0	527	0	2402	0	1336	0	359	6522	0	0	1266	0	951	499	0	0	1687	0	0
ERR4282581	0	0	0	0	0	6431	0	0	0	0	1771	0	1032	3712	0	0	0	0	0	0	0	0	0	2601	687	0	0	0	0	0	0	0	199	0	3281	0	131	3487	0	0	915	0	0	429	0	0	449	0	0
ERR4282587	0	0	0	0	0	0	0	0	0	0	7358	0	2288	2938	0	0	8039	0	0	0	0	0	0	1529	0	0	0	0	0	0	0	0	0	0	704	0	0	0	0	0	1240	0	134	1510	0	0	0	0	0
ERR4282598	0	0	0	0	0	556	0	0	0	0	1822	0	535	398	0	0	1052	0	0	0	0	0	2166	2948	3	0	0	16	0	0	639	0	0	0	501	0	107	724	0	0	520	0	0	140	0	0	915	0	0
ERR4282605	0	0	0	0	0	3468	0	0	0	604	3581	0	809	1166	0	0	0	0	0	0	0	0	928	795	2263	0	0	281	0	0	6729	0	58	0	2966	0	99	0	0	0	2075	0	1749	257	0	0	1422	0	0
ERR4282612	0	0	0	0	0	0	0	0	0	0	1965	0	3957	9407	0	0	3245	0	0	0	0	0	7738	0	173	0	0	0	0	0	0	0	0	0	1908	0	693	0	0	0	1102	0	0	1579	0	0	230	0	0
ERR4282615	0	0	0	0	0	11510	0	0	0	0	1562	0	783	4442	0	0	0	0	0	0	0	0	4271	1442	174	0	0	0	0	0	613	0	3140	0	638	0	644	0	0	0	934	0	538	166	0	0	0	0	0
ERR4282618	0	0	0	0	0	3088	0	0	0	0	6279	0	1028	3194	0	0	1036	0	0	0	0	0	954	2244	107	0	0	0	0	0	0	322	0	0	1026	0	116	616	0	0	1807	0	1710	853	0	0	223	0	0
ERR4282622	0	0	0	0	0	1763	0	0	0	3	283	0	1383	440	0	0	0	0	0	0	0	0	628	1544	0	0	0	0	0	0	132	0	0	0	170	0	0	736	0	0	498	0	0	235	0	0	128	0	0
ERR4282625	0	0	0	0	0	740	0	0	0	0	151	0	795	222	0	0	0	0	0	0	0	0	0	1981	148	0	0	0	0	0	869	236	0	0	570	0	1216	1664	0	0	1954	0	0	310	0	0	208	0	0
ERR4282632	0	0	0	0	0	25386	0	0	0	122	23506	0	24303	2165	0	0	0	0	0	0	0	0	0	0	28	0	0	70	0	0	2202	5180	230	0	1220	0	6358	998	0	0	3443	0	0	3252	0	0	0	0	0
ERR4282638	0	0	0	0	0	15630	0	0	0	0	809	0	1142	2544	0	0	0	0	0	0	0	0	0	870	61	0	0	0	0	0	1341	0	230	0	1414	0	422	0	0	0	204	0	3735	733	0	0	0	0	0
ERR4282650	0	0	0	0	0	4410	0	0	0	0	268	0	414	3670	0	0	957	0	0	0	0	0	627	544	9667	0	0	0	0	0	1824	1885	39	0	969	0	28	341	0	0	121	0	0	678	0	0	697	0	0
ERR4282655	0	0	0	0	0	0	0	0	0	0	14401	0	1227	3983	0	0	37861	0	0	0	0	0	0	7950	27779	0	0	0	0	0	4384	17762	3955	0	1574	0	4308	112	0	0	1654	0	0	1480	0	0	0	0	0
ERR4282657	0	0	0	0	0	929	0	0	0	5693	288	0	890	1011	0	0	0	0	0	0	0	0	0	0	560	0	0	2079	0	0	0	1518	615	0	314	0	0	0	0	0	753	0	1340	250	0	0	0	0	0
ERR4282662	0	0	0	0	0	3941	0	0	0	0	4811	0	2305	0	0	0	0	0	0	0	0	0	0	0	541	0	0	10	0	0	0	2778	2666	0	1890	0	446	402	0	0	661	0	0	544	0	0	0	0	0
ERR4282665	0	0	0	0	0	7547	0	0	0	0	2847	0	1366	1654	0	0	0	0	0	0	0	0	0	944	40	0	0	0	0	0	1222	6000	118	0	311	0	249	0	0	0	386	0	238	725	0	0	317	0	0
ERR4282677	0	0	0	0	0	0	0	0	0	0	10550	0	5583	1999	0	0	0	0	0	0	0	0	0	0	0	0	0	0	0	0	0	0	0	0	1782	0	21384	0	0	0	1642	0	0	2989	0	0	0	0	0
ERR4282682	0	0	0	0	0	1984	0	0	0	0	1520	0	2150	2106	0	0	4308	0	0	0	0	0	8156	858	35	0	0	0	0	0	192	0	0	0	274	0	628	256	0	0	1216	0	0	679	0	0	695	0	0
ERR4282693	0	0	0	0	0	0	0	0	0	42	2213	0	7315	24396	0	0	12832	0	0	0	0	0	2498	1814	2194	0	0	24	0	0	2764	0	4401	0	2164	0	2576	4089	0	0	3630	0	2016	1562	0	0	959	0	0
ERR4282698	0	0	0	0	0	0	0	0	0	8446	1735	0	2112	2309	0	0	2874	0	0	0	0	0	0	303	502	0	0	2818	0	0	2327	52	1544	0	558	0	0	1044	0	0	0	0	1255	615	0	0	1232	0	0
ERR4282703	0	0	0	0	0	8533	0	0	0	0	647	0	3155	2424	0	0	0	0	0	0	0	0	0	0	8	0	0	0	0	0	1852	0	3732	0	704	0	133	867	0	0	451	0	361	485	0	0	0	0	0
ERR4282712	0	0	0	0	0	1953	0	0	0	0	8376	0	3056	0	0	0	1276	0	0	0	0	0	3733	0	25	0	0	0	0	0	0	1291	0	0	525	0	0	0	0	0	0	0	0	743	0	0	0	0	0
ERR4282714	0	0	0	0	0	3830	0	0	0	0	1985	0	290	1563	0	0	0	0	0	0	0	0	318	1137	0	0	0	0	0	0	227	0	51	0	59	0	110	0	0	0	256	0	0	140	0	0	99	0	0
ERR4282717	0	0	0	0	0	2497	0	0	0	8	670	0	1563	1595	0	0	4443	0	0	0	0	0	0	0	28	0	0	0	0	0	228	882	78	0	276	0	311	152	0	0	298	0	281	394	0	0	284	0	0
ERR4282719	0	0	0	0	0	376	0	0	0	7568	2015	0	363	4980	0	0	1525	0	0	0	0	0	226	415	21	0	0	0	0	0	1707	403	1378	0	331	0	1879	445	0	0	108	0	229	208	0	0	150	0	0
ERR4282723	0	0	0	0	0	0	0	0	0	0	6907	0	9560	7763	0	0	21197	0	0	0	0	0	0	326	18	0	0	0	0	0	2973	5481	10693	0	2292	0	1169	36	0	0	1735	0	0	2289	0	0	1843	0	0
ERR4282728	0	0	0	0	0	1913	0	0	0	81	2458	0	6519	1543	0	0	7271	0	0	0	0	0	1045	488	111	0	0	60	0	0	235	362	1119	0	243	0	0	195	0	0	1553	0	159	474	0	0	26	0	0
ERR4282733	0	0	0	0	0	5209	0	0	0	29788	311	0	3319	12012	0	0	739	0	0	0	0	0	297	1260	9	0	0	17499	0	0	327	330	3952	0	0	0	1405	3204	0	0	869	0	162	249	0	0	262	0	0
ERR4282741	0	0	0	0	0	3186	0	0	0	16745	1350	0	1331	4633	0	0	0	0	0	0	0	0	170	1193	0	0	0	164	0	0	834	1103	1943	0	961	0	136	2371	0	0	662	0	1303	596	0	0	899	0	0
ERR4282746	0	0	0	0	0	94	0	0	0	45	841	0	461	204	0	0	720	0	0	0	0	0	215	825	8	0	0	362	0	0	548	0	0	0	556	0	0	0	0	0	105	0	430	515	0	0	860	0	0
ERR4282752	0	0	0	0	0	3667	0	0	0	76	1097	0	298	49	0	0	0	0	0	0	0	0	5277	128	0	0	0	117	0	0	5895	0	1279	0	3718	0	43	32	0	0	13	0	830	30	0	0	38	0	0
ERR4282755	0	0	0	0	0	45	0	0	0	15479	5570	0	1185	867	0	0	0	0	0	0	0	0	1760	0	9	0	0	0	0	0	240	0	809	0	225	0	1227	0	0	0	0	0	0	376	0	0	951	0	0
ERR4282769	0	0	0	0	0	11903	0	0	0	0	772	0	206	1138	0	0	0	0	0	0	0	0	4161	477	641	0	0	0	0	0	469	329	157	0	601	0	0	92	0	0	890	0	669	247	0	0	4205	0	0
ERR4282775	0	0	0	0	0	2902	0	0	0	0	846	0	1063	426	0	0	0	0	0	0	0	0	0	582	0	0	0	0	0	0	179	0	37	0	219	0	1412	0	0	0	572	0	0	363	0	0	412	0	0
ERR4282780	0	0	0	0	0	3020	0	0	0	36	1741	0	642	4088	0	0	0	0	0	0	0	0	165	1500	14	0	0	0	0	0	227	0	896	0	314	0	539	448	0	0	2132	0	0	506	0	0	0	0	0
ERR4282785	0	0	0	0	0	40091	0	0	0	190	24783	0	10686	48	0	0	0	0	0	0	0	0	0	0	116	0	0	0	0	0	143	14302	18	0	1911	0	4612	3447	0	0	11	0	2269	3228	0	0	11	0	0
ERR4282792	0	0	0	0	0	0	0	0	0	108	1616	0	1884	7649	0	0	15782	0	0	0	0	0	40444	0	122	0	0	38	0	0	2479	0	1272	0	1964	0	0	6985	0	0	2543	0	0	711	0	0	1049	0	0
ERR4282797	0	0	0	0	0	5295	0	0	0	32	2190	0	1757	29842	0	0	1517	0	0	0	0	0	2289	4005	411	0	0	0	0	0	883	0	1497	0	1096	0	0	1129	0	0	2873	0	3461	686	0	0	2651	0	0
ERR4282802	0	0	0	0	0	0	0	0	0	21	13565	0	1337	486	0	0	0	0	0	0	0	0	0	490	7520	0	0	0	0	0	118	0	120	0	2797	0	0	0	0	0	0	0	0	1479	0	0	0	0	0
ERR4282804	0	0	0	0	0	127	0	0	0	36166	5315	0	8020	8425	0	0	813	0	0	0	0	0	1111	1838	24	0	0	13957	0	0	2610	0	0	0	476	0	31	1531	0	0	1061	0	0	2337	0	0	1022	0	0
ERR4282812	0	0	0	0	0	52403	0	0	0	0	15982	0	25046	27	0	0	0	0	0	0	0	0	60	6110	0	0	0	0	0	0	5294	0	5303	0	966	0	28	2686	0	0	1545	0	0	3014	0	0	0	0	0
ERR4282816	0	0	0	0	0	1477	0	0	0	16	137	0	1046	38	0	0	0	0	0	0	0	0	0	388	0	0	0	0	0	0	1296	60	0	0	830	0	0	37	0	0	133	0	0	138	0	0	15	0	0
ERR4282820	0	0	0	0	0	1932	0	0	0	8699	885	0	537	2072	0	0	213	0	0	0	0	0	0	406	6	0	0	0	0	0	526	303	0	0	190	0	0	1963	0	0	765	0	0	292	0	0	0	0	0
ERR4282826	0	0	0	0	0	9127	0	0	0	6351	2366	0	1860	3509	0	0	699	0	0	0	0	0	0	0	22	0	0	21722	0	0	1760	0	16	0	302	0	3788	0	0	0	420	0	0	1113	0	0	354	0	0
ERR4282831	0	0	0	0	0	11715	0	0	0	0	1178	0	274	2237	0	0	5851	0	0	0	0	0	24156	2012	798	0	0	0	0	0	3882	0	2774	0	4064	0	1477	17040	0	0	543	0	2669	224	0	0	13619	0	0
ERR4282835	0	0	0	0	0	30193	0	0	0	12	283	0	2366	7162	0	0	0	0	0	0	0	0	0	4767	8214	0	0	0	0	0	1140	0	2059	0	809	0	0	1247	0	0	2938	0	819	830	0	0	0	0	0
ERR4282846	0	0	0	0	0	0	0	0	0	348	21672	0	17192	10877	0	0	122	0	0	0	0	0	0	50	469	0	0	97	0	0	0	81	1194	0	13174	0	0	1422	0	0	4871	0	0	2633	0	0	20161	0	0
ERR4282851	0	0	0	0	0	10970	0	0	0	11201	10763	0	4871	1531	0	0	2350	0	0	0	0	0	0	7044	26	0	0	2688	0	0	518	2504	0	0	296	0	81	4816	0	0	1258	0	0	1473	0	0	5274	0	0
ERR4282861	0	0	0	0	0	8274	0	0	0	0	2223	0	1031	3471	0	0	1711	0	0	0	0	0	2118	154	50	0	0	0	0	0	749	0	23	0	520	0	270	1193	0	0	953	0	0	468	0	0	1238	0	0
ERR4282871	0	0	0	0	0	2056	0	0	0	12	2969	0	3766	3115	0	0	0	0	0	0	0	0	1588	2597	126	0	0	0	0	0	0	510	102	0	807	0	254	0	0	0	614	0	262	745	0	0	40	0	0
ERR4282875	0	0	0	0	0	5051	0	0	0	0	378	0	21	174	0	0	349	0	0	0	0	0	1482	0	585	0	0	13	0	0	254	0	0	0	467	0	0	769	0	0	10	0	0	0	0	0	425	0	0
ERR4282877	0	0	0	0	0	0	0	0	0	0	609	0	458	597	0	0	1835	0	0	0	0	0	0	1260	0	0	0	0	0	0	1026	2114	618	0	167	0	0	0	0	0	115	0	0	92	0	0	0	0	0
ERR4282886	0	0	0	0	0	0	0	0	0	0	2777	0	1487	2751	0	0	4270	0	0	0	0	0	1636	657	10994	0	0	0	0	0	135	961	279	0	271	0	1022	685	0	0	131	0	395	194	0	0	870	0	0
ERR4282890	0	0	0	0	0	15832	0	0	0	29	9248	0	4743	3395	0	0	0	0	0	0	0	0	8959	3917	3230	0	0	0	0	0	4604	8815	184	0	1496	0	192	4230	0	0	1303	0	0	875	0	0	9009	0	0
ERR4282894	0	0	0	0	0	0	0	0	0	0	2344	0	1599	455	0	0	0	0	0	0	0	0	0	532	683	0	0	0	0	0	1701	0	2483	0	0	0	4211	0	0	0	1857	0	350	277	0	0	1831	0	0
ERR4282900	0	0	0	0	0	2404	0	0	0	8	3525	0	1284	1118	0	0	0	0	0	0	0	0	2063	2186	0	0	0	0	0	0	0	0	1013	0	304	0	223	1173	0	0	1149	0	423	482	0	0	0	0	0
ERR4282904	0	0	0	0	0	0	0	0	0	0	5302	0	2274	3922	0	0	7880	0	0	0	0	0	0	0	94	0	0	0	0	0	1834	3929	587	0	315	0	105	1081	0	0	342	0	0	404	0	0	1943	0	0
ERR4282911	0	0	0	0	0	3589	0	0	0	0	2133	0	593	4517	0	0	2046	0	0	0	0	0	1490	973	0	0	0	0	0	0	1300	0	1170	0	168	0	101	407	0	0	704	0	0	667	0	0	1480	0	0
ERR4282916	0	0	0	0	0	842	0	0	0	534	756	0	893	1620	0	0	0	0	0	0	0	0	0	0	25	0	0	718	0	0	0	548	980	0	0	0	0	260	0	0	123	0	7530	1163	0	0	791	0	0
ERR4282918	0	0	0	0	0	0	0	0	0	0	12276	0	5352	19391	0	0	38	0	0	0	0	0	0	12983	0	0	0	0	0	0	0	0	328	0	2234	0	15565	18	0	0	2260	0	9734	1414	0	0	527	0	0
ERR4282927	0	0	0	0	0	1558	0	0	0	2305	2615	0	5459	2732	0	0	193	0	0	0	0	0	676	0	301	0	0	1223	0	0	0	1873	3301	0	0	0	1986	315	0	0	247	0	342	164	0	0	89	0	0
ERR4282934	0	0	0	0	0	11820	0	0	0	114	7333	0	1806	1687	0	0	0	0	0	0	0	0	468	664	1496	0	0	98	0	0	1646	554	1668	0	583	0	302	337	0	0	44	0	0	1695	0	0	143	0	0
ERR4282936	0	0	0	0	0	0	0	0	0	0	4769	0	1767	3055	0	0	4802	0	0	0	0	0	4684	3017	0	0	0	0	0	0	279	1873	1177	0	302	0	242	0	0	0	410	0	0	590	0	0	2586	0	0
ERR4282941	0	0	0	0	0	0	0	0	0	19	1184	0	2177	4364	0	0	3099	0	0	0	0	0	0	0	6238	0	0	0	0	0	0	3450	0	0	1059	0	48	0	0	0	869	0	1620	482	0	0	327	0	0
ERR4282946	0	0	0	0	0	2326	0	0	0	106	937	0	15688	2548	0	0	0	0	0	0	0	0	0	948	480	0	0	64	0	0	0	206	0	0	466	0	0	879	0	0	2476	0	2579	363	0	0	0	0	0
ERR4282951	0	0	0	0	0	1246	0	0	0	1538	24652	0	10480	930	0	0	40344	0	0	0	0	0	21385	1087	926	0	0	0	0	0	218	1382	3577	0	10768	0	5629	5064	0	0	585	0	3626	2050	0	0	26	0	0
ERR4282956	0	0	0	0	0	1955	0	0	0	121	1486	0	365	692	0	0	0	0	0	0	0	0	43	356	3364	0	0	0	0	0	1102	0	182	0	901	0	393	299	0	0	333	0	157	175	0	0	1920	0	0
ERR4282959	0	0	0	0	0	7658	0	0	0	0	1152	0	2251	2899	0	0	0	0	0	0	0	0	0	0	602	0	0	0	0	0	1068	0	0	0	819	0	678	0	0	0	348	0	1104	1171	0	0	0	0	0
ERR4282964	0	0	0	0	0	0	0	0	0	0	576	0	1201	5705	0	0	2479	0	0	0	0	0	315	0	30	0	0	0	0	0	65	564	1573	0	283	0	506	452	0	0	577	0	560	443	0	0	1834	0	0
ERR4282975	0	0	0	0	0	3928	0	0	0	15	976	0	1339	5147	0	0	1134	0	0	0	0	0	904	0	0	0	0	0	0	0	565	0	0	0	481	0	240	1142	0	0	1732	0	466	649	0	0	1025	0	0
ERR4282981	0	0	0	0	0	2524	0	0	0	0	4515	0	4945	0	0	0	0	0	0	0	0	0	2859	143	7249	0	0	20	0	0	2258	0	714	0	512	0	0	0	0	0	805	0	0	628	0	0	0	0	0
ERR4282984	0	0	0	0	0	2048	0	0	0	0	4403	0	965	6327	0	0	6380	0	0	0	0	0	1309	1574	26	0	0	0	0	0	92	0	270	0	997	0	66	1506	0	0	1427	0	963	741	0	0	64	0	0
ERR4282996	0	0	0	0	0	41895	0	0	0	22	4273	0	7378	950	0	0	0	0	0	0	0	0	41	1333	3572	0	0	0	0	0	8167	0	2923	0	4884	0	2686	138	0	0	3888	0	0	955	0	0	0	0	0
ERR4283000	0	0	0	0	0	19914	0	0	0	3065	795	0	3680	16486	0	0	1054	0	0	0	0	0	2084	9813	75	0	0	0	0	0	3155	1951	1641	0	899	0	1091	842	0	0	4654	0	4131	1047	0	0	689	0	0
ERR4283005	0	0	0	0	0	10389	0	0	0	41	4026	0	1437	7047	0	0	1245	0	0	0	0	0	0	11166	464	0	0	56	0	0	2381	5726	35	0	1365	0	1547	1238	0	0	2979	0	0	655	0	0	1794	0	0
ERR4283017	0	0	0	0	0	4883	0	0	0	12719	3954	0	3065	2969	0	0	0	0	0	0	0	0	3555	0	143	0	0	18403	0	0	0	1271	10608	0	0	0	1343	0	0	0	2060	0	153	432	0	0	2187	0	0
ERR4283023	0	0	0	0	0	7065	0	0	0	490	5105	0	13395	1842	0	0	13099	0	0	0	0	0	709	4558	7680	0	0	2096	0	0	604	14756	5685	0	1432	0	1288	9189	0	0	4436	0	473	2398	0	0	2128	0	0
ERR4283030	0	0	0	0	0	8619	0	0	0	34	5401	0	3376	4303	0	0	0	0	0	0	0	0	2856	0	250	0	0	0	0	0	1180	0	0	0	400	0	1191	1852	0	0	0	0	0	727	0	0	66	0	0
ERR4283035	0	0	0	0	0	0	0	0	0	0	866	0	11153	814	0	0	16649	0	0	0	0	0	2659	2410	10993	0	0	0	0	0	5318	2496	68	0	873	0	439	0	0	0	1162	0	0	386	0	0	0	0	0
ERR4283039	0	0	0	0	0	28216	0	0	0	70	8329	0	22138	2338	0	0	0	0	0	0	0	0	0	0	39248	0	0	18	0	0	0	44	0	0	2885	0	5326	0	0	0	3367	0	0	4180	0	0	0	0	0
ERR4283041	0	0	0	0	0	7047	0	0	0	0	7893	0	721	1087	0	0	0	0	0	0	0	0	0	0	465	0	0	0	0	0	527	328	0	0	583	0	0	0	0	0	780	0	0	145	0	0	0	0	0
ERR4283047	0	0	0	0	0	8082	0	0	0	0	2468	0	235	7256	0	0	1527	0	0	0	0	0	950	922	5530	0	0	0	0	0	558	1005	429	0	762	0	142	649	0	0	366	0	1554	147	0	0	376	0	0
CDI.000A	0	0	0	0	0	3853	0	0	0	7	1736	0	165	11	0	0	0	0	0	0	0	0	0	0	234	0	0	0	0	0	49	0	0	0	49	0	1205	31	0	0	0	0	0	68	0	0	0	0	0
CDI.000B	0	0	0	0	0	2539	0	0	0	0	2273	0	273	0	0	0	0	0	0	0	0	0	0	0	144	0	0	0	0	0	114	0	0	0	56	0	677	63	0	0	0	0	0	70	0	0	0	0	0
CDI.000C	0	0	0	0	0	1959	0	0	0	0	1868	0	36	14	0	0	0	0	0	0	0	0	0	0	204	0	0	0	0	0	72	0	0	0	0	0	2689	30	0	0	0	0	0	58	0	0	0	0	0
CDI.113A	0	0	0	0	0	828	0	0	0	0	102	0	18	120	0	0	0	0	0	0	0	0	0	34	217	0	0	0	0	0	47	157	0	0	0	0	0	88	0	0	21	0	36	28	0	0	0	0	0
CDI.113B	0	0	0	0	0	1178	0	0	0	0	213	0	37	140	0	0	0	0	0	0	0	0	0	51	13	0	0	0	0	0	31	206	0	0	0	0	0	29	0	0	36	0	0	13	0	0	0	0	0
CDI.113C	0	0	0	0	0	817	0	0	0	0	173	0	156	235	0	0	0	0	0	0	0	0	0	157	18	0	0	0	0	0	25	145	0	0	48	0	0	172	0	0	96	0	0	42	0	0	0	0	0
CDI.11A	0	0	0	0	0	870	0	0	0	0	484	0	449	664	0	0	0	0	0	0	0	0	0	485	192	0	0	0	0	0	494	0	1314	0	0	0	546	0	0	0	144	0	0	388	0	0	58	0	0
CDI.11B	0	0	0	0	0	1191	0	0	0	0	322	0	213	655	0	0	0	0	0	0	0	0	0	690	45	0	0	0	0	0	0	0	146	0	26	0	1317	0	0	0	337	0	0	219	0	0	44	0	0
CDI.11C	0	0	0	0	0	722	0	0	0	0	599	0	688	600	0	0	0	0	0	0	0	0	0	603	468	0	0	0	0	0	330	0	784	0	64	0	286	0	0	0	185	0	0	1141	0	0	9	0	0
CDI.124A.2	0	0	0	0	0	1233	0	0	0	0	514	0	217	353	0	0	1620	0	0	0	0	0	0	202	0	0	0	0	0	0	158	928	0	0	90	0	41	75	0	0	48	0	0	114	0	0	87	0	0
CDI.124B	0	0	0	0	0	776	0	0	0	0	332	0	80	172	0	0	385	0	0	0	0	0	0	156	0	0	0	0	0	0	67	1051	0	0	0	0	30	99	0	0	34	0	0	19	0	0	128	0	0
CDI.124C	0	0	0	0	0	545	0	0	0	0	216	0	97	98	0	0	400	0	0	0	0	0	0	162	60	0	0	0	0	0	44	1083	0	0	0	0	208	64	0	0	48	0	0	20	0	0	187	0	0
CDI.128A	0	0	0	0	0	8	0	0	0	5	323	0	413	0	0	0	0	0	0	0	0	0	0	0	8	0	0	0	0	0	0	0	0	0	307	0	398	0	0	0	0	0	0	149	0	0	203	0	0
CDI.128B	0	0	0	0	0	30	0	0	0	7	1694	0	73	0	0	0	0	0	0	0	0	0	8	0	36	0	0	0	0	0	0	0	0	0	42	0	957	0	0	0	0	0	0	0	0	0	724	0	0
CDI.128C	0	0	0	0	0	30	0	0	0	10	991	0	155	13	0	0	0	0	0	0	0	0	0	0	53	0	0	0	0	0	0	0	0	0	69	0	472	0	0	0	0	0	0	0	0	0	63	0	0
CDI.129A	0	0	0	0	0	1256	0	0	0	0	109	0	98	998	0	0	0	0	0	0	0	0	178	14	29	0	0	0	0	0	0	167	0	0	66	0	0	0	0	0	38	0	0	73	0	0	88	0	0
CDI.129B	0	0	0	0	0	776	0	0	0	0	103	0	64	382	0	0	0	0	0	0	0	0	291	0	0	0	0	0	0	0	0	113	0	0	16	0	0	0	0	0	0	0	0	60	0	0	54	0	0
CDI.129C	0	0	0	0	0	868	0	0	0	0	56	0	72	506	0	0	0	0	0	0	0	0	169	0	60	0	0	0	0	0	0	78	0	0	15	0	0	0	0	0	29	0	0	0	0	0	89	0	0
CDI.12A	0	0	0	0	0	457	0	0	0	1805	140	0	35	147	0	0	119	0	0	0	0	0	0	86	23	0	0	2270	0	0	66	0	191	0	0	0	0	14	0	0	21	0	0	39	0	0	121	0	0
CDI.12B	0	0	0	0	0	336	0	0	0	842	191	0	76	326	0	0	69	0	0	0	0	0	0	289	88	0	0	1349	0	0	353	0	772	0	0	0	0	168	0	0	10	0	0	39	0	0	79	0	0
CDI.12C	0	0	0	0	0	756	0	0	0	512	63	0	206	148	0	0	55	0	0	0	0	0	0	124	230	0	0	843	0	0	123	35	947	0	0	0	0	171	0	0	0	0	0	95	0	0	394	0	0
CDI.135A	0	0	0	0	0	1854	0	0	0	274	99	0	13	314	0	0	0	0	0	0	0	0	0	164	0	0	0	129	0	0	0	128	0	0	10	0	0	118	0	0	27	0	0	24	0	0	79	0	0
CDI.135B	0	0	0	0	0	671	0	0	0	2666	142	0	38	251	0	0	0	0	0	0	0	0	0	173	0	0	0	1168	0	0	0	86	0	0	0	0	0	73	0	0	45	0	16	28	0	0	34	0	0
CDI.135C	0	0	0	0	0	382	0	0	0	3187	158	0	35	227	0	0	0	0	0	0	0	0	0	164	0	0	0	1091	0	0	0	83	0	0	0	0	0	17	0	0	36	0	23	73	0	0	41	0	0
CDI.13A	0	0	0	0	0	1576	0	0	0	0	315	0	49	171	0	0	0	0	0	0	0	0	0	223	33	0	0	0	0	0	0	0	0	0	76	0	21	0	0	0	0	0	0	32	0	0	0	0	0
CDI.13B	0	0	0	0	0	2631	0	0	0	3	172	0	33	322	0	0	0	0	0	0	0	0	0	461	61	0	0	0	0	0	0	0	0	0	210	0	155	0	0	0	13	0	0	50	0	0	0	0	0
CDI.13C	0	0	0	0	0	1014	0	0	0	0	251	0	51	400	0	0	0	0	0	0	0	0	0	263	45	0	0	0	0	0	0	0	0	0	142	0	2044	0	0	0	54	0	0	75	0	0	0	0	0
CDI.144A	0	0	0	0	0	828	0	0	0	2432	232	0	26	258	0	0	0	0	0	0	0	0	0	443	17	0	0	2221	0	0	0	36	311	0	0	0	0	53	0	0	49	0	0	21	0	0	0	0	0
CDI.144B	0	0	0	0	0	1071	0	0	0	1550	287	0	38	236	0	0	0	0	0	0	0	0	0	276	14	0	0	1328	0	0	0	31	277	0	0	0	0	17	0	0	65	0	0	17	0	0	0	0	0
CDI.144C	0	0	0	0	0	729	0	0	0	1348	301	0	25	95	0	0	0	0	0	0	0	0	0	122	488	0	0	1168	0	0	13	45	462	0	0	0	0	49	0	0	42	0	0	0	0	0	0	0	0
CDI.149A	0	0	0	0	0	0	0	0	0	0	723	0	400	607	0	0	141	0	0	0	0	0	0	56	0	0	0	0	0	0	164	34	5	0	101	0	80	0	0	0	233	0	0	231	0	0	0	0	0
CDI.149B	0	0	0	0	0	0	0	0	0	0	368	0	165	270	0	0	1861	0	0	0	0	0	0	51	51	0	0	0	0	0	20	183	0	0	0	0	1136	0	0	0	36	0	0	53	0	0	36	0	0
CDI.149C	0	0	0	0	0	0	0	0	0	0	387	0	227	117	0	0	1309	0	0	0	0	0	0	0	23	0	0	0	0	0	46	210	0	0	59	0	696	0	0	0	19	0	0	263	0	0	73	0	0
CDI.150A	0	0	0	0	0	0	0	0	0	0	287	0	59	109	0	0	929	0	0	0	0	0	0	111	247	0	0	0	0	0	59	107	0	0	0	0	692	0	0	0	57	0	0	36	0	0	38	0	0
CDI.150B	0	0	0	0	0	0	0	0	0	0	175	0	39	80	0	0	2927	0	0	0	0	0	0	121	3	0	0	0	0	0	31	430	0	0	0	0	277	0	0	0	39	0	0	38	0	0	202	0	0
CDI.150C	0	0	0	0	0	0	0	0	0	0	74	0	0	35	0	0	786	0	0	0	0	0	0	0	156	0	0	0	0	0	0	77	0	0	0	0	409	0	0	0	0	0	0	0	0	0	34	0	0
CDI.154A	0	0	0	0	0	0	0	0	0	4	64	0	125	281	0	0	432	0	0	0	0	0	218	178	0	0	0	0	0	0	323	89	0	0	194	0	23	905	0	0	468	0	599	244	0	0	0	0	0
CDI.154B	0	0	0	0	0	1939	0	0	0	501	192	0	41	125	0	0	0	0	0	0	0	0	0	205	0	0	0	301	0	0	0	7	0	0	39	0	0	19	0	0	40	0	0	77	0	0	0	0	0
CDI.154C	0	0	0	0	0	0	0	0	0	0	792	0	79	2607	0	0	660	0	0	0	0	0	710	44	0	0	0	0	0	0	98	294	0	0	103	0	50	0	0	0	894	0	246	432	0	0	0	0	0
CDI.158A	0	0	0	0	0	1545	0	0	0	0	116	0	121	536	0	0	0	0	0	0	0	0	914	631	4	0	0	0	0	0	0	39	0	0	0	0	0	82	0	0	60	0	84	6	0	0	379	0	0
CDI.158B	0	0	0	0	0	3016	0	0	0	11	332	0	168	1184	0	0	0	0	0	0	0	0	738	590	0	0	0	0	0	0	0	30	0	0	41	0	0	62	0	0	72	0	60	0	0	0	793	0	0
CDI.158C	0	0	0	0	0	954	0	0	0	0	20	0	68	273	0	0	0	0	0	0	0	0	1155	154	0	0	0	0	0	0	0	44	0	0	0	0	0	66	0	0	42	0	25	0	0	0	159	0	0
CDI.15A	0	0	0	0	0	167	0	0	0	0	23	0	855	292	0	0	0	0	0	0	0	0	0	737	0	0	0	0	0	0	0	0	0	0	242	0	0	284	0	0	301	0	358	229	0	0	0	0	0
CDI.15B	0	0	0	0	0	416	0	0	0	0	0	0	589	141	0	0	0	0	0	0	0	0	0	995	0	0	0	0	0	0	0	0	24	0	91	0	106	80	0	0	165	0	145	130	0	0	0	0	0
CDI.15C	0	0	0	0	0	473	0	0	0	0	47	0	484	253	0	0	0	0	0	0	0	0	0	237	0	0	0	0	0	0	0	0	8	0	111	0	0	236	0	0	228	0	203	161	0	0	0	0	0
CDI.166A	0	0	0	0	0	89	0	0	0	0	316	0	21	83	0	0	0	0	0	0	0	0	41	55	63	0	0	0	0	0	115	0	0	0	107	0	752	231	0	0	24	0	0	21	0	0	303	0	0
CDI.166B	0	0	0	0	0	114	0	0	0	0	380	0	32	49	0	0	0	0	0	0	0	0	43	39	40	0	0	0	0	0	53	52	0	0	46	0	797	165	0	0	77	0	0	77	0	0	344	0	0
CDI.166C	0	0	0	0	0	97	0	0	0	7	224	0	16	17	0	0	0	0	0	0	0	0	0	22	25	0	0	0	0	0	45	25	0	0	0	0	4835	103	0	0	0	0	0	0	0	0	438	0	0
CDI.174A	0	0	0	0	0	1403	0	0	0	7	0	0	212	0	0	0	0	0	0	0	0	0	0	0	2738	0	0	0	0	0	0	0	0	0	40	0	601	0	0	0	0	0	0	123	0	0	0	0	0
CDI.174B	0	0	0	0	0	452	0	0	0	0	0	0	380	0	0	0	0	0	0	0	0	0	0	0	119	0	0	0	0	0	0	0	0	0	769	0	205	0	0	0	0	0	54	324	0	0	0	0	0
CDI.174C	0	0	0	0	0	4188	0	0	0	0	0	0	170	10	0	0	0	0	0	0	0	0	0	0	134	0	0	0	0	0	0	0	0	0	28	0	1130	0	0	0	0	0	0	81	0	0	0	0	0
CDI.177A	0	0	0	0	0	0	0	0	0	0	921	0	397	722	0	0	0	0	0	0	0	0	0	83	38	0	0	7	0	0	0	0	0	0	63	0	720	0	0	0	495	0	0	143	0	0	0	0	0
CDI.177B	0	0	0	0	0	13	0	0	0	0	813	0	562	845	0	0	0	0	0	0	0	0	0	163	0	0	0	0	0	0	0	0	9	0	191	0	355	0	0	0	2131	0	0	509	0	0	0	0	0
CDI.177C	0	0	0	0	0	18	0	0	0	0	1039	0	141	462	0	0	0	0	0	0	0	0	0	71	0	0	0	0	0	0	0	0	0	0	0	0	1482	0	0	0	156	0	0	0	0	0	0	0	0
CDI.17A	0	0	0	0	0	2589	0	0	0	14	42	0	92	258	0	0	376	0	0	0	0	0	0	433	1005	0	0	0	0	0	113	232	0	0	37	0	256	0	0	0	52	0	0	21	0	0	40	0	0
CDI.17B	0	0	0	0	0	3469	0	0	0	0	92	0	29	285	0	0	490	0	0	0	0	0	0	65	3200	0	0	0	0	0	69	221	0	0	0	0	1251	0	0	0	0	0	0	25	0	0	105	0	0
CDI.17C	0	0	0	0	0	1325	0	0	0	10	108	0	0	276	0	0	444	0	0	0	0	0	0	71	743	0	0	0	0	0	0	108	0	0	11	0	1649	53	0	0	0	0	0	6	0	0	95	0	0
CDI.180A	0	0	0	0	0	0	0	0	0	0	0	0	352	706	0	0	0	0	0	0	0	0	0	298	1101	0	0	0	0	0	0	0	0	0	290	0	0	0	0	0	0	0	0	0	0	0	0	0	0
CDI.180B	0	0	0	0	0	0	0	0	0	0	0	0	594	1365	0	0	0	0	0	0	0	0	0	131	721	0	0	0	0	0	0	0	0	0	261	0	0	0	0	0	0	0	0	0	0	0	0	0	0
CDI.180C	0	0	0	0	0	0	0	0	0	7	0	0	376	599	0	0	0	0	0	0	0	0	0	146	1358	0	0	0	0	0	0	0	0	0	267	0	0	0	0	0	0	0	0	0	0	0	0	0	0
CDI.181A	0	0	0	0	0	857	0	0	0	0	364	0	263	424	0	0	0	0	0	0	0	0	173	518	0	0	0	0	0	0	0	58	19	0	115	0	0	444	0	0	85	0	0	193	0	0	39	0	0
CDI.181B	0	0	0	0	0	2410	0	0	0	0	193	0	111	278	0	0	0	0	0	0	0	0	115	341	144	0	0	0	0	0	0	64	0	0	27	0	0	178	0	0	50	0	0	96	0	0	41	0	0
CDI.181C	0	0	0	0	0	1648	0	0	0	0	369	0	340	849	0	0	0	0	0	0	0	0	152	472	81	0	0	0	0	0	97	59	10	0	72	0	0	241	0	0	144	0	52	399	0	0	44	0	0
CDI.182A	0	0	0	0	0	600	0	0	0	95	15	0	83	506	0	0	0	0	0	0	0	0	0	29	0	0	0	48	0	0	150	417	0	0	0	0	0	0	0	0	41	0	0	52	0	0	45	0	0
CDI.182B	0	0	0	0	0	745	0	0	0	606	41	0	125	2086	0	0	0	0	0	0	0	0	0	705	0	0	0	212	0	0	106	108	27	0	0	0	34	0	0	0	87	0	0	0	0	0	0	0	0
CDI.182C	0	0	0	0	0	991	0	0	0	1509	183	0	158	1601	0	0	0	0	0	0	0	0	0	534	0	0	0	526	0	0	189	843	20	0	0	0	46	0	0	0	109	0	0	164	0	0	58	0	0
CDI.192A	0	0	0	0	0	0	0	0	0	0	0	0	215	0	0	0	2951	0	0	0	0	0	0	0	234	0	0	0	0	0	0	0	84	0	34	0	2127	0	0	0	0	0	0	90	0	0	0	0	0
CDI.192B	0	0	0	0	0	0	0	0	0	8	30	0	219	0	0	0	4123	0	0	0	0	0	0	0	65	0	0	0	0	0	0	0	361	0	16	0	750	0	0	0	0	0	0	47	0	0	0	0	0
CDI.192C	0	0	0	0	0	0	0	0	0	0	201	0	195	77	0	0	8268	0	0	0	0	0	0	0	244	0	0	0	0	0	0	0	1219	0	19	0	219	0	0	0	0	0	0	28	0	0	0	0	0
CDI.193A	0	0	0	0	0	14	0	0	0	8	24	0	101	355	0	0	0	0	0	0	0	0	0	0	121	0	0	0	0	0	0	0	174	0	11	0	0	289	0	0	80	0	0	72	0	0	0	0	0
CDI.193B	0	0	0	0	0	0	0	0	0	0	193	0	364	984	0	0	0	0	0	0	0	0	0	0	195	0	0	0	0	0	0	0	1905	0	51	0	0	99	0	0	212	0	0	219	0	0	0	0	0
CDI.193C	0	0	0	0	0	0	0	0	0	6	106	0	213	716	0	0	0	0	0	0	0	0	0	0	0	0	0	0	0	0	0	0	687	0	41	0	0	124	0	0	119	0	0	104	0	0	0	0	0
CDI.194A	0	0	0	0	0	0	0	0	0	0	25	0	28	272	0	0	1303	0	0	0	0	0	0	884	21	0	0	0	0	0	0	0	0	0	0	0	0	0	0	0	154	0	28	88	0	0	64	0	0
CDI.194B	0	0	0	0	0	0	0	0	0	0	37	0	22	508	0	0	3054	0	0	0	0	0	0	325	0	0	0	0	0	0	0	0	0	0	9	0	0	0	0	0	35	0	0	22	0	0	26	0	0
CDI.194C	0	0	0	0	0	0	0	0	0	0	20	0	58	480	0	0	1226	0	0	0	0	0	0	685	0	0	0	0	0	0	0	0	0	0	6	0	17	0	0	0	97	0	0	85	0	0	58	0	0
CDI.197A	0	0	0	0	0	213	0	0	0	1133	203	0	158	989	0	0	52	0	0	0	0	0	86	104	0	0	0	0	0	0	92	89	0	0	0	0	0	387	0	0	24	0	0	221	0	0	0	0	0
CDI.197B	0	0	0	0	0	336	0	0	0	992	70	0	194	642	0	0	134	0	0	0	0	0	189	78	0	0	0	0	0	0	34	153	0	0	0	0	30	83	0	0	67	0	0	161	0	0	21	0	0
CDI.197C	0	0	0	0	0	169	0	0	0	149	70	0	152	342	0	0	67	0	0	0	0	0	197	32	0	0	0	0	0	0	22	177	0	0	0	0	0	52	0	0	17	0	0	91	0	0	21	0	0
CDI.285A	0	0	0	0	0	816	0	0	0	0	722	0	50	407	0	0	0	0	0	0	0	0	0	458	372	0	0	0	0	0	0	0	514	0	0	0	467	100	0	0	38	0	0	0	0	0	468	0	0
CDI.285B	0	0	0	0	0	499	0	0	0	0	266	0	41	107	0	0	0	0	0	0	0	0	0	143	13	0	0	0	0	0	17	0	110	0	0	0	181	65	0	0	33	0	0	32	0	0	640	0	0
CDI.285C	0	0	0	0	0	485	0	0	0	18	821	0	85	932	0	0	0	0	0	0	0	0	0	153	0	0	0	0	0	0	49	0	565	0	35	0	62	102	0	0	36	0	0	49	0	0	111	0	0
CDI.28A	0	0	0	0	0	0	0	0	0	286	46	0	0	0	0	0	482	0	0	0	0	0	230	0	0	0	0	0	0	0	148	0	0	0	51	0	0	420	0	0	17	0	0	0	0	0	84	0	0
CDI.28B	0	0	0	0	0	0	0	0	0	103	349	0	0	0	0	0	880	0	0	0	0	0	219	50	129	0	0	0	0	0	46	0	0	0	117	0	0	71	0	0	30	0	0	20	0	0	134	0	0
CDI.28C	0	0	0	0	0	0	0	0	0	291	55	0	6	13	0	0	779	0	0	0	0	0	559	19	5197	0	0	0	0	0	203	0	0	0	0	0	0	215	0	0	24	0	0	0	0	0	0	0	0
CDI.2A	0	0	0	0	0	0	0	0	0	6	74	0	65	214	0	0	1838	0	0	0	0	0	82	460	0	0	0	0	0	0	60	0	179	0	0	0	66	54	0	0	0	0	0	25	0	0	0	0	0
CDI.2B	0	0	0	0	0	0	0	0	0	21	123	0	53	292	0	0	1827	0	0	0	0	0	42	976	27	0	0	0	0	0	172	38	386	0	66	0	99	197	0	0	65	0	205	0	0	0	0	0	0
CDI.2C	0	0	0	0	0	0	0	0	0	0	207	0	65	16	0	0	1116	0	0	0	0	0	34	114	184	0	0	0	0	0	73	0	198	0	0	0	1327	247	0	0	0	0	0	20	0	0	0	0	0
CDI.30A	0	0	0	0	0	613	0	0	0	3739	621	0	120	535	0	0	55	0	0	0	0	0	320	710	0	0	0	261	0	0	374	0	0	0	60	0	0	20	0	0	58	0	144	130	0	0	0	0	0
CDI.30B	0	0	0	0	0	264	0	0	0	257	364	0	30	348	0	0	0	0	0	0	0	0	117	267	1767	0	0	21	0	0	99	0	0	0	0	0	0	156	0	0	94	0	66	75	0	0	0	0	0
CDI.30C	0	0	0	0	0	21	0	0	0	173	87	0	13	105	0	0	0	0	0	0	0	0	37	266	136	0	0	36	0	0	26	0	0	0	0	0	0	12	0	0	16	0	0	0	0	0	0	0	0
CDI.33A	0	0	0	0	0	1108	0	0	0	0	0	0	68	456	0	0	193	0	0	0	0	0	0	1053	104	0	0	0	0	0	0	0	723	0	18	0	249	38	0	0	179	0	0	19	0	0	0	0	0
CDI.33B	0	0	0	0	0	2045	0	0	0	0	0	0	52	495	0	0	182	0	0	0	0	0	0	453	0	0	0	0	0	0	0	0	101	0	0	0	675	32	0	0	28	0	0	7	0	0	0	0	0
CDI.33C	0	0	0	0	0	2263	0	0	0	0	0	0	132	676	0	0	141	0	0	0	0	0	0	669	17	0	0	0	0	0	0	0	1411	0	16	0	252	96	0	0	280	0	0	61	0	0	0	0	0
CDI.34A	0	0	0	0	0	24	0	0	0	0	0	0	933	1465	0	0	0	0	0	0	0	0	0	0	39	0	0	0	0	0	0	0	8	0	0	0	1706	93	0	0	0	0	0	162	0	0	104	0	0
CDI.34B	0	0	0	0	0	13	0	0	0	0	0	0	457	1392	0	0	0	0	0	0	0	0	0	0	5	0	0	0	0	0	0	0	7	0	0	0	2206	0	0	0	0	0	0	115	0	0	153	0	0
CDI.34C	0	0	0	0	0	43	0	0	0	0	0	0	562	960	0	0	0	0	0	0	0	0	0	0	34	0	0	0	0	0	0	0	0	0	0	0	2501	0	0	0	0	0	0	112	0	0	1618	0	0
CDI.42A	0	0	0	0	0	745	0	0	0	0	134	0	116	182	0	0	0	0	0	0	0	0	123	398	13	0	0	0	0	0	0	280	128	0	105	0	160	66	0	0	35	0	0	0	0	0	42	0	0
CDI.42B	0	0	0	0	0	1756	0	0	0	0	96	0	40	198	0	0	0	0	0	0	0	0	147	384	50	0	0	0	0	0	43	345	287	0	62	0	0	63	0	0	21	0	0	0	0	0	40	0	0
CDI.42C	0	0	0	0	0	1386	0	0	0	0	261	0	68	246	0	0	0	0	0	0	0	0	138	521	228	0	0	0	0	0	0	326	157	0	52	0	504	189	0	0	35	0	0	0	0	0	26	0	0
CDI.55A	0	0	0	0	0	266	0	0	0	1088	24	0	46	442	0	0	0	0	0	0	0	0	20	277	0	0	0	279	0	0	0	0	0	0	21	0	0	20	0	0	27	0	0	38	0	0	32	0	0
CDI.55B	0	0	0	0	0	869	0	0	0	1864	31	0	51	282	0	0	0	0	0	0	0	0	50	203	0	0	0	620	0	0	0	0	9	0	10	0	45	0	0	0	39	0	0	29	0	0	39	0	0
CDI.55C	0	0	0	0	0	531	0	0	0	1632	28	0	103	581	0	0	0	0	0	0	0	0	51	284	0	0	0	548	0	0	0	46	43	0	14	0	29	25	0	0	21	0	0	87	0	0	79	0	0
CDI.60A	0	0	0	0	0	1564	0	0	0	0	192	0	57	691	0	0	0	0	0	0	0	0	417	704	45	0	0	0	0	0	9	0	0	0	0	0	136	435	0	0	0	0	0	14	0	0	30	0	0
CDI.60B	0	0	0	0	0	1793	0	0	0	11	100	0	76	158	0	0	0	0	0	0	0	0	0	265	443	0	0	0	0	0	0	42	0	0	0	0	63	341	0	0	0	0	0	48	0	0	89	0	0
CDI.60C	0	0	0	0	0	476	0	0	0	0	191	0	176	306	0	0	0	0	0	0	0	0	705	529	49	0	0	0	0	0	42	0	0	0	0	0	100	386	0	0	0	0	0	83	0	0	54	0	0
CDI.61A	0	0	0	0	0	16	0	0	0	121	0	0	1117	146	0	0	0	0	0	0	0	0	0	346	244	0	0	0	0	0	32	0	0	0	61	0	0	0	0	0	67	0	60	188	0	0	3	0	0
CDI.61B	0	0	0	0	0	278	0	0	0	1984	0	0	130	314	0	0	0	0	0	0	0	0	39	465	215	0	0	310	0	0	55	0	0	0	47	0	0	0	0	0	0	0	0	58	0	0	29	0	0
CDI.61C	0	0	0	0	0	80	0	0	0	2215	0	0	24	81	0	0	0	0	0	0	0	0	12	124	7	0	0	184	0	0	0	0	0	0	0	0	0	0	0	0	0	0	0	0	0	0	37	0	0
CDI.63A	0	0	0	0	0	1736	0	0	0	10	207	0	94	555	0	0	0	0	0	0	0	0	0	82	28	0	0	0	0	0	28	734	629	0	0	0	284	73	0	0	18	0	0	69	0	0	0	0	0
CDI.63B	0	0	0	0	0	1570	0	0	0	0	170	0	188	364	0	0	0	0	0	0	0	0	0	136	117	0	0	0	0	0	76	1399	411	0	55	0	393	51	0	0	65	0	0	171	0	0	0	0	0
CDI.63C	0	0	0	0	0	2189	0	0	0	0	216	0	148	1654	0	0	0	0	0	0	0	0	0	917	0	0	0	4	0	0	153	382	510	0	84	0	369	113	0	0	80	0	0	195	0	0	0	0	0
CDI.64A	0	0	0	0	0	1646	0	0	0	6	160	0	35	163	0	0	0	0	0	0	0	0	0	489	9	0	0	0	0	0	37	0	148	0	0	0	37	0	0	0	72	0	0	56	0	0	0	0	0
CDI.64B	0	0	0	0	0	2107	0	0	0	5	45	0	47	44	0	0	0	0	0	0	0	0	0	259	18	0	0	0	0	0	27	0	151	0	31	0	26	0	0	0	74	0	0	69	0	0	0	0	0
CDI.64C	0	0	0	0	0	1809	0	0	0	0	172	0	40	213	0	0	0	0	0	0	0	0	11	541	26	0	0	0	0	0	33	0	74	0	0	0	20	0	0	0	61	0	0	0	0	0	0	0	0
CDI.65A	0	0	0	0	0	1765	0	0	0	0	0	0	0	490	0	0	1064	0	0	0	0	0	0	0	446	0	0	9	0	0	0	0	55	0	0	0	256	0	0	0	28	0	0	31	0	0	0	0	0
CDI.65B	0	0	0	0	0	496	0	0	0	8	0	0	10	652	0	0	2255	0	0	0	0	0	0	87	0	0	0	0	0	0	0	0	412	0	12	0	184	0	0	0	0	0	0	58	0	0	0	0	0
CDI.65C	0	0	0	0	0	918	0	0	0	0	0	0	0	926	0	0	2649	0	0	0	0	0	0	267	0	0	0	0	0	0	0	0	200	0	33	0	245	0	0	0	11	0	0	61	0	0	0	0	0
CDI.75A	0	0	0	0	0	2955	0	0	0	6	159	0	16	271	0	0	408	0	0	0	0	0	0	273	10	0	0	0	0	0	29	0	56	0	0	0	0	0	0	0	25	0	0	22	0	0	0	0	0
CDI.75B	0	0	0	0	0	77	0	0	0	11	57	0	451	111	0	0	46	0	0	0	0	0	0	170	87	0	0	0	0	0	320	0	99	0	69	0	0	89	0	0	67	0	0	91	0	0	0	0	0
CDI.75C	0	0	0	0	0	2310	0	0	0	387	112	0	28	199	0	0	77	0	0	0	0	0	10	231	33	0	0	0	0	0	113	0	152	0	0	0	0	75	0	0	25	0	0	50	0	0	0	0	0
CDI.77A	0	0	0	0	0	0	0	0	0	0	0	0	70	34	0	0	1488	0	0	0	0	0	0	0	75	0	0	0	0	0	0	0	47	0	51	0	0	0	0	0	0	0	0	19	0	0	1180	0	0
CDI.77B	0	0	0	0	0	0	0	0	0	0	0	0	68	101	0	0	2171	0	0	0	0	0	0	16	128	0	0	0	0	0	0	0	143	0	15	0	0	0	0	0	0	0	0	28	0	0	725	0	0
CDI.77C	0	0	0	0	0	0	0	0	0	0	0	0	185	167	0	0	2076	0	0	0	0	0	0	74	72	0	0	0	0	0	0	0	272	0	37	0	0	0	0	0	0	0	0	86	0	0	1070	0	0
CDI.7A	0	0	0	0	0	947	0	0	0	1679	102	0	71	247	0	0	0	0	0	0	0	0	0	204	0	0	0	411	0	0	0	0	0	0	0	0	205	0	0	0	127	0	0	26	0	0	442	0	0
CDI.7B	0	0	0	0	0	916	0	0	0	2667	60	0	23	152	0	0	0	0	0	0	0	0	0	62	17	0	0	735	0	0	0	0	0	0	0	0	87	10	0	0	92	0	0	18	0	0	130	0	0
CDI.7C	0	0	0	0	0	79	0	0	0	259	214	0	67	272	0	0	0	0	0	0	0	0	0	223	0	0	0	71	0	0	0	0	0	0	56	0	0	12	0	0	99	0	0	98	0	0	0	0	0
CDI.84A	0	0	0	0	0	0	0	0	0	0	0	0	126	486	0	0	0	0	0	0	0	0	0	0	134	0	0	0	0	0	0	0	0	0	42	0	0	0	0	0	0	0	0	0	0	0	0	0	0
CDI.84B	0	0	0	0	0	18	0	0	0	0	0	0	90	6	0	0	0	0	0	0	0	0	0	0	406	0	0	0	0	0	0	0	0	0	0	0	0	0	0	0	0	0	0	0	0	0	0	0	0
CDI.84C	0	0	0	0	0	27	0	0	0	0	0	0	80	30	0	0	0	0	0	0	0	0	0	0	294	0	0	0	0	0	0	0	0	0	0	0	0	0	0	0	0	0	0	0	0	0	0	0	0
CDI.85A	0	0	0	0	0	0	0	0	0	0	135	0	277	96	0	0	356	0	0	0	0	0	0	81	0	0	0	0	0	0	35	219	933	0	66	0	34	1173	0	0	85	0	0	97	0	0	0	0	0
CDI.85B	0	0	0	0	0	223	0	0	0	0	332	0	341	166	0	0	1104	0	0	0	0	0	170	105	43	0	0	0	0	0	43	615	1331	0	91	0	199	749	0	0	81	0	0	90	0	0	0	0	0
CDI.85C	0	0	0	0	0	271	0	0	0	0	575	0	175	228	0	0	1194	0	0	0	0	0	160	60	41	0	0	0	0	0	0	487	688	0	35	0	201	533	0	0	61	0	0	67	0	0	0	0	0
CDI.86A	0	0	0	0	0	556	0	0	0	0	306	0	49	470	0	0	0	0	0	0	0	0	539	159	0	0	0	0	0	0	0	211	18	0	41	0	0	129	0	0	49	0	53	92	0	0	0	0	0
CDI.86B	0	0	0	0	0	1167	0	0	0	0	195	0	24	241	0	0	0	0	0	0	0	0	524	173	0	0	0	0	0	0	0	266	12	0	50	0	56	147	0	0	35	0	0	52	0	0	0	0	0
CDI.86C	0	0	0	0	0	1419	0	0	0	0	163	0	46	168	0	0	0	0	0	0	0	0	684	88	11	0	0	0	0	0	0	269	0	0	0	0	59	117	0	0	47	0	0	0	0	0	17	0	0
CDI.90A	0	0	0	0	0	0	0	0	0	0	111	0	50	208	0	0	0	0	0	0	0	0	0	323	27	0	0	0	0	0	114	0	0	0	62	0	197	0	0	0	36	0	0	0	0	0	0	0	0
CDI.90B	0	0	0	0	0	0	0	0	0	0	176	0	211	784	0	0	0	0	0	0	0	0	0	302	322	0	0	0	0	0	321	0	0	0	90	0	515	0	0	0	316	0	0	0	0	0	0	0	0
CDI.90C	0	0	0	0	0	29	0	0	0	0	474	0	773	727	0	0	0	0	0	0	0	0	0	304	58	0	0	0	0	0	448	0	6	0	101	0	3400	0	0	0	171	0	0	0	0	0	0	0	0
CDI.99A	0	0	0	0	0	21	0	0	0	0	18	0	67	320	0	0	0	0	0	0	0	0	0	0	463	0	0	0	0	0	0	0	139	0	53	0	0	0	0	0	0	0	0	0	0	0	0	0	0
CDI.99B	0	0	0	0	0	15	0	0	0	0	0	0	33	535	0	0	13	0	0	0	0	0	0	0	31	0	0	0	0	0	0	0	136	0	19	0	0	0	0	0	0	0	0	0	0	0	0	0	0
CDI.99C	0	0	0	0	0	17	0	0	0	11	0	0	121	429	0	0	0	0	0	0	0	0	0	0	53	0	0	0	0	0	0	0	769	0	79	0	0	0	0	0	0	0	0	0	0	0	0	0	0
CDI.9A	0	0	0	0	0	1563	0	0	0	0	215	0	139	288	0	0	0	0	0	0	0	0	435	89	581	0	0	0	0	0	0	472	0	0	48	0	244	258	0	0	41	0	0	17	0	0	68	0	0
CDI.9B	0	0	0	0	0	1833	0	0	0	0	580	0	172	467	0	0	0	0	0	0	0	0	220	48	318	0	0	0	0	0	44	232	0	0	49	0	587	105	0	0	43	0	0	16	0	0	94	0	0
CDI.9C	0	0	0	0	0	1202	0	0	0	0	869	0	124	295	0	0	0	0	0	0	0	0	257	21	497	0	0	0	0	0	74	305	0	0	62	0	809	53	0	0	50	0	0	20	0	0	144	0	0
ERR139019	201983	362633	75055	1324	34804	0	10588	17186	155	0	0	62	0	0	69	597	0	42068	69	5804	1583	5995	0	0	0	7515	83	0	22927	24599	0	0	0	1086	0	1041	0	0	0	24489	0	21470	0	0	9446	24562	0	277	5
ERR139023	93553	130747	192972	162	59288	0	34521	9283	5186	0	0	502918	0	0	61	3322	0	46303	655	28144	8334	72122	0	0	0	2720	3046	0	9809	2238	0	0	0	22072	0	11999	0	0	0	30490	0	3121	0	0	25817	0	0	3458	18232
ERR139037	27	46	4432	65	129295	0	92425	49220	175057	0	0	0	0	0	8	46774	0	55551	1820	4912	63064	0	0	0	0	14684	18738	0	21493	4290	0	0	0	0	0	2959	0	0	0	73	0	6784	0	0	0	0	0	11883	0
ERR139062	41549	123138	158074	36457	75738	0	13565	48168	124	0	0	133	0	0	3357	100	0	7496	3914	4277	3202	43814	0	0	0	13585	11233	0	2939	14456	0	0	0	36170	0	16350	0	0	16811	474	0	11414	0	0	8364	196	0	85	0
ERR139071	19612	213305	82332	662	13114	0	44292	796	14614	0	0	268	0	0	38	2029	0	18149	53	766	11481	44585	0	0	0	1386	14881	0	12857	33076	0	0	0	28123	0	2686	0	0	17	214	0	4716	0	0	40436	25195	0	701	30
ERR139078	40079	102188	43926	2600	39902	0	31902	7506	83	0	0	119593	0	0	18426	123	0	6586	30	27079	10526	2036	0	0	0	19853	40270	0	18076	9200	0	0	0	9125	0	40512	0	0	41	8484	0	5493	0	0	31816	4418	0	160	79430
ERR139103	54530	78497	72012	12556	12712	0	26851	8163	32	0	0	78164	0	0	435319	0	0	11297	1015	1183	6014	8688	0	0	0	2430	9874	0	3763	4104	0	0	0	16782	0	684	0	0	15	17	0	8964	0	0	3650	44473	0	0	6
ERR139112	223688	42003	113689	753	53332	0	55644	41053	7250	0	0	35757	0	0	15195	1909	0	8314	54	47208	911	30655	0	0	0	13846	6750	0	6328	20936	0	0	0	0	0	40009	0	0	0	22905	0	26319	0	0	1300	23557	0	6255	0
ERR139138	225445	185738	440329	118836	15752	0	36267	58243	2185	0	0	852	0	0	25584	2902	0	4136	62	78	3664	121	0	0	0	121425	94244	0	51460	15162	0	0	0	147163	0	30478	0	0	149	38084	0	54715	0	0	7207	0	0	206	65
ERR139160	26370	68354	68676	20262	20143	0	111314	4983	3340	0	0	36881	0	0	5234	1443	0	13941	2396	4631	25919	22591	0	0	0	10602	58255	0	62238	87800	0	0	0	0	0	30280	0	0	41	336	0	15847	0	0	11311	0	0	292	18
ERR139162	37	33	18622	229	363716	0	69479	21549	45678	0	0	9	0	0	0	13344	0	62040	109053	83450	12977	0	0	0	0	28454	22153	0	15887	1338	0	0	0	0	0	0	0	0	0	151365	0	0	0	0	4	0	0	33153	0
ERR139171	60223	15388	213255	1620	7392	0	52442	14875	25678	0	0	211114	0	0	23	42742	0	20890	560	1455	14133	324	0	0	0	12092	30865	0	22680	28843	0	0	0	399	0	14125	0	0	0	443	0	27335	0	0	168	117581	0	45610	0
ERR139182	300424	90864	181327	488	19374	0	72153	2159	138	0	0	115	0	0	337	766	0	55779	32	2427	5334	220	0	0	0	14663	6493	0	17751	2658	0	0	0	1039	0	5395	0	0	0	7832	0	3849	0	0	6765	3322	0	469	13
ERR139213	342	418	179	41217	52	0	106	264	53	0	0	212	0	0	27981	50	0	151	103941	40	35	24	0	0	0	46	96	0	619	25	0	0	0	52	0	15	0	0	9	0	0	36	0	0	786	46	0	0	0
ERR139225	64351	100614	64528	10771	41507	0	53717	2523	209	0	0	21018	0	0	409	206	0	7100	4456	31993	27293	1636	0	0	0	21065	56699	0	27140	17295	0	0	0	0	0	11289	0	0	239170	683	0	9548	0	0	5743	4701	0	0	15451
ERR139233	137328	255	319148	712	33171	0	18903	55833	2872	0	0	22	0	0	21	0	0	28920	30870	27856	6143	30953	0	0	0	2263	4383	0	13775	2416	0	0	0	0	0	338	0	0	0	21153	0	27809	0	0	0	0	0	320	17
ERR139239	255840	43138	136641	356	85006	0	46269	83847	1880	0	0	102215	0	0	1397	2898	0	31532	17489	6941	2535	78313	0	0	0	16167	6449	0	1491	23435	0	0	0	0	0	5185	0	0	0	8794	0	5948	0	0	0	34798	0	891	0
ERR139242	39467	80472	87218	235	45052	0	53662	27209	21	0	0	21360	0	0	37	62	0	67856	27291	1100	31212	9716	0	0	0	77029	14546	0	39161	1888	0	0	0	14278	0	1585	0	0	51682	32	0	9592	0	0	7526	27559	0	26	0
ERR139295	162643	309311	39416	1569828	129419	0	66505	25717	260	0	0	21022	0	0	46	207	0	47200	650	11401	4107	3803	0	0	0	10740	46939	0	31786	60950	0	0	0	65550	0	121300	0	0	8272	299	0	50119	0	0	19376	15071	0	488	271754
ERR139308	185816	97453	912	331359	4297	0	30552	50903	0	0	0	246	0	0	333351	0	0	57	108673	75	8435	48940	0	0	0	433	4463	0	12	15	0	0	0	5056	0	67	0	0	34	1706	0	906	0	0	19	281	0	0	444
ERR139328	76	60	602	193	50099	0	39456	108874	247098	0	0	23	0	0	1056	23544	0	25240	25153	628	32539	0	0	0	0	79859	12388	0	38389	27267	0	0	0	0	0	0	0	0	0	5633	0	34735	0	0	9	0	0	205335	0
ERR139329	33	28	23460	336	170717	0	68357	35393	209747	0	0	17	0	0	45	58143	0	17843	104921	368	29163	0	0	0	0	7637	12195	0	644	5328	0	0	0	0	0	0	0	0	0	179	0	1320	0	0	62631	0	0	33179	0
ERR139338	67	35	0	0	92	0	162403	325333	331808	0	0	18	0	0	0	370950	0	0	5420	66	167602	0	0	0	0	12	21328	0	13083	27	0	0	0	0	0	0	0	0	0	245	0	42	0	0	10	0	0	40	0
ERR139346	0	51	155	4387	8942	0	104821	84732	77980	0	0	0	0	0	0	208941	0	94	25537	186867	44165	0	0	0	0	34	0	0	20	25437	0	0	0	0	0	26	0	0	0	50974	0	16442	0	0	16	0	0	76784	0
ERR139353	131899	259557	139133	8499	43068	0	7141	47978	883	0	0	39	0	0	64	1205	0	29119	3864	2162	34419	40582	0	0	0	23673	5783	0	28266	16518	0	0	0	3856	0	752	0	0	0	4923	0	10846	0	0	0	23936	0	0	5
ERR139364	266033	47096	79201	16792	10408	0	18725	3427	0	0	0	38	0	0	92190	136	0	49197	1733	1937	9604	42852	0	0	0	21000	1779	0	18457	14891	0	0	0	4584	0	618	0	0	0	49920	0	6122	0	0	1044	1978	0	0	20
ERR139377	52623	62171	48755	28553	21611	0	13694	5410	0	0	0	7171	0	0	162	455	0	6339	689	1662	2324	2353	0	0	0	18175	18311	0	11894	4131	0	0	0	16393	0	45059	0	0	71837	72	0	5980	0	0	14710	5444	0	38	7
ERR139387	71345	84145	81943	11861	9174	0	39357	25029	889	0	0	247	0	0	59	2697	0	29159	23012	5509	7087	30	0	0	0	3415	13823	0	3136	2478	0	0	0	0	0	8442	0	0	32	454	0	18945	0	0	0	0	0	145	11
ERR139404	17298	39996	19674	88495	14659	0	17874	3022	23608	0	0	2622	0	0	26	1890	0	11119	56	7274	2837	15461	0	0	0	4316	8319	0	2982	5979	0	0	0	2375	0	11455	0	0	6	30	0	2261	0	0	1321	388	0	2527	0
ERR139425	105154	22985	60157	3723	4742	0	6767	701	18	0	0	4399	0	0	3913	382	0	8634	2719	536	3338	20860	0	0	0	4943	339	0	545	2917	0	0	0	798	0	742	0	0	0	101	0	689	0	0	4214	4036	0	0	0
ERR139432	33	61	750	0	167207	0	238156	151136	236206	0	0	0	0	0	0	147594	0	35500	103943	56890	78154	0	0	0	0	34	0	0	10	22410	0	0	0	0	0	38	0	0	0	787	0	0	0	0	6	0	0	52	0
ERR139446	41353	94907	30685	947	20846	0	8752	13778	1716	0	0	46994	0	0	15	1472	0	0	570	112967	130	32776	0	0	0	10717	518	0	149	640	0	0	0	29744	0	44782	0	0	36	7976	0	852	0	0	30026	6859	0	103	45
ERR139449	174794	57674	123326	138559	23112	0	30475	5823	3937	0	0	43368	0	0	84	13322	0	36171	766	68842	13007	12182	0	0	0	7638	6718	0	5910	21603	0	0	0	75117	0	2153	0	0	0	16	0	16560	0	0	81	144	0	7442	0
ERR139457	268967	124766	15304	10273	85683	0	39454	12166	0	0	0	29	0	0	115	43	0	11574	42627	15	24047	38768	0	0	0	9379	1228	0	174	8349	0	0	0	11708	0	98	0	0	37	1973	0	368	0	0	11	1229	0	108	25
ERR139479	262860	209869	79465	94	131670	0	26668	1311	209	0	0	31029	0	0	1620	418	0	58037	5047	20281	6972	95630	0	0	0	3737	2435	0	1414	348	0	0	0	14237	0	11082	0	0	0	5721	0	10707	0	0	13192	13757	0	50	59
ERR139484	21403	42142	45463	144	9260	0	3213	1104	49	0	0	16398	0	0	47	0	0	941	101	2275	5162	234	0	0	0	10599	9488	0	1227	1829	0	0	0	18302	0	20230	0	0	37	180	0	5497	0	0	6082	2545	0	0	94
ERR139492	295217	98479	44662	44620	1397	0	41289	85947	0	0	0	3467	0	0	127402	2370	0	5441	60038	23	14680	48836	0	0	0	11531	2982	0	23788	28514	0	0	0	8931	0	844	0	0	0	13620	0	3174	0	0	3419	0	0	0	16
ERR139502	156851	71709	23902	1198	156058	0	14311	79596	92723	0	0	9	0	0	0	8130	0	21121	25751	32947	19377	0	0	0	0	24458	3630	0	49605	22870	0	0	0	0	0	5588	0	0	0	16236	0	14223	0	0	5	0	0	9967	0
ERR139529	28870	83445	36990	33980	18082	0	25660	2549	16	0	0	12727	0	0	1791	48	0	2098	212	2743	6529	1522	0	0	0	13789	17786	0	4952	10585	0	0	0	8480	0	27913	0	0	107630	166	0	8446	0	0	7714	52011	0	68	39887
ERR139532	51591	258687	142842	14474	30211	0	82491	1085	12745	0	0	9502	0	0	22	647	0	12211	7662	2923	25321	1164	0	0	0	29182	68174	0	28966	36047	0	0	0	1908	0	5763	0	0	82	5962	0	24840	0	0	124648	7509	0	648	19
SRR2937659	0	0	0	0	0	0	0	0	0	0	0	0	0	0	0	0	0	0	0	0	0	0	0	0	0	0	0	0	0	0	0	0	0	0	0	0	0	0	0	0	0	0	0	0	0	0	0	0	0
SRR2937660	0	0	0	0	0	0	0	0	0	0	0	0	0	0	0	0	0	0	0	0	0	0	0	0	0	0	0	0	0	0	0	0	0	0	0	0	0	0	0	0	0	0	0	0	0	0	0	0	0
SRR2937663	0	0	0	0	0	0	0	0	0	0	0	0	0	0	0	0	0	0	0	0	0	0	0	0	0	0	0	0	0	0	0	0	0	0	0	0	0	0	0	0	0	0	0	0	0	0	0	0	0
SRR2937664	0	0	0	0	0	0	0	0	0	0	0	0	0	0	0	0	0	0	0	0	0	0	0	0	0	0	0	0	0	0	0	0	0	0	0	0	0	0	0	0	0	0	0	0	0	0	0	0	0
SRR2937673	0	0	0	0	0	0	0	0	0	0	0	0	0	0	0	0	0	0	0	0	0	0	0	0	0	0	0	0	0	0	0	0	0	0	0	0	0	0	0	0	0	0	0	0	0	0	0	0	0
SRR2937674	0	0	0	0	0	0	0	0	0	0	0	0	0	0	0	0	0	0	0	0	0	0	0	0	0	0	0	0	0	0	0	0	0	0	0	0	0	0	0	0	0	0	0	0	0	0	0	0	0
SRR2937675	0	0	0	0	0	0	0	0	0	0	0	0	0	0	0	0	0	0	0	0	0	0	0	0	0	0	0	0	0	0	0	0	0	0	0	0	0	0	0	0	0	0	0	0	0	0	0	0	0
SRR2937676	0	0	0	0	0	0	0	0	0	0	0	0	0	0	0	0	0	0	0	0	0	0	0	0	0	0	0	0	0	0	0	0	0	0	0	0	0	0	0	0	0	0	0	0	0	0	0	0	0
SRR2937690	0	0	0	0	0	0	0	0	0	0	0	0	0	0	0	0	0	0	0	0	0	0	0	0	0	0	0	0	0	0	0	0	0	0	0	0	0	0	0	0	0	0	0	0	0	0	0	0	0
SRR2937691	0	0	0	0	0	0	0	0	0	0	0	0	0	0	0	0	0	0	0	0	0	0	0	0	0	0	0	0	0	0	0	0	0	0	0	0	0	0	0	0	0	0	0	0	0	0	0	0	0
SRR2937692	0	0	0	0	0	0	0	0	0	0	0	0	0	0	0	0	0	0	0	0	0	0	0	0	0	0	0	0	0	0	0	0	0	0	0	0	0	0	0	0	0	0	0	0	0	0	0	0	0
SRR2937693	0	0	0	0	0	0	0	0	0	0	0	0	0	0	0	0	0	0	0	0	0	0	0	0	0	0	0	0	0	0	0	0	0	0	0	0	0	0	0	0	0	0	0	0	0	0	0	0	0
SRR2937701	0	0	0	0	0	0	0	0	0	0	0	0	0	0	0	0	0	0	0	0	0	0	0	0	0	0	0	0	0	0	0	0	0	0	0	0	0	0	0	0	0	0	0	0	0	0	0	0	0
SRR2937718	0	0	0	0	0	0	0	0	0	0	0	0	0	0	0	0	0	0	0	0	0	0	0	0	0	0	0	0	0	0	0	0	0	0	0	0	0	0	0	0	0	0	0	0	0	0	0	0	0
SRR2937742	0	0	0	0	0	0	0	0	0	0	0	0	0	0	0	0	0	0	0	0	0	0	0	0	0	0	0	0	0	0	0	0	0	0	0	0	0	0	0	0	0	0	0	0	0	0	0	0	0
SRR2937765	0	0	0	0	0	0	0	0	0	0	0	0	0	0	0	0	0	0	0	0	0	0	0	0	0	0	0	0	0	0	0	0	0	0	0	0	0	0	0	0	0	0	0	0	0	0	0	0	0
SRR2937766	0	0	0	0	0	0	0	0	0	0	0	0	0	0	0	0	0	0	0	0	0	0	0	0	0	0	0	0	0	0	0	0	0	0	0	0	0	0	0	0	0	0	0	0	0	0	0	0	0
SRR2937767	0	0	0	0	0	0	0	0	0	0	0	0	0	0	0	0	0	0	0	0	0	0	0	0	0	0	0	0	0	0	0	0	0	0	0	0	0	0	0	0	0	0	0	0	0	0	0	0	0
SRR2937786	0	0	0	0	0	0	0	0	0	0	0	0	0	0	0	0	0	0	0	0	0	0	0	0	0	0	0	0	0	0	0	0	0	0	0	0	0	0	0	0	0	0	0	0	0	0	0	0	0
SRR2937787	0	0	0	0	0	0	0	0	0	0	0	0	0	0	0	0	0	0	0	0	0	0	0	0	0	0	0	0	0	0	0	0	0	0	0	0	0	0	0	0	0	0	0	0	0	0	0	0	0
SRR2937793	0	0	0	0	0	0	0	0	0	0	0	0	0	0	0	0	0	0	0	0	0	0	0	0	0	0	0	0	0	0	0	0	0	0	0	0	0	0	0	0	0	0	0	0	0	0	0	0	0
SRR2937794	0	0	0	0	0	0	0	0	0	0	0	0	0	0	0	0	0	0	0	0	0	0	0	0	0	0	0	0	0	0	0	0	0	0	0	0	0	0	0	0	0	0	0	0	0	0	0	0	0
SRR2937795	0	0	0	0	0	0	0	0	0	0	0	0	0	0	0	0	0	0	0	0	0	0	0	0	0	0	0	0	0	0	0	0	0	0	0	0	0	0	0	0	0	0	0	0	0	0	0	0	0
SRR2937796	0	0	0	0	0	0	0	0	0	0	0	0	0	0	0	0	0	0	0	0	0	0	0	0	0	0	0	0	0	0	0	0	0	0	0	0	0	0	0	0	0	0	0	0	0	0	0	0	0
SRR2937808	0	0	0	0	0	0	0	0	0	0	0	0	0	0	0	0	0	0	0	0	0	0	0	0	0	0	0	0	0	0	0	0	0	0	0	0	0	0	0	0	0	0	0	0	0	0	0	0	0
SRR2937820	0	0	0	0	0	0	0	0	0	0	0	0	0	0	0	0	0	0	0	0	0	0	0	0	0	0	0	0	0	0	0	0	0	0	0	0	0	0	0	0	0	0	0	0	0	0	0	0	0
SRR2937827	0	0	0	0	0	0	0	0	0	0	0	0	0	0	0	0	0	0	0	0	0	0	0	0	0	0	0	0	0	0	0	0	0	0	0	0	0	0	0	0	0	0	0	0	0	0	0	0	0
SRR2937828	0	0	0	0	0	0	0	0	0	0	0	0	0	0	0	0	0	0	0	0	0	0	0	0	0	0	0	0	0	0	0	0	0	0	0	0	0	0	0	0	0	0	0	0	0	0	0	0	0
SRR2937829	0	0	0	0	0	0	0	0	0	0	0	0	0	0	0	0	0	0	0	0	0	0	0	0	0	0	0	0	0	0	0	0	0	0	0	0	0	0	0	0	0	0	0	0	0	0	0	0	0
SRR2937833	0	0	0	0	0	0	0	0	0	0	0	0	0	0	0	0	0	0	0	0	0	0	0	0	0	0	0	0	0	0	0	0	0	0	0	0	0	0	0	0	0	0	0	0	0	0	0	0	0
SRR2937834	0	0	0	0	0	0	0	0	0	0	0	0	0	0	0	0	0	0	0	0	0	0	0	0	0	0	0	0	0	0	0	0	0	0	0	0	0	0	0	0	0	0	0	0	0	0	0	0	0
SRR2937880	0	0	0	0	0	0	0	0	0	0	0	0	0	0	0	0	0	0	0	0	0	0	0	0	0	0	0	0	0	0	0	0	0	0	0	0	0	0	0	0	0	0	0	0	0	0	0	0	0
SRR2937904	0	0	0	0	0	0	0	0	0	0	0	0	0	0	0	0	0	0	0	0	0	0	0	0	0	0	0	0	0	0	0	0	0	0	0	0	0	0	0	0	0	0	0	0	0	0	0	0	0
SRR2937905	0	0	0	0	0	0	0	0	0	0	0	0	0	0	0	0	0	0	0	0	0	0	0	0	0	0	0	0	0	0	0	0	0	0	0	0	0	0	0	0	0	0	0	0	0	0	0	0	0
SRR2937906	0	0	0	0	0	0	0	0	0	0	0	0	0	0	0	0	0	0	0	0	0	0	0	0	0	0	0	0	0	0	0	0	0	0	0	0	0	0	0	0	0	0	0	0	0	0	0	0	0
SRR2937955	0	0	0	0	0	0	0	0	0	0	0	0	0	0	0	0	0	0	0	0	0	0	0	0	0	0	0	0	0	0	0	0	0	0	0	0	0	0	0	0	0	0	0	0	0	0	0	0	0
SRR2937956	0	0	0	0	0	0	0	0	0	0	0	0	0	0	0	0	0	0	0	0	0	0	0	0	0	0	0	0	0	0	0	0	0	0	0	0	0	0	0	0	0	0	0	0	0	0	0	0	0
SRR2937957	0	0	0	0	0	0	0	0	0	0	0	0	0	0	0	0	0	0	0	0	0	0	0	0	0	0	0	0	0	0	0	0	0	0	0	0	0	0	0	0	0	0	0	0	0	0	0	0	0
SRR2937958	0	0	0	0	0	0	0	0	0	0	0	0	0	0	0	0	0	0	0	0	0	0	0	0	0	0	0	0	0	0	0	0	0	0	0	0	0	0	0	0	0	0	0	0	0	0	0	0	0
ERR3017725	0	0	0	0	0	0	0	0	0	48	0	0	1093	150	0	0	0	0	0	0	0	0	0	812	880	0	0	0	0	0	1014	0	0	0	0	0	0	15	0	0	10	0	0	45	0	0	0	0	0
ERR3017761	0	0	0	0	0	0	0	0	0	0	0	0	63	233	0	0	0	0	0	0	0	0	0	119	251	0	0	0	0	0	0	0	0	0	0	0	0	0	0	0	14	0	403	0	0	0	0	0	0
ERR3017816	0	0	0	0	0	0	0	0	0	12	71	0	152	80	0	0	0	0	0	0	0	0	0	94	289	0	0	0	0	0	2173	0	0	0	301	0	0	0	0	0	0	0	0	0	0	0	0	0	0
ERR3017870	0	0	0	0	0	0	0	0	0	628	100	0	23	831	0	0	0	0	0	0	0	0	0	48	8	0	0	0	0	0	32	0	0	0	0	0	20	0	0	0	0	0	1027	0	0	0	0	0	0
ERR3017920	0	0	0	0	0	0	0	0	0	22	0	0	280	153	0	0	0	0	0	0	0	0	0	110	1078	0	0	0	0	0	645	0	0	0	118	0	0	7	0	0	14	0	677	131	0	0	0	0	0
ERR3017970	0	0	0	0	0	0	0	0	0	24	22	0	198	94	0	0	0	0	0	0	0	0	0	109	22	0	0	0	0	0	141	0	0	0	158	0	0	0	0	0	10	0	756	0	0	0	0	0	0
ERR3018008	0	0	0	0	0	0	0	0	0	56	0	0	405	191	0	0	0	0	0	0	0	0	0	193	23	0	0	0	0	0	518	0	0	0	0	0	0	0	0	0	17	0	1253	0	0	0	0	0	0
ERR3018061	0	0	0	0	0	0	0	0	0	176	73	0	120	297	0	0	0	0	0	0	0	0	0	0	84	0	0	0	0	0	279	0	0	0	254	0	0	0	0	0	0	0	1604	72	0	0	0	0	0
ERR3018117	0	0	0	0	0	0	0	0	0	419	58	0	20	504	0	0	0	0	0	0	0	0	0	0	13	0	0	0	0	0	0	0	0	0	0	0	0	14	0	0	23	0	103	18	0	0	0	0	0
ERR3018169	0	0	0	0	0	0	0	0	0	101	0	0	94	549	0	0	0	0	0	0	0	0	0	0	147	0	0	0	0	0	153	0	0	0	119	0	45	0	0	0	0	0	232	0	0	0	0	0	0
ERR3018221	0	0	0	0	0	0	0	0	0	12	4	0	466	0	0	0	0	0	0	0	0	0	0	0	308	0	0	0	0	0	0	0	0	0	1280	0	270	0	0	0	9	0	0	0	0	0	0	0	0
ERR3018277	0	0	0	0	0	0	0	0	0	92	324	0	135	1308	0	0	0	0	0	0	0	0	0	612	136	0	0	0	0	0	658	0	0	0	0	0	0	0	0	0	75	0	132	58	0	0	0	0	0
ERR3018333	0	0	0	0	0	0	0	0	0	27	14	0	473	577	0	0	0	0	0	0	0	0	0	635	44	0	0	19	0	0	53	0	0	0	0	0	0	0	0	0	14	0	0	30	0	0	0	0	0
ERR3018386	0	0	0	0	0	0	0	0	0	140	0	0	462	88	0	0	0	0	0	0	0	0	0	86	972	0	0	72	0	0	935	0	0	0	39	0	23	0	0	0	0	0	0	0	0	0	0	0	0
ERR3018438	0	0	0	0	0	0	0	0	0	0	0	0	232	0	0	0	0	0	0	0	0	0	0	217	347	0	0	0	0	0	83	0	0	0	0	0	0	138	0	0	0	0	48	0	0	0	0	0	0
ERR3018494	0	0	0	0	0	0	0	0	0	26	0	0	503	28	0	0	0	0	0	0	0	0	0	180	22	0	0	0	0	0	0	0	0	0	0	0	0	203	0	0	15	0	85	17	0	0	0	0	0
ERR3018539	0	0	0	0	0	0	0	0	0	25	39	0	58	188	0	0	0	0	0	0	0	0	0	116	25	0	0	0	0	0	292	0	0	0	0	0	0	37	0	0	6	0	410	50	0	0	0	0	0
ERR3018598	0	0	0	0	0	0	0	0	0	0	0	0	1115	0	0	0	0	0	0	0	0	0	0	0	0	0	0	0	0	0	3169	0	0	0	0	0	0	281	0	0	15	0	0	0	0	0	0	0	0
ERR3018652	0	0	0	0	0	0	0	0	0	22	0	0	105	29	0	0	0	0	0	0	0	0	0	1748	126	0	0	0	0	0	556	0	0	0	105	0	8	24	0	0	0	0	204	96	0	0	0	0	0
ERR3018709	0	0	0	0	0	73	0	0	0	127	80	0	117	630	0	0	0	0	0	0	0	0	0	674	51	0	0	0	0	0	414	0	0	0	0	0	56	0	0	0	23	0	176	14	0	0	0	0	0
ERR3018767	0	0	0	0	0	0	0	0	0	104	119	0	563	130	0	0	0	0	0	0	0	0	0	383	0	0	0	56	0	0	263	0	0	0	0	0	0	4	0	0	0	0	350	0	0	0	0	0	0
ERR3018823	0	0	0	0	0	4	0	0	0	495	115	0	168	566	0	0	0	0	0	0	0	0	0	31	24	0	0	0	0	0	169	0	0	0	0	0	0	36	0	0	0	0	423	46	0	0	0	0	0
ERR3018881	0	0	0	0	0	0	0	0	0	83	129	0	48	1062	0	0	0	0	0	0	0	0	0	111	373	0	0	0	0	0	0	0	0	0	89	0	0	0	0	0	0	0	0	0	0	0	0	0	0
ERR3018911	0	0	0	0	0	0	0	0	0	0	30	0	224	0	0	0	0	0	0	0	0	0	0	92	43	0	0	0	0	0	306	0	0	0	109	0	0	26	0	0	10	0	680	0	0	0	0	0	0
ERR3018963	0	0	0	0	0	0	0	0	0	41	0	0	1372	21	0	0	0	0	0	0	0	0	0	42	0	0	0	0	0	0	269	0	0	0	0	0	0	1457	0	0	80	0	539	0	0	0	0	0	0
ERR3019009	0	0	0	0	0	0	0	0	0	9	0	0	413	248	0	0	0	0	0	0	0	0	0	177	23	0	0	0	0	0	95	0	0	0	0	0	0	212	0	0	127	0	139	94	0	0	0	0	0
ERR3019052	0	0	0	0	0	0	0	0	0	0	419	0	0	0	0	0	0	0	0	0	0	0	0	0	21	0	0	0	0	0	545	0	0	0	853	0	155	0	0	0	0	0	694	0	0	0	0	0	0
ERR3019080	0	0	0	0	0	14	0	0	0	68	289	0	99	192	0	0	0	0	0	0	0	0	0	0	1313	0	0	0	0	0	156	0	0	0	1540	0	7	0	0	0	21	0	0	0	0	0	0	0	0
ERR3019129	0	0	0	0	0	0	0	0	0	50	0	0	1323	468	0	0	0	0	0	0	0	0	0	71	164	0	0	0	0	0	219	0	284	0	205	0	0	186	0	0	61	0	987	0	0	0	0	0	0
ERR3019140	0	0	0	0	0	0	0	0	0	61	0	0	392	587	0	0	0	0	0	0	0	0	0	44	27	0	0	0	0	0	42	0	0	0	0	0	0	0	0	0	7	0	0	44	0	0	0	0	0
ERR3019182	0	0	0	0	0	0	0	0	0	0	39	0	1416	107	0	0	0	0	0	0	0	0	0	65	0	0	0	0	0	0	921	0	0	0	95	0	24	110	0	0	0	0	213	122	0	0	0	0	0
ERR3019231	0	0	0	0	0	0	0	0	0	3990	25	0	98	119	0	0	0	0	0	0	0	0	0	84	27	0	0	608	0	0	166	0	0	0	77	0	15	0	0	0	11	0	92	0	0	0	0	0	0
ERR3019261	0	0	0	0	0	0	0	0	0	53	104	0	343	231	0	0	0	0	0	0	0	0	0	337	95	0	0	0	0	0	39	0	0	0	0	0	0	153	0	0	25	0	961	13	0	0	0	0	0
ERR3019282	0	0	0	0	0	0	0	0	0	0	68	0	416	1406	0	0	0	0	0	0	0	0	0	147	23	0	0	0	0	0	45	0	0	0	89	0	0	10	0	0	47	0	242	0	0	0	0	0	0
ERR3019314	0	0	0	0	0	3	0	0	0	0	0	0	478	75	0	0	0	0	0	0	0	0	0	74	0	0	0	0	0	0	781	0	0	0	724	0	0	0	0	0	52	0	0	6	0	0	0	0	0
ERR3019370	0	0	0	0	0	0	0	0	0	0	84	0	187	252	0	0	0	0	0	0	0	0	0	138	873	0	0	0	0	0	912	0	0	0	47	0	0	0	0	0	29	0	266	30	0	0	0	0	0
ERR3019429	0	0	0	0	0	0	0	0	0	0	433	0	184	127	0	0	0	0	0	0	0	0	0	297	124	0	0	0	0	0	375	0	0	0	141	0	2	0	0	0	17	0	286	0	0	0	0	0	0
ERR3019483	0	0	0	0	0	0	0	0	0	35	44	0	248	0	0	0	0	0	0	0	0	0	0	0	226	0	0	0	0	0	86	0	0	0	38	0	25	0	0	0	0	0	0	0	0	0	0	0	0
ERR3019537	0	0	0	0	0	0	0	0	0	0	270	0	345	1061	0	0	0	0	0	0	0	0	0	1014	8	0	0	0	0	0	84	0	0	0	41	0	0	64	0	0	35	0	0	0	0	0	0	0	0
ERR3019593	0	0	0	0	0	0	0	0	0	0	83	0	171	268	0	0	0	0	0	0	0	0	0	0	87	0	0	0	0	0	209	0	67	0	0	0	13	0	0	0	19	0	453	0	0	0	0	0	0
ERR3019648	0	0	0	0	0	0	0	0	0	30	25	0	136	224	0	0	0	0	0	0	0	0	0	421	0	0	0	0	0	0	684	0	0	0	434	0	0	0	0	0	39	0	1316	103	0	0	0	0	0
ERR3019700	0	0	0	0	0	0	0	0	0	567	550	0	0	137	0	0	0	0	0	0	0	0	0	119	21	0	0	0	0	0	108	0	0	0	0	0	0	0	0	0	0	0	0	17	0	0	0	0	0
ERR3019754	0	0	0	0	0	33	0	0	0	287	60	0	243	535	0	0	0	0	0	0	0	0	0	375	0	0	0	0	0	0	0	0	0	0	0	0	0	0	0	0	12	0	68	0	0	0	0	0	0
ERR3019810	0	0	0	0	0	0	0	0	0	30	21	0	36	0	0	0	0	0	0	0	0	0	0	6	616	0	0	0	0	0	525	0	0	0	96	0	6	0	0	0	14	0	36	34	0	0	0	0	0
ERR3019860	0	0	0	0	0	0	0	0	0	0	0	0	339	141	0	0	0	0	0	0	0	0	0	1049	733	0	0	0	0	0	218	0	0	0	0	0	0	140	0	0	58	0	913	68	0	0	0	0	0
ERR3019889	0	0	0	0	0	0	0	0	0	232	86	0	33	60	0	0	0	0	0	0	0	0	0	10	64	0	0	0	0	0	765	0	0	0	56	0	0	0	0	0	0	0	104	0	0	0	0	0	0
ERR3019913	0	0	0	0	0	0	0	0	0	30	2778	0	59	0	0	0	0	0	0	0	0	0	22	22	252	0	0	0	0	0	778	0	0	0	278	0	37	0	0	0	0	0	0	32	0	0	0	0	0
ERR3019962	0	0	0	0	0	0	0	0	0	33	0	0	117	64	0	0	0	0	0	0	0	0	0	369	0	0	0	0	0	0	317	0	0	0	0	0	0	0	0	0	16	0	371	13	0	0	0	0	0
ERR3019988	0	0	0	0	0	0	0	0	0	155	0	0	37	341	0	0	0	0	0	0	0	0	0	778	527	0	0	31	0	0	0	0	0	0	0	0	0	65	0	0	0	0	63	0	0	0	0	0	0
ERR3020009	0	0	0	0	0	0	0	0	0	0	0	0	153	103	0	0	0	0	0	0	0	0	0	172	100	0	0	0	0	0	620	0	0	0	102	0	0	0	0	0	48	0	0	0	0	0	0	0	0
ERR3020033	0	0	0	0	0	0	0	0	0	21	0	0	39	379	0	0	0	0	0	0	0	0	0	15	73	0	0	0	0	0	732	0	0	0	853	0	0	5	0	0	0	0	482	0	0	0	0	0	0
ERR3020055	0	0	0	0	0	0	0	0	0	93	0	0	99	326	0	0	0	0	0	0	0	0	0	38	24	0	0	0	0	0	0	0	0	0	120	0	0	715	0	0	204	0	620	0	0	0	0	0	0
ERR3020076	0	0	0	0	0	0	0	0	0	45	119	0	148	118	0	0	0	0	0	0	0	0	0	8	17	0	0	0	0	0	540	0	0	0	82	0	0	0	0	0	0	0	436	0	0	0	0	0	0
ERR3020096	0	0	0	0	0	0	0	0	0	210	71	0	70	685	0	0	0	0	0	0	0	0	0	542	140	0	0	0	0	0	112	0	0	0	0	0	0	477	0	0	7	0	154	0	0	0	0	0	0
ERR3020111	0	0	0	0	0	3	0	0	0	585	0	0	38	282	0	0	0	0	0	0	0	0	0	0	107	0	0	0	0	0	67	0	0	0	0	0	0	110	0	0	9	0	120	15	0	0	0	0	0
[truncated: 5,000 more columns]
