# Supplementary material for: Gut microbiomes of agropastoral children from the Adadle region of Ethiopia reflect their unique dietary habits
Source: Sci Rep. 2023 Dec 1;13:21342. doi: 10.1038/s41598-023-47748-8 (PMC10696028; doi:10.1038/s41598-023-47748-8)
Supplement: Supplementary file 6 — Supplementary Information 6. [file 41598_2023_47748_MOESM6_ESM.xlsx]

## Sheet: Sequencing_info
Dataset:	Primer set 1	v4.SA501-v4.SA508/v4.SA701-v4.SA712
	#Samples	mean	max	min	sd	sum	<10'000	n_taxa
Adadle	54	70969.7	199883	9797	34437.6	3832363	1	1294
CAR	274	20305.1	96802	5043	14043.1	5563586	66	2197
Madagascar	431	26409.7	121837	5049	20630	11382601	64	1900
Dataset:	Primer set 2	515F/806R
	#Samples	mean	max	min	sd	sum	<10'000	n_taxa
Adadle	13	7608.31	13840	5401	2421.53	98908	11	1197
Cameroon	5	25026.4	71662	7337	26325.9	125132	1	506
Tanzania	35	11858.9	20532	6601	3293.62	415063	14	697
China	24	50409	73522	12407	16515.4	1209817	0	789
Peru_traditional	11	85223.2	122752	6829	41163.6	937455	1	826
Sweden	335	94199.9	312420	15608	54611.4	31556981	0	4692
USA	149	75651.1	1715660	5007	290421	11272008	70	3662
Venezuela	19	1.36069e+06	2094496	450188	442952	25853064	0	1240
Malawi	13	1.88741e+06	4931217	637233	1.06571e+06	24536392	0	1209
Peru_transitional	8	9059	15430	5474	3295.47	72472	5	236
El Salvador	29	14055.9	29324	6393	5358.78	407620	4	440
Bangladesh	51	9370.53	18383	5146	3224.98	477897	35	557

## Sheet: Prev_phylum
Dataset: Primer set 2 515F/806R					Dataset: Primer set 1 v4.SA501-v4.SA508/v4.SA701-v4.SA712
Prevalence	TotalAbundance	Kingdom	Phylum		Prevalence	TotalAbundance	Kingdom	Phylum
13	79542	Bacteria	Firmicutes		54	696698	Bacteria	Actinobacteriota
11	7073	Bacteria	Proteobacteria		45	320462	Bacteria	Verrucomicrobiota
13	6168	Bacteria	Bacteroidota		54	2424679	Bacteria	Firmicutes
12	5957	Bacteria	Actinobacteriota		54	233394	Bacteria	Proteobacteria
2	52	Bacteria	Desulfobacterota		54	145415	Bacteria	Bacteroidota
3	69	Bacteria	Verrucomicrobiota		2	8897	Archaea	Euryarchaeota
2	44	Bacteria	Fusobacteriota		17	1042	Bacteria	Desulfobacterota
1	3	Bacteria	Planctomycetota		17	592	Bacteria	Planctomycetota
					15	720	Bacteria	Fusobacteriota
					6	178	Bacteria	Campylobacterota
					2	60	Bacteria	Patescibacteria
					5	69	Bacteria	Elusimicrobiota
					1	20	Bacteria	Cyanobacteria
					2	19	Bacteria	Spirochaetota
					3	21	Bacteria	Myxococcota
					6	41	Archaea	Crenarchaeota
					2	13	Bacteria	Gemmatimonadota
					1	7	Bacteria	Fibrobacterota
					4	21	Bacteria	Acidobacteriota
					1	5	Bacteria	Dependentiae
					1	4	Bacteria	Bdellovibrionota
					1	4	Bacteria	Chloroflexi
					1	2	Bacteria	Nitrospirota

## Sheet: RA_phylum
Dataset: Primer set 2 515F/806R								Dataset: Primer set 1 v4.SA501-v4.SA508/v4.SA701-v4.SA712
	Kingdom	Phylum	Rel_abun	Min	Max	Standard_dev			Kingdom	Phylum	Rel_abun	Min	Max	Standard_dev
Firmicutes	Bacteria	Firmicutes	80.136	41.098	93.125	14.88		Actinobacteriota	Bacteria	Actinobacteriota	16.817	0.433	65.601	15.053
Proteobacteria	Bacteria	Proteobacteria	6.995	0	23.133	7.868		Verrucomicrobiota	Bacteria	Verrucomicrobiota	4.916	0	63.352	14.045
Bacteroidota	Bacteria	Bacteroidota	6.921	0.327	34.857	9.734		Firmicutes	Bacteria	Firmicutes	68.433	17.848	98.529	19.511
Actinobacteriota	Bacteria	Actinobacteriota	5.781	0	12.867	4.119		Proteobacteria	Bacteria	Proteobacteria	6.035	0.04	36.168	8.775
Desulfobacterota	Bacteria	Desulfobacterota	0.049	0	0.415	0.125		Bacteroidota	Bacteria	Bacteroidota	3.46	0.043	33.892	6.298
Verrucomicrobiota	Bacteria	Verrucomicrobiota	0.07	0	0.578	0.165		Euryarchaeota	Archaea	Euryarchaeota	0.24	0	12.937	1.76
Fusobacteriota	Bacteria	Fusobacteriota	0.046	0	0.504	0.14		Desulfobacterota	Bacteria	Desulfobacterota	0.045	0	0.945	0.162
Planctomycetota	Bacteria	Planctomycetota	0.003	0	0.044	0.012		Planctomycetota	Bacteria	Planctomycetota	0.018	0	0.725	0.099
								Campylobacterota	Bacteria	Campylobacterota	0.003	0	0.116	0.016
								Fusobacteriota	Bacteria	Fusobacteriota	0.023	0	0.494	0.08
								Patescibacteria	Bacteria	Patescibacteria	0.002	0	0.082	0.011
								Elusimicrobiota	Bacteria	Elusimicrobiota	0.002	0	0.07	0.01
								Cyanobacteria	Bacteria	Cyanobacteria	0.001	0	0.039	0.005
								Spirochaetota	Bacteria	Spirochaetota	0.001	0	0.042	0.006
								Myxococcota	Bacteria	Myxococcota	0.001	0	0.057	0.008
								Crenarchaeota	Archaea	Crenarchaeota	0.001	0	0.02	0.004
								Gemmatimonadota	Bacteria	Gemmatimonadota	0	0	0.01	0.002
								Fibrobacterota	Bacteria	Fibrobacterota	0	0	0.01	0.001
								Dependentiae	Bacteria	Dependentiae	0	0	0.015	0.002
								Bdellovibrionota	Bacteria	Bdellovibrionota	0.001	0	0.041	0.006
								Chloroflexi	Bacteria	Chloroflexi	0	0	0.005	0.001
								Acidobacteriota	Bacteria	Acidobacteriota	0.001	0	0.031	0.005
								Nitrospirota	Bacteria	Nitrospirota	0	0	0.002	0

## Sheet: Prev_fam
Dataset: Primer set 2 515F/806R					Dataset: Primer set 1 v4.SA501-v4.SA508/v4.SA701-v4.SA712
Prevalence	TotalAbundance	Kingdom	Phylum	Class	Order	Family			Prevalence	TotalAbundance	Kingdom	Phylum	Class	Order	Family
12	24899	Bacteria	Firmicutes	Bacilli	Lactobacillales	Streptococcaceae			6	41	Archaea	Crenarchaeota	Nitrososphaeria	Nitrososphaerales	Nitrososphaeraceae
13	12169	Bacteria	Firmicutes	Bacilli	Erysipelotrichales	Erysipelatoclostridiaceae			2	8897	Archaea	Euryarchaeota	Methanobacteria	Methanobacteriales	Methanobacteriaceae
10	6765	Bacteria	Proteobacteria	Gammaproteobacteria	Enterobacterales	Enterobacteriaceae			54	492653	Bacteria	Actinobacteriota	Actinobacteria	Bifidobacteriales	Bifidobacteriaceae
13	18132	Bacteria	Firmicutes	Clostridia	Lachnospirales	Lachnospiraceae			54	383139	Bacteria	Firmicutes	Bacilli	Erysipelotrichales	Erysipelatoclostridiaceae
12	11132	Bacteria	Firmicutes	Bacilli	Erysipelotrichales	Erysipelotrichaceae			54	224574	Bacteria	Proteobacteria	Gammaproteobacteria	Enterobacterales	Enterobacteriaceae
12	5500	Bacteria	Bacteroidota	Bacteroidia	Bacteroidales	Prevotellaceae			54	471535	Bacteria	Firmicutes	Bacilli	Lactobacillales	Streptococcaceae
12	5733	Bacteria	Firmicutes	Clostridia	Oscillospirales	Ruminococcaceae			54	809699	Bacteria	Firmicutes	Clostridia	Lachnospirales	Lachnospiraceae
10	2058	Bacteria	Actinobacteriota	Coriobacteriia	Coriobacteriales	Coriobacteriaceae			54	248146	Bacteria	Firmicutes	Clostridia	Oscillospirales	Ruminococcaceae
8	2187	Bacteria	Actinobacteriota	Coriobacteriia	Coriobacteriales	Eggerthellaceae			53	67234	Bacteria	Actinobacteriota	Coriobacteriia	Coriobacteriales	Eggerthellaceae
8	1009	Bacteria	Actinobacteriota	Actinobacteria	Bifidobacteriales	Bifidobacteriaceae			52	116856	Bacteria	Actinobacteriota	Coriobacteriia	Coriobacteriales	Coriobacteriaceae
3	130	Bacteria	Firmicutes	Clostridia	Clostridiales	Clostridiaceae			52	149819	Bacteria	Firmicutes	Bacilli	Erysipelotrichales	Erysipelotrichaceae
4	290	Bacteria	Firmicutes	Clostridia	Monoglobales	Monoglobaceae			52	131266	Bacteria	Bacteroidota	Bacteroidia	Bacteroidales	Prevotellaceae
2	32	Bacteria	Verrucomicrobiota	Verrucomicrobiae	Verrucomicrobiales	Akkermansiaceae			51	40378	Bacteria	Firmicutes	Clostridia	Peptostreptococcales-Tissierellales	Peptostreptococcaceae
4	285	Bacteria	Firmicutes	Negativicutes	Acidaminococcales	Acidaminococcaceae			49	161039	Bacteria	Firmicutes	Bacilli	Lactobacillales	Lactobacillaceae
7	1276	Bacteria	Firmicutes	Clostridia	Oscillospirales	[Eubacterium] coprostanoligenes group			49	11803	Bacteria	Bacteroidota	Bacteroidia	Bacteroidales	Bacteroidaceae
5	351	Bacteria	Bacteroidota	Bacteroidia	Bacteroidales	Rikenellaceae			48	30636	Bacteria	Firmicutes	Clostridia	Oscillospirales	Oscillospiraceae
5	539	Bacteria	Firmicutes	Bacilli	Lactobacillales	Lactobacillaceae			46	5573	Bacteria	Actinobacteriota	Actinobacteria	Actinomycetales	Actinomycetaceae
8	529	Bacteria	Firmicutes	Clostridia	Peptostreptococcales-Tissierellales	Peptostreptococcaceae			45	8810	Bacteria	Firmicutes	Clostridia	Peptostreptococcales-Tissierellales	Anaerovoracaceae
5	398	Bacteria	Firmicutes	Clostridia	Oscillospirales	Butyricicoccaceae			44	320083	Bacteria	Verrucomicrobiota	Verrucomicrobiae	Verrucomicrobiales	Akkermansiaceae
6	164	Bacteria	Bacteroidota	Bacteroidia	Bacteroidales	Bacteroidaceae			44	3946	Bacteria	Actinobacteriota	Actinobacteria	Micrococcales	Micrococcaceae
5	416	Bacteria	Firmicutes	Bacilli	Lactobacillales	Enterococcaceae			43	2081	Bacteria	Firmicutes	Bacilli	Staphylococcales	Gemellaceae
5	615	Bacteria	Actinobacteriota	Coriobacteriia	Coriobacteriales	Atopobiaceae			42	9365	Bacteria	Firmicutes	Negativicutes	Veillonellales-Selenomonadales	Veillonellaceae
8	1870	Bacteria	Firmicutes	Clostridia	Oscillospirales	Oscillospiraceae			41	25950	Bacteria	Firmicutes	Clostridia	Clostridiales	Clostridiaceae
6	363	Bacteria	Firmicutes	Clostridia	Christensenellales	Christensenellaceae			39	4059	Bacteria	Firmicutes	Clostridia	Oscillospirales	Butyricicoccaceae
1	130	Bacteria	Firmicutes	Negativicutes	Veillonellales-Selenomonadales	Veillonellaceae			37	19712	Bacteria	Firmicutes	Clostridia	Oscillospirales	[Eubacterium] coprostanoligenes group
9	511	Bacteria	Firmicutes	Clostridia	Peptostreptococcales-Tissierellales	Anaerovoracaceae			37	13315	Bacteria	Firmicutes	Clostridia	Monoglobales	Monoglobaceae
2	98	Bacteria	Proteobacteria	Gammaproteobacteria	Enterobacterales	Succinivibrionaceae			37	2316	Bacteria	Firmicutes	Bacilli	Lactobacillales	Carnobacteriaceae
2	64	Bacteria	Bacteroidota	Bacteroidia	Bacteroidales	Marinifilaceae			29	9937	Bacteria	Actinobacteriota	Coriobacteriia	Coriobacteriales	Atopobiaceae
1	204	Bacteria	Proteobacteria	Gammaproteobacteria	Enterobacterales	Pasteurellaceae			29	5683	Bacteria	Firmicutes	Clostridia	Christensenellales	Christensenellaceae
2	52	Bacteria	Desulfobacterota	Desulfovibrionia	Desulfovibrionales	Desulfovibrionaceae			29	1930	Bacteria	Firmicutes	Clostridia	Peptostreptococcales-Tissierellales	Family XI
3	87	Bacteria	Bacteroidota	Bacteroidia	Bacteroidales	Tannerellaceae			28	23466	Bacteria	Firmicutes	Bacilli	Lactobacillales	Enterococcaceae
2	499	Bacteria	Firmicutes	Bacilli	Bacillales	Bacillaceae			27	2066	Bacteria	Proteobacteria	Gammaproteobacteria	Enterobacterales	Pasteurellaceae
3	62	Bacteria	Firmicutes	Clostridia	Peptostreptococcales-Tissierellales	Family XI			27	1030	Bacteria	Bacteroidota	Bacteroidia	Bacteroidales	Tannerellaceae
2	49	Bacteria	Firmicutes	Bacilli	Staphylococcales	Gemellaceae			23	5449	Bacteria	Firmicutes	Negativicutes	Acidaminococcales	Acidaminococcaceae
2	62	Bacteria	Firmicutes	Negativicutes	Veillonellales-Selenomonadales	Selenomonadaceae			23	370	Bacteria	Proteobacteria	Gammaproteobacteria	Burkholderiales	Sutterellaceae
1	37	Bacteria	Verrucomicrobiota	Verrucomicrobiae	Opitutales	Puniceicoccaceae			20	571	Bacteria	Proteobacteria	Gammaproteobacteria	Pseudomonadales	Thioglobaceae
2	64	Bacteria	Firmicutes	Bacilli	Lactobacillales	Carnobacteriaceae			18	371	Bacteria	Bacteroidota	Bacteroidia	Bacteroidales	Muribaculaceae
3	78	Bacteria	Actinobacteriota	Actinobacteria	Actinomycetales	Actinomycetaceae			18	409	Bacteria	Bacteroidota	Bacteroidia	Bacteroidales	Rikenellaceae
2	34	Bacteria	Fusobacteriota	Fusobacteriia	Fusobacteriales	Fusobacteriaceae			17	1042	Bacteria	Desulfobacterota	Desulfovibrionia	Desulfovibrionales	Desulfovibrionaceae
1	10	Bacteria	Actinobacteriota	Coriobacteriia	Coriobacteriales	Coriobacteriales Incertae Sedis			15	4606	Bacteria	Firmicutes	Bacilli	Bacillales	Bacillaceae
1	10	Bacteria	Fusobacteriota	Fusobacteriia	Fusobacteriales	Leptotrichiaceae			15	516	Bacteria	Fusobacteriota	Fusobacteriia	Fusobacteriales	Fusobacteriaceae
1	4	Bacteria	Firmicutes	Clostridia	Oscillospirales	UCG-010			13	2057	Bacteria	Proteobacteria	Gammaproteobacteria	Enterobacterales	Succinivibrionaceae
1	4	Bacteria	Proteobacteria	Alphaproteobacteria	Paracaedibacterales	Paracaedibacteraceae			12	229	Bacteria	Firmicutes	Bacilli	Staphylococcales	Staphylococcaceae
1	3	Bacteria	Planctomycetota	Planctomycetes	Pirellulales	Pirellulaceae			12	527	Bacteria	Proteobacteria	Alphaproteobacteria	Rhizobiales	Beijerinckiaceae
1	2	Bacteria	Bacteroidota	Bacteroidia	Bacteroidales	Muribaculaceae			11	249	Bacteria	Actinobacteriota	Coriobacteriia	Coriobacteriales	Coriobacteriales Incertae Sedis
1	2	Bacteria	Proteobacteria	Alphaproteobacteria	Rhodobacterales	Rhodobacteraceae			11	313	Bacteria	Bacteroidota	Bacteroidia	Bacteroidales	Marinifilaceae
									11	179	Bacteria	Actinobacteriota	Actinobacteria	Corynebacteriales	Corynebacteriaceae
									11	300	Bacteria	Firmicutes	Clostridia	Oscillospirales	UCG-010
									11	57	Bacteria	Planctomycetota	Planctomycetes	Gemmatales	Gemmataceae
									9	81	Bacteria	Proteobacteria	Alphaproteobacteria	Sphingomonadales	Sphingomonadaceae
									8	1647	Bacteria	Firmicutes	Bacilli	Bacillales	Planococcaceae
									8	151	Bacteria	Firmicutes	Bacilli	Lactobacillales	Aerococcaceae
									8	147	Bacteria	Proteobacteria	Alphaproteobacteria	Rickettsiales	Mitochondria
									8	58	Bacteria	Firmicutes	Clostridia	Peptococcales	Peptococcaceae
									7	512	Bacteria	Planctomycetota	Planctomycetes	Pirellulales	Pirellulaceae
									6	256	Bacteria	Firmicutes	Clostridia	Eubacteriales	Eubacteriaceae
									6	178	Bacteria	Campylobacterota	Campylobacteria	Campylobacterales	Campylobacteraceae
									6	114	Bacteria	Bacteroidota	Bacteroidia	Bacteroidales	Porphyromonadaceae
									6	24	Bacteria	Proteobacteria	Gammaproteobacteria	Burkholderiales	Neisseriaceae
									5	244	Bacteria	Firmicutes	Bacilli	Lactobacillales	Vagococcaceae
									5	287	Bacteria	Proteobacteria	Alphaproteobacteria	Rhodobacterales	Rhodobacteraceae
									5	69	Bacteria	Elusimicrobiota	Elusimicrobia	Elusimicrobiales	Elusimicrobiaceae
									4	2245	Bacteria	Proteobacteria	Gammaproteobacteria	Pseudomonadales	Moraxellaceae
									4	261	Bacteria	Proteobacteria	Gammaproteobacteria	Burkholderiales	Comamonadaceae
									4	352	Bacteria	Firmicutes	Negativicutes	Veillonellales-Selenomonadales	Selenomonadaceae
									4	105	Bacteria	Firmicutes	Clostridia	Oscillospirales	[Clostridium] methylpentosum group
									4	23	Bacteria	Planctomycetota	Planctomycetes	Isosphaerales	Isosphaeraceae
									4	14	Bacteria	Verrucomicrobiota	Verrucomicrobiae	Chthoniobacterales	Chthoniobacteraceae
									3	355	Bacteria	Verrucomicrobiota	Verrucomicrobiae	Opitutales	Puniceicoccaceae
									3	167	Bacteria	Proteobacteria	Alphaproteobacteria	Rhizobiales	Rhizobiaceae
									3	51	Bacteria	Firmicutes	Clostridia	Oscillospirales	Hungateiclostridiaceae
									3	53	Bacteria	Firmicutes	Clostridia	Eubacteriales	Anaerofustaceae
									3	25	Bacteria	Actinobacteriota	Actinobacteria	Corynebacteriales	Dietziaceae
									3	22	Bacteria	Proteobacteria	Gammaproteobacteria	Xanthomonadales	Xanthomonadaceae
									3	10	Bacteria	Firmicutes	Clostridia	Oscillospirales	Ethanoligenenaceae
									3	14	Bacteria	Proteobacteria	Alphaproteobacteria	Caulobacterales	Caulobacteraceae
									3	9	Bacteria	Actinobacteriota	Thermoleophilia	Solirubrobacterales	Solirubrobacteraceae
									2	69	Bacteria	Bacteroidota	Bacteroidia	Bacteroidales	Barnesiellaceae
									2	60	Bacteria	Patescibacteria	Saccharimonadia	Saccharimonadales	Saccharimonadaceae
									2	35	Bacteria	Firmicutes	Bacilli	Mycoplasmatales	Mycoplasmataceae
									2	16	Bacteria	Proteobacteria	Alphaproteobacteria	Paracaedibacterales	Paracaedibacteraceae
									2	15	Bacteria	Firmicutes	Bacilli	Alicyclobacillales	Alicyclobacillaceae
									2	19	Bacteria	Spirochaetota	Spirochaetia	Spirochaetales	Spirochaetaceae
									2	10	Bacteria	Verrucomicrobiota	Lentisphaeria	Victivallales	vadinBE97
									2	12	Bacteria	Proteobacteria	Alphaproteobacteria	Azospirillales	Azospirillaceae
									2	16	Bacteria	Firmicutes	Clostridia	Lachnospirales	Defluviitaleaceae
									2	13	Bacteria	Gemmatimonadota	Gemmatimonadetes	Gemmatimonadales	Gemmatimonadaceae
									2	10	Bacteria	Myxococcota	Polyangia	Nannocystales	Nannocystaceae
									2	10	Bacteria	Firmicutes	Clostridia	Oscillospirales	Hydrogenoanaerobacterium
									2	9	Bacteria	Bacteroidota	Bacteroidia	Chitinophagales	Chitinophagaceae
									2	7	Bacteria	Acidobacteriota	Vicinamibacteria	Vicinamibacterales	Vicinamibacteraceae
									1	204	Bacteria	Fusobacteriota	Fusobacteriia	Fusobacteriales	Leptotrichiaceae
									1	53	Bacteria	Proteobacteria	Alphaproteobacteria	Rhizobiales	Devosiaceae
									1	11	Bacteria	Actinobacteriota	Actinobacteria	Micrococcales	Bogoriellaceae
									1	20	Bacteria	Cyanobacteria	Cyanobacteriia	Cyanobacteriales	Chroococcidiopsaceae
									1	10	Bacteria	Bacteroidota	Bacteroidia	Sphingobacteriales	Sphingobacteriaceae
									1	9	Bacteria	Firmicutes	Bacilli	Acholeplasmatales	Acholeplasmataceae
									1	9	Bacteria	Myxococcota	Polyangia	Polyangiales	Polyangiaceae
									1	9	Bacteria	Proteobacteria	Alphaproteobacteria	Acetobacterales	Acetobacteraceae
									1	11	Bacteria	Bacteroidota	Bacteroidia	Bacteroidales	F082
									1	7	Bacteria	Fibrobacterota	Fibrobacteria	Fibrobacterales	Fibrobacteraceae
									1	7	Bacteria	Actinobacteriota	Thermoleophilia	Gaiellales	Gaiellaceae
									1	7	Bacteria	Proteobacteria	Gammaproteobacteria	Steroidobacterales	Steroidobacteraceae
									1	6	Bacteria	Proteobacteria	Alphaproteobacteria	Rhizobiales	Hyphomicrobiaceae
									1	6	Bacteria	Actinobacteriota	Rubrobacteria	Rubrobacterales	Rubrobacteriaceae
									1	6	Bacteria	Proteobacteria	Alphaproteobacteria	Reyranellales	Reyranellaceae
									1	6	Bacteria	Acidobacteriota	Acidobacteriae	Bryobacterales	Bryobacteraceae
									1	5	Bacteria	Actinobacteriota	Thermoleophilia	Solirubrobacterales	67-14
									1	5	Bacteria	Bacteroidota	Bacteroidia	Bacteroidales	p-251-o5
									1	5	Bacteria	Actinobacteriota	Actinobacteria	Micromonosporales	Micromonosporaceae
									1	5	Bacteria	Firmicutes	Bacilli	Paenibacillales	Paenibacillaceae
									1	5	Bacteria	Dependentiae	Babeliae	Babeliales	Vermiphilaceae
									1	2	Bacteria	Bacteroidota	Bacteroidia	Cytophagales	Cyclobacteriaceae
									1	4	Bacteria	Proteobacteria	Gammaproteobacteria	Burkholderiales	Burkholderiaceae
									1	4	Bacteria	Acidobacteriota	Blastocatellia	Blastocatellales	Blastocatellaceae
									1	4	Bacteria	Proteobacteria	Alphaproteobacteria	Kiloniellales	Fodinicurvataceae
									1	4	Bacteria	Acidobacteriota	Acidobacteriae	Acidobacteriales	Koribacteraceae
									1	4	Bacteria	Bdellovibrionota	Bdellovibrionia	Bacteriovoracales	Bacteriovoracaceae
									1	4	Bacteria	Chloroflexi	Chloroflexia	Thermomicrobiales	AKYG1722
									1	3	Bacteria	Proteobacteria	Gammaproteobacteria	Gammaproteobacteria Incertae Sedis	Unknown Family
									1	3	Bacteria	Bacteroidota	Bacteroidia	Sphingobacteriales	Lentimicrobiaceae
									1	3	Bacteria	Actinobacteriota	Actinobacteria	Frankiales	Geodermatophilaceae
									1	2	Bacteria	Nitrospirota	Nitrospiria	Nitrospirales	Nitrospiraceae
									1	2	Bacteria	Proteobacteria	Gammaproteobacteria	Legionellales	Legionellaceae
									1	2	Bacteria	Proteobacteria	Gammaproteobacteria	Burkholderiales	Nitrosomonadaceae
									1	2	Bacteria	Myxococcota	Polyangia	Haliangiales	Haliangiaceae
									1	2	Bacteria	Proteobacteria	Alphaproteobacteria	Tistrellales	Geminicoccaceae
									1	2	Bacteria	Proteobacteria	Gammaproteobacteria	Diplorickettsiales	Diplorickettsiaceae

## Sheet: RA_fam
Dataset: Primer set 2 515F/806R											Dataset: Primer set 1 v4.SA501-v4.SA508/v4.SA701-v4.SA712
	Kingdom	Phylum	Class	Order	Family	Rel_abun	Min	Max	Standard_dev			Kingdom	Phylum	Class	Order	Family	Rel_abun	Min	Max	Standard_dev
Streptococcaceae	Bacteria	Firmicutes	Bacilli	Lactobacillales	Streptococcaceae	25.571	0	83.524	27.144		Bifidobacteriaceae	Bacteria	Actinobacteriota	Actinobacteria	Bifidobacteriales	Bifidobacteriaceae	10.768	0.014	59.347	13.954
Erysipelatoclostridiaceae	Bacteria	Firmicutes	Bacilli	Erysipelotrichales	Erysipelatoclostridiaceae	11.029	0.506	34.929	9.336		Akkermansiaceae	Bacteria	Verrucomicrobiota	Verrucomicrobiae	Verrucomicrobiales	Akkermansiaceae	4.903	0	63.352	14.046
Enterobacteriaceae	Bacteria	Proteobacteria	Gammaproteobacteria	Enterobacterales	Enterobacteriaceae	6.733	0	23.133	7.607		Erysipelatoclostridiaceae	Bacteria	Firmicutes	Bacilli	Erysipelotrichales	Erysipelatoclostridiaceae	11.329	0.063	53.759	13.122
Lachnospiraceae	Bacteria	Firmicutes	Clostridia	Lachnospirales	Lachnospiraceae	18.597	1.419	39.662	10.784		Enterobacteriaceae	Bacteria	Proteobacteria	Gammaproteobacteria	Enterobacterales	Enterobacteriaceae	5.785	0.029	36.08	8.638
Erysipelotrichaceae	Bacteria	Firmicutes	Bacilli	Erysipelotrichales	Erysipelotrichaceae	10.697	0	22.095	5.957		Streptococcaceae	Bacteria	Firmicutes	Bacilli	Lactobacillales	Streptococcaceae	12.318	0.168	70.414	16.177
Prevotellaceae	Bacteria	Bacteroidota	Bacteroidia	Bacteroidales	Prevotellaceae	6.202	0	34.734	9.475		Lachnospiraceae	Bacteria	Firmicutes	Clostridia	Lachnospirales	Lachnospiraceae	24.656	0.356	75.83	17.927
Ruminococcaceae	Bacteria	Firmicutes	Clostridia	Oscillospirales	Ruminococcaceae	6.231	0	21.615	6.606		Coriobacteriaceae	Bacteria	Actinobacteriota	Coriobacteriia	Coriobacteriales	Coriobacteriaceae	3.582	0	23.937	4.439
Coriobacteriaceae	Bacteria	Actinobacteriota	Coriobacteriia	Coriobacteriales	Coriobacteriaceae	2.079	0	4.892	1.781		Erysipelotrichaceae	Bacteria	Firmicutes	Bacilli	Erysipelotrichales	Erysipelotrichaceae	4.272	0	27.523	6.008
Eggerthellaceae	Bacteria	Actinobacteriota	Coriobacteriia	Coriobacteriales	Eggerthellaceae	2.039	0	8.128	2.75		Prevotellaceae	Bacteria	Bacteroidota	Bacteroidia	Bacteroidales	Prevotellaceae	3.096	0	33.892	6.233
Bifidobacteriaceae	Bacteria	Actinobacteriota	Actinobacteria	Bifidobacteriales	Bifidobacteriaceae	1.105	0	4.601	1.342		Ruminococcaceae	Bacteria	Firmicutes	Clostridia	Oscillospirales	Ruminococcaceae	6.227	0.153	39.49	8.663
Akkermansiaceae	Bacteria	Verrucomicrobiota	Verrucomicrobiae	Verrucomicrobiales	Akkermansiaceae	0.025	0	0.176	0.062		Lactobacillaceae	Bacteria	Firmicutes	Bacilli	Lactobacillales	Lactobacillaceae	3.268	0	38.526	7.243
Lactobacillaceae	Bacteria	Firmicutes	Bacilli	Lactobacillales	Lactobacillaceae	0.658	0	5.499	1.538		Eggerthellaceae	Bacteria	Actinobacteriota	Coriobacteriia	Coriobacteriales	Eggerthellaceae	1.889	0	10.352	2.328
Oscillospiraceae	Bacteria	Firmicutes	Clostridia	Oscillospirales	Oscillospiraceae	1.988	0	9.516	2.867		Oscillospiraceae	Bacteria	Firmicutes	Clostridia	Oscillospirales	Oscillospiraceae	0.919	0	14.607	2.35
Others	Others	Others	Others	Others	Others	7.047	0	15.672	5.943		Others	Others	Others	Others	Others	Others	6.99	0.356	36.239	6.667

## Sheet: Alpha_diversity
Dataset:	Primer set 1	v4.SA501-v4.SA508/v4.SA701-v4.SA712
	Madagascar	CAR
Chao1 ASV	0.058748	0.23928
Shannon ASV	5.79063e-07	9.12096e-10
Chao1 Species	4.29939e-05	0.000210924
Shannon Species	0.00774328	1.45255e-05
PD ASV	0.160199	0.150158
PD Species	0.920518	0.0393039
Chao1 ASV Bonferroni	0.176244	0.71784
Shannon ASV Bonferroni	1.73719e-06	2.73629e-09
Chao1 Species Bonferroni	0.000128982	0.000632772
Shannon Species Bonferroni	0.0232298	4.35766e-05
PD ASV Bonferroni	0.480596	0.450474
PD Species Bonferroni	2.76155	0.117912
Dataset:	Primer set 2	515F/806R
	Cameroon	Tanzania	Peru_tradi	Peru_transi	Tibet	USA	Sweden	Malawi	Venezuela	Salvador	Bangladesh
Chao1 ASV	0.502801	5.30785e-06	0.73296	6.87994e-05	0.00430451	7.1685e-07	0.000378736	0.125399	0.448404	5.41955e-07	1.53219e-07
Shannon ASV	0.000466853	2.07331e-11	8.01236e-07	9.82849e-06	5.61409e-10	2.79775e-09	1.64013e-09	7.69186e-07	6.90899e-08	7.83738e-11	3.32533e-08
Chao1 Species	0.00159079	1.76152e-05	6.35138e-05	0.231807	0.000152743	1.42482e-07	1.91696e-09	4.06125e-05	2.35493e-06	0.000311488	0.000322231
Shannon Species	0.0140056	0.663202	0.569083	0.804442	0.00908397	0.0371816	0.000212739	0.0501402	0.0125031	0.23459	0.713535
PD ASV	0.000233427	1.69227e-06	8.01236e-07	0.140253	0.000126068	2.72412e-07	4.62471e-08	7.69186e-07	5.75749e-09	0.000414936	4.41676e-08
SR ASV	0.199805	2.41112e-05	0.486811	0.000440274	0.000701943	3.14499e-07	2.03057e-05	0.644186	0.701179	5.5151e-06	1.66098e-07
PD Species	0.000233427	1.72648e-05	8.01236e-07	0.301125	0.000126068	1.49994e-07	1.49744e-08	8.65335e-06	2.303e-08	0.0011861	5.3296e-08
SR Species	0.0015819	2.62921e-05	8.10077e-05	0.231807	0.000342265	1.79097e-07	2.68897e-09	9.66829e-05	3.41063e-06	0.000309913	0.000388513
Chao1 ASV Bonferroni	5.53081	5.83863e-05	8.06256	0.000756794	0.0473496	7.88535e-06	0.0041661	1.37939	4.93245	5.9615e-06	1.6854e-06
Shannon ASV Bonferroni	0.00513539	2.28064e-10	8.81359e-06	0.000108113	6.1755e-09	3.07752e-08	1.80414e-08	8.46105e-06	7.59989e-07	8.62112e-10	3.65787e-07
Chao1 Species Bonferroni	0.0174987	0.000193768	0.000698651	2.54987	0.00168017	1.5673e-06	2.10865e-08	0.000446737	2.59043e-05	0.00342637	0.00354454
Shannon Species Bonferroni	0.154062	7.29522	6.25992	8.84887	0.0999237	0.408997	0.00234013	0.551542	0.137534	2.58049	7.84888
PD ASV Bonferroni	0.00256769	1.86149e-05	8.81359e-06	1.54278	0.00138674	2.99654e-06	5.08718e-07	8.46105e-06	6.33324e-08	0.0045643	4.85843e-07
SR ASV Bonferroni	2.19785	0.000265223	5.35492	0.00484301	0.00772138	3.45949e-06	0.000223363	7.08604	7.71297	6.06661e-05	1.82707e-06
PD Species Bonferroni	0.00256769	0.000189913	8.81359e-06	3.31238	0.00138674	1.64993e-06	1.64718e-07	9.51868e-05	2.5333e-07	0.013047	5.86256e-07
SR Species Bonferroni	0.0174009	0.000289213	0.000891085	2.54987	0.00376492	1.97007e-06	2.95787e-08	0.00106351	3.75169e-05	0.00340904	0.00427365

## Sheet: ADONIS_padj
Dataset:	Primer set 1	v4.SA501-v4.SA508/v4.SA701-v4.SA712
eth_mad	0.000999001
eth_car	0.000999001
car_mad	0.000999001
Dataset	Primer set 2	515F/806R
Eth_Indu	0.000999001
Eth_tradi	0.000999001
Eth_transi	0.000999001
tradi_Indu	0.000999001
transi_Indu	0.000999001
transi_tradi	0.000999001

## Sheet: Sign_diff_Species_cluster
Dataset: Primer set 2 515F/806R					Dataset: Primer set 1 v4.SA501-v4.SA508/v4.SA701-v4.SA712
Name	pval	p.value_bonf	Comparison		Name	pval	p.value_bonf	Comparison
[Clostridium] innocuum group_Unassigned_[Clostridium] innocuum group	4.28449e-08	6.11397e-05	Cluster 1-2		[Clostridium] innocuum group_Unassigned_[Clostridium] innocuum group	1.05278e-05	0.00962245	Cluster 1-2
[Eubacterium] hallii group_hallii	2.8491e-07	0.000406566	Cluster 1-2		[Eubacterium] hallii group_hallii	1.36547e-10	1.24804e-07	Cluster 1-2
[Eubacterium] ruminantium group_Unassigned_[Eubacterium] ruminantium group	3.31799e-16	4.73477e-13	Cluster 1-2		[Eubacterium] nodatum group_sulci	4.77007e-08	4.35985e-05	Cluster 1-2
[Ruminococcus] gnavus group_Unassigned_[Ruminococcus] gnavus group	1.50254e-13	2.14412e-10	Cluster 1-2		[Eubacterium] ruminantium group_Unassigned_[Eubacterium] ruminantium group	5.51517e-11	5.04087e-08	Cluster 1-2
[Ruminococcus] torques group_torques	6.14307e-06	0.00876616	Cluster 1-2		[Eubacterium] xylanophilum group_Unassigned_[Eubacterium] xylanophilum group	1.47848e-05	0.0135133	Cluster 1-2
Actinomyces_gaoshouyii	1.20924e-05	0.0172559	Cluster 1-2		[Ruminococcus] gauvreauii group_Unassigned_[Ruminococcus] gauvreauii group	7.7661e-20	7.09821e-17	Cluster 1-2
Aggregatibacter_segnis	3.42885e-05	0.0489297	Cluster 1-2		[Ruminococcus] gnavus group_Unassigned_[Ruminococcus] gnavus group	2.23691e-12	2.04454e-09	Cluster 1-2
Alloprevotella_Unassigned_Alloprevotella	2.04024e-17	2.91142e-14	Cluster 1-2		[Ruminococcus] torques group_torques	1.89949e-07	0.000173613	Cluster 1-2
Anaeroplasma_Unassigned_Anaeroplasma	2.88733e-15	4.12022e-12	Cluster 1-2		Actinomyces_pacaensis	3.50315e-06	0.00320188	Cluster 1-2
Anaerostipes_caccae	2.59983e-06	0.00370995	Cluster 1-2		Actinomyces_Unassigned_Actinomyces	6.82475e-13	6.23782e-10	Cluster 1-2
Anaerostipes_hadrus	5.94303e-06	0.00848071	Cluster 1-2		Allisonella_Unassigned_Allisonella	7.13746e-06	0.00652364	Cluster 1-2
Anaerostipes_Unassigned_Anaerostipes	3.18058e-11	4.53869e-08	Cluster 1-2		Alloprevotella_Unassigned_Alloprevotella	1.48192e-12	1.35448e-09	Cluster 1-2
Anaerovibrio_Unassigned_Anaerovibrio	7.32424e-14	1.04517e-10	Cluster 1-2		Anaerostipes_hadrus	3.04099e-05	0.0277946	Cluster 1-2
Bacteroides_coprophilus	2.92594e-05	0.0417531	Cluster 1-2		Anaerovibrio_Unassigned_Anaerovibrio	4.63751e-08	4.23868e-05	Cluster 1-2
Bacteroides_fragilis	4.27156e-06	0.00609552	Cluster 1-2		Atopobium_Unassigned_Atopobium	1.1134e-05	0.0101764	Cluster 1-2
Bacteroides_ovatus	1.47502e-09	2.10486e-06	Cluster 1-2		Bacillus_vietnamensis	1.96896e-05	0.0179963	Cluster 1-2
Bacteroides_uniformis	9.25156e-07	0.0013202	Cluster 1-2		Bacteroides_ovatus	3.28867e-05	0.0300585	Cluster 1-2
Bifidobacterium_breve	1.01248e-13	1.44481e-10	Cluster 1-2		Bifidobacterium_breve	5.00153e-07	0.00045714	Cluster 1-2
Bifidobacterium_catenulatum	4.58851e-08	6.5478e-05	Cluster 1-2		Bifidobacterium_catenulatum	1.58518e-06	0.00144886	Cluster 1-2
Blautia_obeum	2.63131e-11	3.75488e-08	Cluster 1-2		Blautia_hansenii	2.72815e-10	2.49353e-07	Cluster 1-2
Blautia_Unassigned_Blautia	9.23688e-07	0.0013181	Cluster 1-2		Blautia_obeum	5.54665e-19	5.06964e-16	Cluster 1-2
Brachyspira_pilosicoli	7.96947e-06	0.0113724	Cluster 1-2		Blautia_Unassigned_Blautia	1.72507e-19	1.57672e-16	Cluster 1-2
Campylobacter_Unassigned_Campylobacter	5.31541e-13	7.58509e-10	Cluster 1-2		Butyricicoccus_Unassigned_Butyricicoccus	3.80304e-05	0.0347598	Cluster 1-2
Candidatus Arthromitus_Unassigned_Candidatus Arthromitus	5.29975e-07	0.000756275	Cluster 1-2		Candidatus Bacilloplasma_Unassigned_Candidatus Bacilloplasma	3.80299e-05	0.0347594	Cluster 1-2
Catenibacterium_Unassigned_Catenibacterium	7.79016e-09	1.11166e-05	Cluster 1-2		Catenibacterium_Unassigned_Catenibacterium	7.29107e-12	6.66404e-09	Cluster 1-2
Clostridium sensu stricto 1_chauvoei	1.81316e-06	0.00258737	Cluster 1-2		Colidextribacter_massiliensis	5.26319e-06	0.00481055	Cluster 1-2
Clostridium sensu stricto 6_bornimense	2.36968e-10	3.38154e-07	Cluster 1-2		Colidextribacter_Unassigned_Colidextribacter	2.71709e-05	0.0248342	Cluster 1-2
Coprobacillus_cateniformis	4.41116e-07	0.000629473	Cluster 1-2		Collinsella_aerofaciens	4.06851e-07	0.000371862	Cluster 1-2
Desulfovibrio_piger	1.12982e-06	0.00161225	Cluster 1-2		Collinsella_Unassigned_Collinsella	4.92398e-07	0.000450052	Cluster 1-2
Dialister_invisus	1.05847e-05	0.0151044	Cluster 1-2		Coprococcus_catus	2.97753e-06	0.00272147	Cluster 1-2
Dialister_Unassigned_Dialister	5.01003e-08	7.14931e-05	Cluster 1-2		Dialister_Unassigned_Dialister	4.98818e-20	4.55919e-17	Cluster 1-2
Eggerthella_lenta	1.19702e-06	0.00170814	Cluster 1-2		Dorea_formicigenerans	1.90488e-19	1.74106e-16	Cluster 1-2
Eisenbergiella_Unassigned_Eisenbergiella	1.62528e-08	2.31927e-05	Cluster 1-2		Eggerthella_lenta	4.29205e-09	3.92294e-06	Cluster 1-2
Elusimicrobium_Unassigned_Elusimicrobium	2.01758e-14	2.87909e-11	Cluster 1-2		Elusimicrobium_Unassigned_Elusimicrobium	1.55246e-05	0.0141895	Cluster 1-2
Erysipelatoclostridium_ramosum	3.13152e-07	0.000446868	Cluster 1-2		Enterococcus_faecium	2.30008e-05	0.0210228	Cluster 1-2
Escherichia-Shigella_coli	1.17955e-08	1.68321e-05	Cluster 1-2		Erysipelatoclostridium_ramosum	3.17059e-16	2.89792e-13	Cluster 1-2
Faecalibacterium_Unassigned_Faecalibacterium	3.64413e-11	5.20017e-08	Cluster 1-2		Erysipelotrichaceae UCG-003_Unassigned_Erysipelotrichaceae UCG-003	1.37891e-10	1.26032e-07	Cluster 1-2
Faecalitalea_Unassigned_Faecalitalea	3.67154e-07	0.000523929	Cluster 1-2		Escherichia-Shigella_coli	5.67209e-16	5.18429e-13	Cluster 1-2
Finegoldia_magna	6.98307e-07	0.000996485	Cluster 1-2		Fenollaria_Unassigned_Fenollaria	7.07832e-13	6.46958e-10	Cluster 1-2
Flavonifractor_Unassigned_Flavonifractor	8.66298e-15	1.23621e-11	Cluster 1-2		Fusicatenibacter_Unassigned_Fusicatenibacter	2.39557e-16	2.18955e-13	Cluster 1-2
Fournierella_Unassigned_Fournierella	2.23123e-05	0.0318396	Cluster 1-2		Gemella_Unassigned_Gemella	1.57263e-16	1.43738e-13	Cluster 1-2
Fusicatenibacter_Unassigned_Fusicatenibacter	4.97146e-08	7.09427e-05	Cluster 1-2		Gordonibacter_pamelaeae	2.698e-11	2.46597e-08	Cluster 1-2
Holdemanella_Unassigned_Holdemanella	9.28768e-08	0.000132535	Cluster 1-2		Granulicatella_Unassigned_Granulicatella	2.60585e-14	2.38175e-11	Cluster 1-2
Holdemania_Unassigned_Holdemania	9.47977e-06	0.0135276	Cluster 1-2		Howardella_Unassigned_Howardella	1.96198e-07	0.000179325	Cluster 1-2
Hungatella_Unassigned_Hungatella	3.82695e-13	5.46106e-10	Cluster 1-2		Incertae Sedis_Unassigned_Incertae Sedis	2.60036e-11	2.37673e-08	Cluster 1-2
Intestinibacter_Unassigned_Intestinibacter	4.14973e-16	5.92167e-13	Cluster 1-2		Intestinibacter_Unassigned_Intestinibacter	2.34779e-09	2.14588e-06	Cluster 1-2
Lachnoclostridium_Unassigned_Lachnoclostridium	6.54124e-15	9.33435e-12	Cluster 1-2		Intestinimonas_Unassigned_Intestinimonas	8.8757e-07	0.000811239	Cluster 1-2
Lachnospiraceae AC2044 group_Unassigned_Lachnospiraceae AC2044 group	1.49352e-15	2.13125e-12	Cluster 1-2		Klebsiella_pneumoniae	3.29821e-14	3.01456e-11	Cluster 1-2
Lachnospiraceae UCG-009_Unassigned_Lachnospiraceae UCG-009	2.66428e-05	0.0380193	Cluster 1-2		Lachnospira_Unassigned_Lachnospira	3.54139e-07	0.000323683	Cluster 1-2
Leptotrichia_Unassigned_Leptotrichia	5.34199e-09	7.62302e-06	Cluster 1-2		Lachnospiraceae FCS020 group_Unassigned_Lachnospiraceae FCS020 group	6.09008e-10	5.56634e-07	Cluster 1-2
Marvinbryantia_Unassigned_Marvinbryantia	3.27042e-05	0.0466689	Cluster 1-2		Lachnospiraceae NK4A136 group_bacterium	5.81786e-11	5.31752e-08	Cluster 1-2
Megamonas_Unassigned_Megamonas	1.50078e-05	0.0214162	Cluster 1-2		Lactiplantibacillus_Unassigned_Lactiplantibacillus	5.88673e-06	0.00538047	Cluster 1-2
Megasphaera_Unassigned_Megasphaera	1.32628e-10	1.8926e-07	Cluster 1-2		Libanicoccus_Unassigned_Libanicoccus	3.6546e-05	0.033403	Cluster 1-2
Neisseria_elongata	5.13121e-07	0.000732224	Cluster 1-2		Marvinbryantia_Unassigned_Marvinbryantia	2.41854e-13	2.21055e-10	Cluster 1-2
NK4A214 group_Unassigned_NK4A214 group	1.80679e-05	0.0257829	Cluster 1-2		Microvirga_Unassigned_Microvirga	1.96896e-05	0.0179963	Cluster 1-2
Oribacterium_Unassigned_Oribacterium	2.50586e-07	0.000357586	Cluster 1-2		Mogibacterium_pumilum	1.5889e-07	0.000145225	Cluster 1-2
Oscillibacter_Unassigned_Oscillibacter	1.75109e-06	0.0024988	Cluster 1-2		Monoglobus_Unassigned_Monoglobus	1.86353e-07	0.000170326	Cluster 1-2
Phascolarctobacterium_Unassigned_Phascolarctobacterium	1.38053e-23	1.97001e-20	Cluster 1-2		Olsenella_Unassigned_Olsenella	5.44291e-08	4.97482e-05	Cluster 1-2
Prevotella_7_Unassigned_Prevotella_7	4.79938e-14	6.84872e-11	Cluster 1-2		Parvimonas_Unassigned_Parvimonas	1.133e-05	0.0103557	Cluster 1-2
Prevotella_9_copri	2.37105e-71	3.38348e-68	Cluster 1-2		Phascolarctobacterium_Unassigned_Phascolarctobacterium	1.26531e-12	1.15649e-09	Cluster 1-2
Prevotella_9_Unassigned_Prevotella_9	5.93131e-63	8.46398e-60	Cluster 1-2		Prevotella_7_Unassigned_Prevotella_7	1.66241e-05	0.0151944	Cluster 1-2
Prevotella_stercorea	2.32381e-18	3.31608e-15	Cluster 1-2		Prevotella_9_copri	2.25875e-59	2.0645e-56	Cluster 1-2
Prevotella_Unassigned_Prevotella	2.45541e-19	3.50387e-16	Cluster 1-2		Prevotella_9_Unassigned_Prevotella_9	1.83821e-65	1.68012e-62	Cluster 1-2
Prevotellaceae NK3B31 group_Unassigned_Prevotellaceae NK3B31 group	1.16108e-10	1.65686e-07	Cluster 1-2		Prevotella_stercorea	6.20174e-20	5.66839e-17	Cluster 1-2
Prevotellaceae UCG-003_Unassigned_Prevotellaceae UCG-003	1.2465e-08	1.77876e-05	Cluster 1-2		Prevotella_Unassigned_Prevotella	2.66169e-17	2.43279e-14	Cluster 1-2
Prevotellaceae UCG-004_Unassigned_Prevotellaceae UCG-004	7.85376e-06	0.0112073	Cluster 1-2		Roseburia_inulinivorans	4.97907e-08	4.55087e-05	Cluster 1-2
Rikenellaceae RC9 gut group_Unassigned_Rikenellaceae RC9 gut group	2.19469e-12	3.13182e-09	Cluster 1-2		Rothia_mucilaginosa	1.31807e-10	1.20472e-07	Cluster 1-2
Romboutsia_ilealis	1.87032e-05	0.0266894	Cluster 1-2		S5-A14a_Unassigned_S5-A14a	3.56892e-08	3.262e-05	Cluster 1-2
Ruminobacter_Unassigned_Ruminobacter	1.48081e-07	0.000211312	Cluster 1-2		Senegalimassilia_Unassigned_Senegalimassilia	4.63754e-13	4.23871e-10	Cluster 1-2
Ruminococcus_bromii	4.99324e-09	7.12536e-06	Cluster 1-2		Slackia_isoflavoniconvertens	1.71675e-05	0.0156911	Cluster 1-2
Ruminococcus_flavefaciens	1.88157e-09	2.685e-06	Cluster 1-2		Solobacterium_moorei	2.15292e-13	1.96777e-10	Cluster 1-2
Sarcina_Unassigned_Sarcina	1.95712e-08	2.79282e-05	Cluster 1-2		Streptococcus_lutetiensis	1.02448e-17	9.36373e-15	Cluster 1-2
Sellimonas_Unassigned_Sellimonas	1.09111e-10	1.55701e-07	Cluster 1-2		Streptococcus_oralis	2.09585e-14	1.91561e-11	Cluster 1-2
Slackia_Unassigned_Slackia	3.80426e-07	0.000542868	Cluster 1-2		Streptococcus_parasanguinis	5.07393e-18	4.63757e-15	Cluster 1-2
Solobacterium_Unassigned_Solobacterium	1.01618e-06	0.00145009	Cluster 1-2		Streptococcus_sanguinis	1.96896e-05	0.0179963	Cluster 1-2
Succinivibrio_Unassigned_Succinivibrio	1.45312e-31	2.0736e-28	Cluster 1-2		Succinivibrio_Unassigned_Succinivibrio	6.97987e-11	6.3796e-08	Cluster 1-2
Sutterella_Unassigned_Sutterella	2.08221e-09	2.97132e-06	Cluster 1-2		Sutterella_Unassigned_Sutterella	8.25793e-22	7.54775e-19	Cluster 1-2
Treponema_porcinum	1.43905e-06	0.00205352	Cluster 1-2		Terrisporobacter_Unassigned_Terrisporobacter	2.27994e-09	2.08386e-06	Cluster 1-2
Treponema_succinifaciens	1.33842e-10	1.90992e-07	Cluster 1-2		UBA1819_Unassigned_UBA1819	1.6255e-10	1.48571e-07	Cluster 1-2
Treponema_Unassigned_Treponema	1.16151e-06	0.00165748	Cluster 1-2		UCG-003_Unassigned_UCG-003	6.16487e-26	5.63469e-23	Cluster 1-2
Turicibacter_Unassigned_Turicibacter	1.55829e-08	2.22368e-05	Cluster 1-2		Unassigned_Eggerthellaceae_Unassigned_Unassigned_Eggerthellaceae	4.14452e-08	3.78809e-05	Cluster 1-2
UBA1819_Unassigned_UBA1819	4.18472e-12	5.9716e-09	Cluster 1-2		Unassigned_Gemmataceae_Unassigned_Unassigned_Gemmataceae	1.76397e-06	0.00161227	Cluster 1-2
UCG-002_Unassigned_UCG-002	9.75057e-06	0.0139141	Cluster 1-2		Unassigned_Prevotellaceae_Unassigned_Unassigned_Prevotellaceae	4.63163e-14	4.23331e-11	Cluster 1-2
UCG-003_Unassigned_UCG-003	2.91624e-06	0.00416148	Cluster 1-2		Ureaplasma_Unassigned_Ureaplasma	1.58135e-05	0.0144535	Cluster 1-2
UCG-004_Unassigned_UCG-004	2.24188e-10	3.19917e-07	Cluster 1-2		Weissella_cibaria	1.09152e-05	0.00997646	Cluster 1-2
Unassigned_Bacteroidales RF16 group_Unassigned_Unassigned_Bacteroidales RF16 group	5.09667e-07	0.000727295	Cluster 1-2
Unassigned_Butyricicoccaceae_Unassigned_Unassigned_Butyricicoccaceae	1.26767e-14	1.80897e-11	Cluster 1-2
Unassigned_Clostridiaceae_Unassigned_Unassigned_Clostridiaceae	1.34316e-05	0.0191668	Cluster 1-2
Unassigned_Lactobacillaceae_Unassigned_Unassigned_Lactobacillaceae	6.39238e-06	0.00912193	Cluster 1-2
Unassigned_Muribaculaceae_Unassigned_Unassigned_Muribaculaceae	1.03622e-15	1.47869e-12	Cluster 1-2
Unassigned_Prevotellaceae_Unassigned_Unassigned_Prevotellaceae	3.78223e-26	5.39725e-23	Cluster 1-2
Unassigned_Selenomonadaceae_Unassigned_Unassigned_Selenomonadaceae	8.50002e-06	0.0121295	Cluster 1-2
Unassigned_UCG-010_Unassigned_Unassigned_UCG-010	1.42299e-13	2.0306e-10	Cluster 1-2
Unassigned_vadinBE97_Unassigned_Unassigned_vadinBE97	4.2489e-06	0.00606318	Cluster 1-2
Weissella_paramesenteroides	1.72192e-10	2.45717e-07	Cluster 1-2

## Sheet: Samples_per_clusters
	Cluster 1	Cluster 2
Bangladesh	49	2
Cameroon	1	4
China	6	18
El Salvador	29	0
Adadle	11	2
Malawi	7	6
Peru_traditional	5	6
Peru_transitional	8	0
Sweden	293	42
Tanzania	9	26
USA	129	20
Venezuela	11	8
	Cluster 1	Cluster 2
Adadle_agropastoralism	11	2
Industrial	422	62
Traditional	39	68
Transitional	86	2
	Cluster 1	Cluster 2
CAR	194	80
Adadle	4	50
Madagascar	328	103

## Sheet: Chi_tests
Country	Bangladesh	Cameroon	China	El Salvador	Ethiopia	Malawi	Peru_traditional	Peru_transitional	Sweden	Tanzania	USA	Venezuela
Bangladesh	1	7.07921e-06	5.18573e-10	0.737493	0.377544	0.000272243	5.19612e-05	1	0.117074	3.92444e-11	0.106848	0.00023707
Cameroon	7.07921e-06	1	1	1.2075e-05	0.0407	0.444359	0.676103	0.0153983	0.000199847	1	0.000648422	0.314777
China	5.18573e-10	1	1	5.10487e-08	0.00175861	0.163328	0.41339	0.000995467	2.1769e-14	1	8.22166e-11	0.0605302
El Salvador	0.737493	1.2075e-05	5.10487e-08	NA	0.16736	0.000511406	0.000134517	NA	0.0846368	8.02783e-09	0.0762645	0.000599394
Adadle	0.377544	0.0407	0.00175861	0.16736	1	0.202396	0.111103	0.688475	1	0.000811138	1	0.224997
Malawi	0.000272243	0.444359	0.163328	0.000511406	0.202396	1	1	0.0756925	0.00237512	0.135479	0.00715722	1
Peru_traditional	5.19612e-05	0.676103	0.41339	0.000134517	0.111103	1	1	0.0428081	0.000426945	0.386744	0.0016651	0.780663
Peru_transitional	1	0.0153983	0.000995467	NA	0.688475	0.0756925	0.0428081	NA	0.600693	0.000508297	0.572033	0.0842839
Sweden	0.117074	0.000199847	2.1769e-14	0.0846368	1	0.00237512	0.000426945	0.600693	1	2.22074e-18	0.903093	0.00110861
Tanzania	3.92444e-11	1	1	8.02783e-09	0.000811138	0.135479	0.386744	0.000508297	2.22074e-18	1	3.70264e-13	0.0410036
USA	0.106848	0.000648422	8.22166e-11	0.0762645	1	0.00715722	0.0016651	0.572033	0.903093	3.70264e-13	1	0.00461826
Venezuela	0.00023707	0.314777	0.0605302	0.000599394	0.224997	1	0.780663	0.0842839	0.00110861	0.0410036	0.00461826	1
Lifestyle	Ethiopian	Industrial	Traditional	Transitional
Adadle_agropastoralism	1	1	0.00245798	0.133379
Industrial	1	1	8.50279e-30	0.00692043
Traditional	0.00245798	8.50279e-30	1	2.62001e-18
Transitional	0.133379	0.00692043	2.62001e-18	1
	CAR	Ethiopia	Madagascar
CAR	1	1.20248e-17	0.139862
Adadle	1.20248e-17	1	6.43477e-24
Madagascar	0.139862	6.43477e-24	1

[truncated: 3 more sheets: Van_Blo, Prevalence_primers, RA_primers]
