# Supplementary material for: Gut microbiomes of agropastoral children from the Adadle region of Ethiopia reflect their unique dietary habits
Source: Sci Rep. 2023 Dec 1;13:21342. doi: 10.1038/s41598-023-47748-8 (PMC10696028; doi:10.1038/s41598-023-47748-8)
Supplement: Supplementary file 7 — Supplementary Information 7. [file 41598_2023_47748_MOESM7_ESM.xlsx]

## Sheet: Alpha_Diversity
	Zimbabwe	Tanzania	PeruTrad	PeruTrans	USA	Salvador	Tests
Chao1 ASV	0.514882	0.539953	0.00660312	1	0.472133	0.153693	Chao1 ASV
Shannon ASV	0.00636764	0.918817	0.237953	0.324604	0.000613353	0.0109833	Shannon ASV
Chao1 ASV Bonferroni	3.08929	3.23972	0.0396187	6	2.8328	0.922158	Chao1 ASV Bonferroni
Shannon ASV Bonferroni	0.0382058	5.5129	1.42772	1.94763	0.00368012	0.0659	Shannon ASV Bonferroni

## Sheet: ADONIS_p.adj
Eth_indu	0.000999001
Eth_tradi	0.000999001
Eth_transi	0.000999001
tradi_Indu	0.000999001
transi_Indu	0.000999001
transi_tradi	0.000999001

## Sheet: Sign_diff_Species_cluster
Name	pval	p.value_bonf	Comparison
Anaerostipes_Anaerostipes hadrus [C]	2.86855e-05	0.0195635	Cluster 1-2
Bifidobacterium_Bifidobacterium longum [C]	2.41476e-08	1.64686e-05	Cluster 1-2
Bifidobacterium_Bifidobacterium pseudocatenulatum	3.76676e-05	0.0256893	Cluster 1-2
Blautia_[Ruminococcus] gnavus	2.0151e-05	0.013743	Cluster 1-2
Blautia_Blautia wexlerae	2.93241e-06	0.00199991	Cluster 1-2
Butyrivibrio_Butyrivibrio crossotus	7.96384e-08	5.43134e-05	Cluster 1-2
Clostridium_Clostridium sp. CAG:127	4.56765e-06	0.00311513	Cluster 1-2
Clostridium_Clostridium sp. CAG:510	3.21087e-06	0.00218981	Cluster 1-2
Clostridium_Clostridium sp. CAG:590	7.16652e-06	0.00488757	Cluster 1-2
Eggerthella_Eggerthella lenta [C Clostridioides difficile]	4.02676e-09	2.74625e-06	Cluster 1-2
Erysipelotrichaceae gen. [C Coprobacillus/Erysipelatoclostridium]_Erysipelotrichaceae sp. [C Coprobacillus/Erysipelatoclostridium ramosum]	3.86908e-05	0.0263871	Cluster 1-2
Eubacterium_Eubacterium sp. CAG:581	6.081e-05	0.0414724	Cluster 1-2
Flavonifractor_Flavonifractor plautii [C]	2.52112e-06	0.0017194	Cluster 1-2
Fusobacterium_Fusobacterium sp. CAG:815	5.06227e-06	0.00345247	Cluster 1-2
Intestinibacter_Intestinibacter bartlettii	2.51095e-06	0.00171247	Cluster 1-2
Mitsuokella_Mitsuokella multacida	1.07286e-05	0.00731693	Cluster 1-2
Oscillibacter_Oscillibacter sp. 57_20	4.44792e-05	0.0303348	Cluster 1-2
Phascolarctobacterium_Phascolarctobacterium succinatutens	9.55862e-09	6.51898e-06	Cluster 1-2
Prevotella_Prevotella copri	3.73037e-17	2.54411e-14	Cluster 1-2
Prevotella_Prevotella sp. CAG:1092	8.65314e-07	0.000590144	Cluster 1-2
Prevotella_Prevotella sp. CAG:279	2.61798e-06	0.00178546	Cluster 1-2
Prevotella_Prevotella stercorea	9.7506e-10	6.64991e-07	Cluster 1-2
Prevotella_unknown Prevotella	1.17063e-14	7.98368e-12	Cluster 1-2
Subdoligranulum_Subdoligranulum sp. 4_3_54A2FAA	2.08482e-07	0.000142184	Cluster 1-2
Succinivibrio_Succinivibrio dextrinosolvens	1.15989e-07	7.91048e-05	Cluster 1-2
Sutterella_unknown Sutterella	1.39702e-10	9.52764e-08	Cluster 1-2
unknown Bacteria_unknown Bacteria	3.96285e-06	0.00270266	Cluster 1-2
unknown Bacteroidales_unknown Bacteroidales	1.46397e-05	0.0099843	Cluster 1-2
unknown Dehalococcoidales_unknown Dehalococcoidales	1.05554e-05	0.00719879	Cluster 1-2
unknown Prevotellaceae_unknown Prevotellaceae	1.43449e-11	9.78321e-09	Cluster 1-2

## Sheet: Samples_per_clrs_Cmp
	P-	P+
El Salvador	2	8
Adadle	15	0
Peru_traditional	4	6
Peru_transitional	8	0
Tanzania	5	6
USA	26	3
Zimbabwe	4	15

## Sheet: Chi_tests_composition
	El Salvador	Adadle	Peru_traditional	Peru_transitional	Tanzania	USA	Zimbabwe
El Salvador	1	0.000167718	0.625585	0.00353625	0.439882	0.000137027	1
Adadle	0.000167718	NA	0.00304373	NA	0.00526656	0.509534	2.08515e-05
Peru_traditional	0.625585	0.00304373	1	0.0292451	1	0.00545994	0.516955
Peru_transitional	0.00353625	NA	0.0292451	NA	0.0428081	0.827834	0.000821061
Tanzania	0.439882	0.00526656	1	0.0428081	1	0.0103122	0.321145
USA	0.000137027	0.509534	0.00545994	0.827834	0.0103122	1	6.91599e-06
Zimbabwe	1	2.08515e-05	0.516955	0.000821061	0.321145	6.91599e-06	1

## Sheet: Superclass
Country	Superclass1	Sum_abun	SD
Adadle	Activation/Inactivation/Interconversion	0.00176887	1.44407e-05
Adadle	Bioluminescence	0.000558895	7.09696e-06
Adadle	Biosynthesis	4.34975	0.00437183
Adadle	Degradation/Utilization/Assimilation	0.962362	0.00206277
Adadle	Generation of Precursor Metabolites and Energy	0.552682	0.00062277
Adadle	Macromolecule Modification	0.0538229	5.46799e-05
Adadle	Superpathways	0.0463508	0.000297082
Country	Superclass1	Superclass2	Sum_abun	SD
Adadle	Activation/Inactivation/Interconversion	Interconversions	0.00176887	1.44407e-05
Adadle	Bioluminescence	Bioluminescence	0.000558895	7.09696e-06
Adadle	Biosynthesis	Amine and Polyamine Biosynthesis	0.0271504	0.00013038
Adadle	Biosynthesis	Amino Acid Biosynthesis	1.20075	0.00156776
Adadle	Biosynthesis	Aminoacyl-tRNA Charging	0.0516913	8.6785e-05
Adadle	Biosynthesis	Aromatic Compound Biosynthesis	0.11087	0.000231023
Adadle	Biosynthesis	Carbohydrate Biosynthesis	0.427828	0.000518331
Adadle	Biosynthesis	Cell Structure Biosynthesis	0.373815	0.000595961
Adadle	Biosynthesis	Cofactor, Carrier, and Vitamin Biosynthesis	0.765144	0.000788494
Adadle	Biosynthesis	Fatty Acid and Lipid Biosynthesis	0.353929	0.000788816
Adadle	Biosynthesis	Metabolic Regulator Biosynthesis	0.00685315	4.65607e-05
Adadle	Biosynthesis	Nucleoside and Nucleotide Biosynthesis	0.838555	0.00139816
Adadle	Biosynthesis	Other Biosynthesis	0.0139293	7.53882e-05
Adadle	Biosynthesis	Polyprenyl Biosynthesis	0.0144445	6.8476e-05
Adadle	Biosynthesis	Secondary Metabolite Biosynthesis	0.145124	0.000283669
Adadle	Biosynthesis	Storage Compound Biosynthesis	7.59967e-05	2.2638e-06
Adadle	Biosynthesis	Tetrapyrrole Biosynthesis	0.0195951	9.63079e-05
Adadle	Degradation/Utilization/Assimilation	Alcohol Degradation	0.0120039	5.52202e-05
Adadle	Degradation/Utilization/Assimilation	Aldehyde Degradation	0.0015652	1.83717e-05
Adadle	Degradation/Utilization/Assimilation	Amine and Polyamine Degradation	0.0420663	0.000218112
Adadle	Degradation/Utilization/Assimilation	Amino Acid Degradation	0.0303504	8.11117e-05
Adadle	Degradation/Utilization/Assimilation	Aromatic Compound Degradation	0.0154127	0.000143805
Adadle	Degradation/Utilization/Assimilation	C1 Compound Utilization and Assimilation	0.0117479	8.6589e-05
Adadle	Degradation/Utilization/Assimilation	Carbohydrate Degradation	0.375695	0.000905773
Adadle	Degradation/Utilization/Assimilation	Carboxylate Degradation	0.164581	0.000405369
Adadle	Degradation/Utilization/Assimilation	Chlorinated Compound Degradation	0	0
Adadle	Degradation/Utilization/Assimilation	Degradation/Utilization/Assimilation - Other	0.00152785	1.14279e-05
Adadle	Degradation/Utilization/Assimilation	Fatty Acid and Lipid Degradation	0.0213066	0.000200987
Adadle	Degradation/Utilization/Assimilation	Hormone Degradation	8.23159e-06	1.71744e-07
Adadle	Degradation/Utilization/Assimilation	Inorganic Nutrient Metabolism	0.0291203	0.000218881
Adadle	Degradation/Utilization/Assimilation	Nucleoside and Nucleotide Degradation	0.202393	0.000449741
Adadle	Degradation/Utilization/Assimilation	Secondary Metabolite Degradation	0.054584	0.000224099
Adadle	Generation of Precursor Metabolites and Energy	Electron Transfer Chains	0.00209617	2.10996e-05
Adadle	Generation of Precursor Metabolites and Energy	Fermentation	0.142442	0.000114403
Adadle	Generation of Precursor Metabolites and Energy	Generation of Precursor Metabolites and Energy	0.0142171	0.000114958
Adadle	Generation of Precursor Metabolites and Energy	Glycolysis	0.170684	0.000211879
Adadle	Generation of Precursor Metabolites and Energy	Hydrogen production	0.000274561	8.18561e-06
Adadle	Generation of Precursor Metabolites and Energy	Other	0.000170785	3.63381e-06
Adadle	Generation of Precursor Metabolites and Energy	Pentose Phosphate Pathways	0.120728	0.000197542
Adadle	Generation of Precursor Metabolites and Energy	Photosynthesis	0.0431208	0.000135387
Adadle	Generation of Precursor Metabolites and Energy	Respiration	0.0063575	4.30563e-05
Adadle	Generation of Precursor Metabolites and Energy	Superpathways	0.0186234	0.000132738
Adadle	Generation of Precursor Metabolites and Energy	TCA cycle	0.0339679	0.00015453
Adadle	Macromolecule Modification	Nucleic Acid Processing	0.0501967	5.27567e-05
Adadle	Macromolecule Modification	Protein Modification	0.00362623	2.8988e-05
Adadle	Superpathways	Superpathways	0.0463508	0.000297082

## Sheet: PWY_prevalence
	Prevalence	TotalAbundance	PercentagePrev	MeanAbundance	Superclass1	Superclass2	pathway	PWY
12DICHLORETHDEG-PWY	3	6.01097e-06	2.94118	5.89311e-08	Degradation/Utilization/Assimilation	Chlorinated Compound Degradation	1,2-dichloroethane degradation	12DICHLORETHDEG-PWY
1CMET2-PWY	102	0.0363527	100	0.000356399	Biosynthesis	Cofactor, Carrier, and Vitamin Biosynthesis	N10-formyl-tetrahydrofolate biosynthesis	1CMET2-PWY
3-HYDROXYPHENYLACETATE-DEGRADATION-PWY	26	0.000175597	25.4902	1.72153e-06	Degradation/Utilization/Assimilation	Aromatic Compound Degradation	4-hydroxyphenylacetate degradation	3-HYDROXYPHENYLACETATE-DEGRADATION-PWY
AEROBACTINSYN-PWY	8	4.55605e-05	7.84314	4.46671e-07	Biosynthesis	Secondary Metabolite Biosynthesis	aerobactin biosynthesis	AEROBACTINSYN-PWY
ALL-CHORISMATE-PWY	2	7.09632e-06	1.96078	6.95718e-08	Superpathways	Superpathways	superpathway of chorismate metabolism	ALL-CHORISMATE-PWY
ALLANTOINDEG-PWY	57	0.000355046	55.8824	3.48084e-06	Degradation/Utilization/Assimilation	Amine and Polyamine Degradation	superpathway of allantoin degradation in yeast	ALLANTOINDEG-PWY
ANAEROFRUCAT-PWY	101	0.0223001	99.0196	0.000218628	Generation of Precursor Metabolites and Energy	Fermentation	homolactic fermentation	ANAEROFRUCAT-PWY
ANAGLYCOLYSIS-PWY	102	0.0476787	100	0.000467438	Generation of Precursor Metabolites and Energy	Glycolysis	glycolysis III (from glucose)	ANAGLYCOLYSIS-PWY
ARG+POLYAMINE-SYN	89	0.00595946	87.2549	5.84261e-05	Biosynthesis	Amine and Polyamine Biosynthesis	superpathway of arginine and polyamine biosynthesis	ARG+POLYAMINE-SYN
ARGDEG-PWY	32	0.000669354	31.3725	6.56229e-06	Degradation/Utilization/Assimilation	Amino Acid Degradation	superpathway of L-arginine, putrescine, and 4-aminobutanoate degradation	ARGDEG-PWY
ARGININE-SYN4-PWY	89	0.00528661	87.2549	5.18295e-05	Biosynthesis	Amino Acid Biosynthesis	L-ornithine de novo biosynthesis	ARGININE-SYN4-PWY
ARGSYN-PWY	102	0.0446746	100	0.000437986	Biosynthesis	Amino Acid Biosynthesis	L-arginine biosynthesis I (via L-ornithine)	ARGSYN-PWY
ARGSYNBSUB-PWY	102	0.0448864	100	0.000440062	Biosynthesis	Amino Acid Biosynthesis	L-arginine biosynthesis II (acetyl cycle)	ARGSYNBSUB-PWY
ARO-PWY	102	0.050742	100	0.000497471	Biosynthesis	Aromatic Compound Biosynthesis	chorismate biosynthesis I	ARO-PWY
ASPASN-PWY	102	0.0271575	100	0.00026625	Biosynthesis	Amino Acid Biosynthesis	superpathway of L-aspartate and L-asparagine biosynthesis	ASPASN-PWY
AST-PWY	42	0.000684738	41.1765	6.71312e-06	Degradation/Utilization/Assimilation	Amino Acid Degradation	L-arginine degradation II (AST pathway)	AST-PWY
BIOTIN-BIOSYNTHESIS-PWY	95	0.00716198	93.1373	7.02155e-05	Biosynthesis	Cofactor, Carrier, and Vitamin Biosynthesis	biotin biosynthesis I	BIOTIN-BIOSYNTHESIS-PWY
BRANCHED-CHAIN-AA-SYN-PWY	102	0.0536365	100	0.000525848	Biosynthesis	Amino Acid Biosynthesis	superpathway of branched amino acid biosynthesis	BRANCHED-CHAIN-AA-SYN-PWY
CALVIN-PWY	102	0.0443305	100	0.000434613	Biosynthesis	Carbohydrate Biosynthesis	Calvin-Benson-Bassham cycle	CALVIN-PWY
CARNMET-PWY	13	3.50338e-05	12.7451	3.43468e-07	Degradation/Utilization/Assimilation	Amine and Polyamine Degradation	L-carnitine degradation I	CARNMET-PWY
CATECHOL-ORTHO-CLEAVAGE-PWY	24	5.54018e-05	23.5294	5.43155e-07	Degradation/Utilization/Assimilation	Aromatic Compound Degradation	catechol degradation to &beta;-ketoadipate	CATECHOL-ORTHO-CLEAVAGE-PWY
CENTFERM-PWY	86	0.00246198	84.3137	2.4137e-05	Generation of Precursor Metabolites and Energy	Fermentation	pyruvate fermentation to butanoate	CENTFERM-PWY
CHLOROPHYLL-SYN	4	9.87342e-06	3.92157	9.67983e-08	Biosynthesis	Tetrapyrrole Biosynthesis	chlorophyllide a biosynthesis I (aerobic, light-dependent)	CHLOROPHYLL-SYN
CITRULBIO-PWY	93	0.0078646	91.1765	7.7104e-05	Biosynthesis	Amino Acid Biosynthesis	L-citrulline biosynthesis	CITRULBIO-PWY
COA-PWY	102	0.0431945	100	0.000423476	Biosynthesis	Cofactor, Carrier, and Vitamin Biosynthesis	coenzyme A biosynthesis I	COA-PWY
COA-PWY-1	102	0.0421716	100	0.000413447	Biosynthesis	Cofactor, Carrier, and Vitamin Biosynthesis	coenzyme A biosynthesis II (mammalian)	COA-PWY-1
COBALSYN-PWY	101	0.0116719	99.0196	0.000114431	Biosynthesis	Cofactor, Carrier, and Vitamin Biosynthesis	adenosylcobalamin salvage from cobinamide I	COBALSYN-PWY
COLANSYN-PWY	100	0.0117834	98.0392	0.000115524	Biosynthesis	Carbohydrate Biosynthesis	colanic acid building blocks biosynthesis	COLANSYN-PWY
COMPLETE-ARO-PWY	102	0.0459743	100	0.000450728	Biosynthesis	Amino Acid Biosynthesis	superpathway of aromatic amino acid biosynthesis	COMPLETE-ARO-PWY
CRNFORCAT-PWY	19	8.86238e-05	18.6275	8.6886e-07	Degradation/Utilization/Assimilation	Amine and Polyamine Degradation	creatinine degradation I	CRNFORCAT-PWY
DAPLYSINESYN-PWY	99	0.0155625	97.0588	0.000152574	Biosynthesis	Amino Acid Biosynthesis	L-lysine biosynthesis I	DAPLYSINESYN-PWY
DARABCATK12-PWY	35	0.000195187	34.3137	1.9136e-06	Degradation/Utilization/Assimilation	Carbohydrate Degradation	D-arabinose degradation I	DARABCATK12-PWY
DENITRIFICATION-PWY	16	3.72295e-05	15.6863	3.64995e-07	Degradation/Utilization/Assimilation	Inorganic Nutrient Metabolism	nitrate reduction I (denitrification)	DENITRIFICATION-PWY
DENOVOPURINE2-PWY	36	0.0015373	35.2941	1.50716e-05	Biosynthesis	Nucleoside and Nucleotide Biosynthesis	superpathway of purine nucleotides de novo biosynthesis II	DENOVOPURINE2-PWY
DHGLUCONATE-PYR-CAT-PWY	1	7.21804e-07	0.980392	7.07651e-09	Degradation/Utilization/Assimilation	Carbohydrate Degradation	glucose degradation (oxidative)	DHGLUCONATE-PYR-CAT-PWY
DTDPRHAMSYN-PWY	102	0.0718631	100	0.00070454	Biosynthesis	Carbohydrate Biosynthesis	dTDP-L-rhamnose biosynthesis I	DTDPRHAMSYN-PWY
ECASYN-PWY	33	0.000440394	32.3529	4.31758e-06	Biosynthesis	Cell Structure Biosynthesis	enterobacterial common antigen biosynthesis	ECASYN-PWY
FAO-PWY	47	0.00188655	46.0784	1.84956e-05	Degradation/Utilization/Assimilation	Fatty Acid and Lipid Degradation	fatty acid &beta;-oxidation I	FAO-PWY
FASYN-ELONG-PWY	97	0.011353	95.098	0.000111304	Biosynthesis	Fatty Acid and Lipid Biosynthesis	fatty acid elongation -- saturated	FASYN-ELONG-PWY
FASYN-INITIAL-PWY	36	0.00110588	35.2941	1.0842e-05	Biosynthesis	Fatty Acid and Lipid Biosynthesis	superpathway of fatty acid biosynthesis initiation (E. coli)	FASYN-INITIAL-PWY
FERMENTATION-PWY	101	0.0112829	99.0196	0.000110617	Generation of Precursor Metabolites and Energy	Fermentation	mixed acid fermentation	FERMENTATION-PWY
FOLSYN-PWY	71	0.00418728	69.6078	4.10517e-05	Biosynthesis	Cofactor, Carrier, and Vitamin Biosynthesis	superpathway of tetrahydrofolate biosynthesis and salvage	FOLSYN-PWY
FUC-RHAMCAT-PWY	83	0.00366338	81.3725	3.59155e-05	Superpathways	Superpathways	superpathway of fucose and rhamnose degradation	FUC-RHAMCAT-PWY
FUCCAT-PWY	91	0.00297309	89.2157	2.9148e-05	Degradation/Utilization/Assimilation	Carbohydrate Degradation	fucose degradation	FUCCAT-PWY
GALACT-GLUCUROCAT-PWY	86	0.00325379	84.3137	3.18999e-05	Superpathways	Superpathways	superpathway of hexuronide and hexuronate degradation	GALACT-GLUCUROCAT-PWY
GALACTARDEG-PWY	77	0.00204878	75.4902	2.00861e-05	Degradation/Utilization/Assimilation	Carboxylate Degradation	D-galactarate degradation I	GALACTARDEG-PWY
GALACTITOLCAT-PWY	52	0.00120395	50.9804	1.18035e-05	Degradation/Utilization/Assimilation	Secondary Metabolite Degradation	galactitol degradation	GALACTITOLCAT-PWY
GALACTUROCAT-PWY	101	0.00599359	99.0196	5.87607e-05	Degradation/Utilization/Assimilation	Carboxylate Degradation	D-galacturonate degradation I	GALACTUROCAT-PWY
GLCMANNANAUT-PWY	102	0.0109332	100	0.000107189	Degradation/Utilization/Assimilation	Amine and Polyamine Degradation	superpathway of N-acetylglucosamine, N-acetylmannosamine and N-acetylneuraminate degradation	GLCMANNANAUT-PWY
GLUCARDEG-PWY	68	0.0014358	66.6667	1.40764e-05	Degradation/Utilization/Assimilation	Carboxylate Degradation	D-glucarate degradation I	GLUCARDEG-PWY
GLUCARGALACTSUPER-PWY	77	0.00204878	75.4902	2.00861e-05	Superpathways	Superpathways	superpathway of D-glucarate and D-galactarate degradation	GLUCARGALACTSUPER-PWY
GLUCONEO-PWY	101	0.0193693	99.0196	0.000189895	Biosynthesis	Carbohydrate Biosynthesis	gluconeogenesis I	GLUCONEO-PWY
GLUCOSE1PMETAB-PWY	74	0.0176189	72.549	0.000172734	Degradation/Utilization/Assimilation	Carbohydrate Degradation	glucose and glucose-1-phosphate degradation	GLUCOSE1PMETAB-PWY
GLUCUROCAT-PWY	102	0.00785761	100	7.70354e-05	Degradation/Utilization/Assimilation	Carboxylate Degradation	superpathway of &beta;-D-glucuronide and D-glucuronate degradation	GLUCUROCAT-PWY
GLUDEG-I-PWY	68	0.00112551	66.6667	1.10345e-05	Degradation/Utilization/Assimilation	Amine and Polyamine Degradation	GABA shunt	GLUDEG-I-PWY
GLUTORN-PWY	102	0.0397497	100	0.000389703	Biosynthesis	Amino Acid Biosynthesis	L-ornithine biosynthesis	GLUTORN-PWY
GLYCOCAT-PWY	94	0.0097431	92.1569	9.55206e-05	Degradation/Utilization/Assimilation	Carbohydrate Degradation	glycogen degradation I (bacterial)	GLYCOCAT-PWY
GLYCOGENSYNTH-PWY	102	0.0486231	100	0.000476697	Biosynthesis	Carbohydrate Biosynthesis	glycogen biosynthesis I (from ADP-D-Glucose)	GLYCOGENSYNTH-PWY
GLYCOL-GLYOXDEG-PWY	44	0.000254344	43.1373	2.49356e-06	Degradation/Utilization/Assimilation	Alcohol Degradation	superpathway of glycol metabolism and degradation	GLYCOL-GLYOXDEG-PWY
GLYCOLYSIS	101	0.0251027	99.0196	0.000246105	Generation of Precursor Metabolites and Energy	Glycolysis	glycolysis I (from glucose 6-phosphate)	GLYCOLYSIS
GLYCOLYSIS-E-D	95	0.00770897	93.1373	7.55782e-05	Generation of Precursor Metabolites and Energy	Superpathways	superpathway of glycolysis and Entner-Doudoroff	GLYCOLYSIS-E-D
GLYCOLYSIS-TCA-GLYOX-BYPASS	31	0.000608819	30.3922	5.96881e-06	Generation of Precursor Metabolites and Energy	Superpathways	superpathway of glycolysis, pyruvate dehydrogenase, TCA, and glyoxylate bypass	GLYCOLYSIS-TCA-GLYOX-BYPASS
GLYOXYLATE-BYPASS	65	0.00165724	63.7255	1.62475e-05	Generation of Precursor Metabolites and Energy	Generation of Precursor Metabolites and Energy	glyoxylate cycle	GLYOXYLATE-BYPASS
GOLPDLCAT-PWY	90	0.00260759	88.2353	2.55646e-05	Degradation/Utilization/Assimilation	Alcohol Degradation	superpathway of glycerol degradation to 1,3-propanediol	GOLPDLCAT-PWY
HCAMHPDEG-PWY	42	0.000881623	41.1765	8.64336e-06	Degradation/Utilization/Assimilation	Aromatic Compound Degradation	3-phenylpropanoate and 3-(3-hydroxyphenyl)propanoate degradation to 2-oxopent-4-enoate	HCAMHPDEG-PWY
HEME-BIOSYNTHESIS-II	71	0.00162892	69.6078	1.59698e-05	Biosynthesis	Cofactor, Carrier, and Vitamin Biosynthesis	heme biosynthesis I (aerobic)	HEME-BIOSYNTHESIS-II
HEME-BIOSYNTHESIS-II-1	66	0.00182822	64.7059	1.79237e-05	Biosynthesis	Cofactor, Carrier, and Vitamin Biosynthesis	heme b biosynthesis V (aerobic)	HEME-BIOSYNTHESIS-II-1
HEMESYN2-PWY	82	0.00281812	80.3922	2.76286e-05	Biosynthesis	Cofactor, Carrier, and Vitamin Biosynthesis	heme biosynthesis II (anaerobic)	HEMESYN2-PWY
HEXITOLDEGSUPER-PWY	48	0.00219009	47.0588	2.14715e-05	Degradation/Utilization/Assimilation	Secondary Metabolite Degradation	superpathway of hexitol degradation (bacteria)	HEXITOLDEGSUPER-PWY
HISDEG-PWY	99	0.00893383	97.0588	8.75866e-05	Degradation/Utilization/Assimilation	Amino Acid Degradation	L-histidine degradation I	HISDEG-PWY
HISTSYN-PWY	102	0.043214	100	0.000423667	Biosynthesis	Amino Acid Biosynthesis	L-histidine biosynthesis	HISTSYN-PWY
HOMOSER-METSYN-PWY	70	0.00199676	68.6275	1.95761e-05	Biosynthesis	Amino Acid Biosynthesis	L-methionine biosynthesis I	HOMOSER-METSYN-PWY
HSERMETANA-PWY	102	0.0322734	100	0.000316406	Biosynthesis	Amino Acid Biosynthesis	L-methionine biosynthesis III	HSERMETANA-PWY
ILEUSYN-PWY	102	0.0566052	100	0.000554953	Biosynthesis	Amino Acid Biosynthesis	L-isoleucine biosynthesis I (from threonine)	ILEUSYN-PWY
KDO-NAGLIPASYN-PWY	26	0.000160172	25.4902	1.57031e-06	Biosynthesis	Cell Structure Biosynthesis	superpathway of (Kdo)2-lipid A biosynthesis	KDO-NAGLIPASYN-PWY
KETOGLUCONMET-PWY	41	0.00054703	40.1961	5.36304e-06	Degradation/Utilization/Assimilation	Carboxylate Degradation	ketogluconate metabolism	KETOGLUCONMET-PWY
LACTOSECAT-PWY	92	0.00824306	90.1961	8.08143e-05	Degradation/Utilization/Assimilation	Carbohydrate Degradation	lactose and galactose degradation I	LACTOSECAT-PWY
LIPA-CORESYN-PWY	21	0.000148765	20.5882	1.45848e-06	Biosynthesis	Carbohydrate Biosynthesis	Lipid A-core biosynthesis	LIPA-CORESYN-PWY
LIPASYN-PWY	20	0.000399215	19.6078	3.91387e-06	Degradation/Utilization/Assimilation	Fatty Acid and Lipid Degradation	phospholipases	LIPASYN-PWY
LPSSYN-PWY	21	0.000221266	20.5882	2.16927e-06	Biosynthesis	Fatty Acid and Lipid Biosynthesis	superpathway of lipopolysaccharide biosynthesis	LPSSYN-PWY
MET-SAM-PWY	70	0.00344362	68.6275	3.3761e-05	Superpathways	Superpathways	superpathway of S-adenosyl-L-methionine biosynthesis	MET-SAM-PWY
METH-ACETATE-PWY	87	0.0052091	85.2941	5.10696e-05	Generation of Precursor Metabolites and Energy	Respiration	methanogenesis from acetate	METH-ACETATE-PWY
METHANOGENESIS-PWY	4	2.44548e-05	3.92157	2.39753e-07	Generation of Precursor Metabolites and Energy	Respiration	methanogenesis from H2 and CO2	METHANOGENESIS-PWY
METHGLYUT-PWY	53	0.00052287	51.9608	5.12617e-06	Degradation/Utilization/Assimilation	Aldehyde Degradation	superpathway of methylglyoxal degradation	METHGLYUT-PWY
METSYN-PWY	70	0.00314716	68.6275	3.08545e-05	Biosynthesis	Amino Acid Biosynthesis	L-homoserine and L-methionine biosynthesis	METSYN-PWY
NAD-BIOSYNTHESIS-II	47	0.000779085	46.0784	7.63809e-06	Biosynthesis	Cofactor, Carrier, and Vitamin Biosynthesis	NAD salvage pathway II	NAD-BIOSYNTHESIS-II
NAGLIPASYN-PWY	89	0.00382039	87.2549	3.74548e-05	Biosynthesis	Cell Structure Biosynthesis	lipid IVA biosynthesis	NAGLIPASYN-PWY
NONMEVIPP-PWY	102	0.0512585	100	0.000502535	Biosynthesis	Secondary Metabolite Biosynthesis	methylerythritol phosphate pathway I	NONMEVIPP-PWY
NONOXIPENT-PWY	102	0.0340907	100	0.000334222	Generation of Precursor Metabolites and Energy	Pentose Phosphate Pathways	pentose phosphate pathway (non-oxidative branch)	NONOXIPENT-PWY
OANTIGEN-PWY	102	0.0299886	100	0.000294006	Biosynthesis	Carbohydrate Biosynthesis	O-antigen building blocks biosynthesis (E. coli)	OANTIGEN-PWY
ORNARGDEG-PWY	32	0.000669354	31.3725	6.56229e-06	Degradation/Utilization/Assimilation	Amino Acid Degradation	superpathway of L-arginine and L-ornithine degradation	ORNARGDEG-PWY
ORNDEG-PWY	70	0.00278998	68.6275	2.73528e-05	Degradation/Utilization/Assimilation	Amine and Polyamine Degradation	superpathway of ornithine degradation	ORNDEG-PWY
P101-PWY	3	2.05614e-06	2.94118	2.01582e-08	Biosynthesis	Amine and Polyamine Biosynthesis	ectoine biosynthesis	P101-PWY
P105-PWY	70	0.0020782	68.6275	2.03745e-05	Generation of Precursor Metabolites and Energy	TCA cycle	TCA cycle IV (2-oxoglutarate decarboxylase)	P105-PWY
P108-PWY	63	0.00123664	61.7647	1.21239e-05	Generation of Precursor Metabolites and Energy	Fermentation	pyruvate fermentation to propanoate I	P108-PWY
P122-PWY	47	0.0012054	46.0784	1.18176e-05	Generation of Precursor Metabolites and Energy	Fermentation	heterolactic fermentation	P122-PWY
P124-PWY	77	0.00731241	75.4902	7.16903e-05	Degradation/Utilization/Assimilation	Carbohydrate Degradation	Bifidobacterium shunt	P124-PWY
P125-PWY	37	0.00110977	36.2745	1.08801e-05	Biosynthesis	Other Biosynthesis	superpathway of (R,R)-butanediol biosynthesis	P125-PWY
P161-PWY	70	0.00348482	68.6275	3.41649e-05	Degradation/Utilization/Assimilation	Carboxylate Degradation	acetylene degradation	P161-PWY
P164-PWY	77	0.00358113	75.4902	3.51091e-05	Degradation/Utilization/Assimilation	Nucleoside and Nucleotide Degradation	purine nucleobases degradation I (anaerobic)	P164-PWY
P185-PWY	79	0.00177716	77.451	1.74231e-05	Degradation/Utilization/Assimilation	C1 Compound Utilization and Assimilation	formaldehyde assimilation III (dihydroxyacetone cycle)	P185-PWY
P221-PWY	43	0.000259903	42.1569	2.54807e-06	Degradation/Utilization/Assimilation	Degradation/Utilization/Assimilation - Other	octane oxidation	P221-PWY
P23-PWY	49	0.000622663	48.0392	6.10454e-06	Degradation/Utilization/Assimilation	C1 Compound Utilization and Assimilation	reductive TCA cycle I	P23-PWY
P4-PWY	63	0.00356804	61.7647	3.49808e-05	Biosynthesis	Amino Acid Biosynthesis	superpathway of L-lysine, L-threonine and L-methionine biosynthesis I	P4-PWY
P41-PWY	102	0.0275168	100	0.000269773	Degradation/Utilization/Assimilation	Carboxylate Degradation	pyruvate fermentation to acetate and lactate I	P41-PWY
P42-PWY	85	0.00238899	83.3333	2.34215e-05	Degradation/Utilization/Assimilation	C1 Compound Utilization and Assimilation	incomplete reductive TCA cycle	P42-PWY
P441-PWY	92	0.00801283	90.1961	7.85571e-05	Degradation/Utilization/Assimilation	Carboxylate Degradation	superpathway of N-acetylneuraminate degradation	P441-PWY
P461-PWY	95	0.00486031	93.1373	4.76501e-05	Degradation/Utilization/Assimilation	Carboxylate Degradation	hexitol fermentation to lactate, formate, ethanol and acetate	P461-PWY
P562-PWY	2	1.99187e-06	1.96078	1.95281e-08	Degradation/Utilization/Assimilation	Secondary Metabolite Degradation	myo-inositol degradation I	P562-PWY
P621-PWY	34	0.000234787	33.3333	2.30183e-06	Degradation/Utilization/Assimilation	Degradation/Utilization/Assimilation - Other	nylon-6 oligomer degradation	P621-PWY
PANTO-PWY	102	0.0305806	100	0.000299809	Biosynthesis	Cofactor, Carrier, and Vitamin Biosynthesis	phosphopantothenate biosynthesis I	PANTO-PWY
PANTOSYN-PWY	102	0.0329849	100	0.000323381	Biosynthesis	Cofactor, Carrier, and Vitamin Biosynthesis	pantothenate and coenzyme A biosynthesis I	PANTOSYN-PWY
PENTOSE-P-PWY	98	0.0172195	96.0784	0.000168819	Generation of Precursor Metabolites and Energy	Pentose Phosphate Pathways	pentose phosphate pathway	PENTOSE-P-PWY
PEPTIDOGLYCANSYN-PWY	102	0.0592664	100	0.000581043	Biosynthesis	Cell Structure Biosynthesis	peptidoglycan biosynthesis I (meso-diaminopimelate containing)	PEPTIDOGLYCANSYN-PWY
PHOSLIPSYN-PWY	101	0.0194394	99.0196	0.000190582	Biosynthesis	Fatty Acid and Lipid Biosynthesis	superpathway of phospholipid biosynthesis I (bacteria)	PHOSLIPSYN-PWY
PHOTOALL-PWY	10	1.11206e-05	9.80392	1.09025e-07	Generation of Precursor Metabolites and Energy	Photosynthesis	oxygenic photosynthesis	PHOTOALL-PWY
POLYAMINSYN3-PWY	63	0.00109376	61.7647	1.07232e-05	Biosynthesis	Amine and Polyamine Biosynthesis	superpathway of polyamine biosynthesis II	POLYAMINSYN3-PWY
POLYAMSYN-PWY	91	0.00382111	89.2157	3.74618e-05	Biosynthesis	Amine and Polyamine Biosynthesis	superpathway of polyamine biosynthesis I	POLYAMSYN-PWY
POLYISOPRENSYN-PWY	88	0.00540867	86.2745	5.30262e-05	Biosynthesis	Polyprenyl Biosynthesis	polyisoprenoid biosynthesis (E. coli)	POLYISOPRENSYN-PWY
PPGPPMET-PWY	96	0.00305839	94.1176	2.99842e-05	Biosynthesis	Metabolic Regulator Biosynthesis	ppGpp biosynthesis	PPGPPMET-PWY
PROPFERM-PWY	3	1.59677e-05	2.94118	1.56546e-07	Degradation/Utilization/Assimilation	Carboxylate Degradation	L-alanine fermentation to propanoate and acetate	PROPFERM-PWY
PROTOCATECHUATE-ORTHO-CLEAVAGE-PWY	25	0.000121631	24.5098	1.19246e-06	Degradation/Utilization/Assimilation	Aromatic Compound Degradation	protocatechuate degradation II (ortho-cleavage pathway)	PROTOCATECHUATE-ORTHO-CLEAVAGE-PWY
PRPP-PWY	36	0.00108635	35.2941	1.06504e-05	Superpathways	Superpathways	superpathway of histidine, purine, and pyrimidine biosynthesis	PRPP-PWY
PWY-101	18	3.91447e-05	17.6471	3.83772e-07	Generation of Precursor Metabolites and Energy	Electron Transfer Chains	photosynthesis light reactions	PWY-101
PWY-1042	102	0.0635592	100	0.000623129	Generation of Precursor Metabolites and Energy	Glycolysis	glycolysis IV (plant cytosol)	PWY-1042
PWY-1269	102	0.0159012	100	0.000155894	Biosynthesis	Carbohydrate Biosynthesis	CMP-3-deoxy-D-manno-octulosonate biosynthesis I	PWY-1269
PWY-1501	1	1.59524e-06	0.980392	1.56396e-08	Degradation/Utilization/Assimilation	Aromatic Compound Degradation	mandelate degradation I	PWY-1501
PWY-1622	1	1.9501e-06	0.980392	1.91186e-08	Degradation/Utilization/Assimilation	C1 Compound Utilization and Assimilation	formaldehyde assimilation I (serine pathway)	PWY-1622
PWY-181	1	7.57994e-06	0.980392	7.43131e-08	Biosynthesis	Amino Acid Biosynthesis	photorespiration	PWY-181
PWY-1861	82	0.00685731	80.3922	6.72285e-05	Degradation/Utilization/Assimilation	C1 Compound Utilization and Assimilation	formaldehyde assimilation II (RuMP Cycle)	PWY-1861
PWY-2201	3	1.48516e-05	2.94118	1.45604e-07	Biosynthesis	Cofactor, Carrier, and Vitamin Biosynthesis	folate transformations I	PWY-2201
PWY-2221	1	2.08776e-06	0.980392	2.04682e-08	Degradation/Utilization/Assimilation	Carbohydrate Degradation	Entner-Doudoroff pathway III (semi-phosphorylative)	PWY-2221
PWY-241	96	0.00722063	94.1176	7.07905e-05	Generation of Precursor Metabolites and Energy	Photosynthesis	C4 photosynthetic carbon assimilation cycle, NADP-ME type	PWY-241
PWY-2941	95	0.0145096	93.1373	0.000142251	Biosynthesis	Amino Acid Biosynthesis	L-lysine biosynthesis II	PWY-2941
PWY-2942	102	0.0479151	100	0.000469755	Biosynthesis	Amino Acid Biosynthesis	L-lysine biosynthesis III	PWY-2942
PWY-3001	101	0.0337834	99.0196	0.00033121	Biosynthesis	Amino Acid Biosynthesis	superpathway of L-isoleucine biosynthesis I	PWY-3001
PWY-3781	58	0.000487246	56.8627	4.77692e-06	Generation of Precursor Metabolites and Energy	Electron Transfer Chains	aerobic respiration I (cytochrome c)	PWY-3781
PWY-3801	20	0.000312913	19.6078	3.06778e-06	Degradation/Utilization/Assimilation	Carbohydrate Degradation	sucrose degradation II (sucrose synthase)	PWY-3801
PWY-3841	102	0.0485187	100	0.000475674	Biosynthesis	Cofactor, Carrier, and Vitamin Biosynthesis	folate transformations II	PWY-3841
PWY-4041	100	0.0096514	98.0392	9.46215e-05	Biosynthesis	Cofactor, Carrier, and Vitamin Biosynthesis	&gamma;-glutamyl cycle	PWY-4041
PWY-4361	1	1.51246e-07	0.980392	1.4828e-09	Biosynthesis	Amino Acid Biosynthesis	S-methyl-5-thio-&alpha;-D-ribose 1-phosphate degradation	PWY-4361
PWY-4984	80	0.00521853	78.4314	5.11621e-05	Degradation/Utilization/Assimilation	Inorganic Nutrient Metabolism	urea cycle	PWY-4984
PWY-5004	18	8.50469e-05	17.6471	8.33794e-07	Biosynthesis	Amino Acid Biosynthesis	superpathway of L-citrulline metabolism	PWY-5004
PWY-5005	86	0.00174599	84.3137	1.71175e-05	Biosynthesis	Cofactor, Carrier, and Vitamin Biosynthesis	biotin biosynthesis II	PWY-5005
PWY-5022	35	0.000412901	34.3137	4.04805e-06	Degradation/Utilization/Assimilation	Amine and Polyamine Degradation	4-aminobutanoate degradation V	PWY-5022
PWY-5028	6	2.93624e-05	5.88235	2.87867e-07	Degradation/Utilization/Assimilation	Amino Acid Degradation	L-histidine degradation II	PWY-5028
PWY-5030	84	0.00519413	82.3529	5.09228e-05	Degradation/Utilization/Assimilation	Amino Acid Degradation	L-histidine degradation III	PWY-5030
PWY-5067	1	4.55755e-07	0.980392	4.46819e-09	Biosynthesis	Carbohydrate Biosynthesis	glycogen biosynthesis II (from UDP-D-Glucose)	PWY-5067
PWY-5079	1	1.14876e-06	0.980392	1.12624e-08	Degradation/Utilization/Assimilation	Amino Acid Degradation	L-phenylalanine degradation III	PWY-5079
PWY-5088	14	2.00618e-05	13.7255	1.96684e-07	Degradation/Utilization/Assimilation	Amino Acid Degradation	L-glutamate degradation VIII (to propanoate)	PWY-5088
PWY-5097	102	0.0506962	100	0.000497021	Biosynthesis	Amino Acid Biosynthesis	L-lysine biosynthesis VI	PWY-5097
PWY-5100	102	0.0275168	100	0.000269773	Degradation/Utilization/Assimilation	Carboxylate Degradation	pyruvate fermentation to acetate and lactate II	PWY-5100
PWY-5103	102	0.0518359	100	0.000508195	Biosynthesis	Amino Acid Biosynthesis	L-isoleucine biosynthesis III	PWY-5103
PWY-5104	42	0.000811242	41.1765	7.95335e-06	Biosynthesis	Amino Acid Biosynthesis	L-isoleucine biosynthesis IV	PWY-5104
PWY-5121	92	0.00836111	90.1961	8.19717e-05	Biosynthesis	Polyprenyl Biosynthesis	superpathway of geranylgeranyl diphosphate biosynthesis II (via MEP)	PWY-5121
PWY-5130	77	0.00184513	75.4902	1.80895e-05	Degradation/Utilization/Assimilation	Carboxylate Degradation	2-oxobutanoate degradation I	PWY-5130
PWY-5136	82	0.0031617	80.3922	3.0997e-05	Degradation/Utilization/Assimilation	Fatty Acid and Lipid Degradation	fatty acid &beta;-oxidation II (peroxisome)	PWY-5136
PWY-5138	46	0.00090931	45.098	8.9148e-06	Degradation/Utilization/Assimilation	Fatty Acid and Lipid Degradation	unsaturated, even numbered fatty acid &beta;-oxidation	PWY-5138
PWY-5154	102	0.0220135	100	0.000215819	Biosynthesis	Amino Acid Biosynthesis	L-arginine biosynthesis III (via N-acetyl-L-citrulline)	PWY-5154
PWY-5156	5	5.34332e-05	4.90196	5.23855e-07	Biosynthesis	Fatty Acid and Lipid Biosynthesis	superpathway of fatty acid biosynthesis II (plant)	PWY-5156
PWY-5178	1	5.64256e-07	0.980392	5.53192e-09	Degradation/Utilization/Assimilation	Aromatic Compound Degradation	toluene degradation IV (aerobic) (via catechol)	PWY-5178
PWY-5180	19	0.000614941	18.6275	6.02883e-06	Degradation/Utilization/Assimilation	Aromatic Compound Degradation	toluene degradation I (aerobic) (via o-cresol)	PWY-5180
PWY-5188	102	0.0117231	100	0.000114932	Biosynthesis	Tetrapyrrole Biosynthesis	tetrapyrrole biosynthesis I (from glutamate)	PWY-5188
PWY-5189	61	0.00129195	59.8039	1.26662e-05	Biosynthesis	Tetrapyrrole Biosynthesis	tetrapyrrole biosynthesis II (from glycine)	PWY-5189
PWY-5198	6	2.7232e-05	5.88235	2.6698e-07	Biosynthesis	Cofactor, Carrier, and Vitamin Biosynthesis	factor 420 biosynthesis	PWY-5198
PWY-5209	5	2.22451e-05	4.90196	2.18089e-07	Generation of Precursor Metabolites and Energy	Respiration	methyl-coenzyme M oxidation to CO2	PWY-5209
PWY-5265	34	0.00370173	33.3333	3.62915e-05	Biosynthesis	Cell Structure Biosynthesis	peptidoglycan biosynthesis II (staphylococci)	PWY-5265
PWY-5345	88	0.00786747	86.2745	7.71321e-05	Biosynthesis	Amino Acid Biosynthesis	superpathway of L-methionine biosynthesis (by sulfhydrylation)	PWY-5345
PWY-5347	70	0.0034084	68.6275	3.34156e-05	Biosynthesis	Amino Acid Biosynthesis	superpathway of L-methionine biosynthesis (transsulfuration)	PWY-5347
PWY-5367	71	0.00273709	69.6078	2.68342e-05	Biosynthesis	Fatty Acid and Lipid Biosynthesis	petroselinate biosynthesis	PWY-5367
PWY-5384	101	0.014701	99.0196	0.000144127	Degradation/Utilization/Assimilation	Carbohydrate Degradation	sucrose degradation IV (sucrose phosphorylase)	PWY-5384
PWY-5392	24	8.22e-05	23.5294	8.05882e-07	Degradation/Utilization/Assimilation	C1 Compound Utilization and Assimilation	reductive TCA cycle II	PWY-5392
PWY-5415	19	9.26876e-05	18.6275	9.08702e-07	Degradation/Utilization/Assimilation	Aromatic Compound Degradation	catechol degradation I (meta-cleavage pathway)	PWY-5415
PWY-5417	15	5.04378e-05	14.7059	4.94488e-07	Degradation/Utilization/Assimilation	Aromatic Compound Degradation	catechol degradation III (ortho-cleavage pathway)	PWY-5417
PWY-5419	3	4.75671e-06	2.94118	4.66344e-08	Degradation/Utilization/Assimilation	Aromatic Compound Degradation	catechol degradation to 2-oxopent-4-enoate II	PWY-5419
PWY-5420	3	8.02055e-06	2.94118	7.86329e-08	Degradation/Utilization/Assimilation	Aromatic Compound Degradation	catechol degradation II (meta-cleavage pathway)	PWY-5420
PWY-5430	1	1.37232e-06	0.980392	1.34541e-08	Degradation/Utilization/Assimilation	Aromatic Compound Degradation	meta cleavage pathway of aromatic compounds	PWY-5430
PWY-5431	15	5.04378e-05	14.7059	4.94488e-07	Degradation/Utilization/Assimilation	Aromatic Compound Degradation	aromatic compounds degradation via &beta;-ketoadipate	PWY-5431
PWY-5464	20	7.898e-05	19.6078	7.74314e-07	Generation of Precursor Metabolites and Energy	Superpathways	superpathway of cytosolic glycolysis (plants), pyruvate dehydrogenase and TCA cycle	PWY-5464
PWY-5484	101	0.0216153	99.0196	0.000211915	Generation of Precursor Metabolites and Energy	Glycolysis	glycolysis II (from fructose 6-phosphate)	PWY-5484
PWY-5494	5	1.31894e-05	4.90196	1.29308e-07	Generation of Precursor Metabolites and Energy	Fermentation	pyruvate fermentation to propanoate II (acrylate pathway)	PWY-5494
PWY-5497	62	0.00150675	60.7843	1.4772e-05	Degradation/Utilization/Assimilation	Nucleoside and Nucleotide Degradation	purine nucleobases degradation II (anaerobic)	PWY-5497
PWY-5505	97	0.00492634	95.098	4.82975e-05	Biosynthesis	Amino Acid Biosynthesis	L-glutamate and L-glutamine biosynthesis	PWY-5505
PWY-5514	8	4.558e-05	7.84314	4.46862e-07	Biosynthesis	Carbohydrate Biosynthesis	UDP-N-acetyl-D-galactosamine biosynthesis II	PWY-5514
PWY-5531	6	1.54128e-05	5.88235	1.51106e-07	Biosynthesis	Tetrapyrrole Biosynthesis	chlorophyllide a biosynthesis II (anaerobic)	PWY-5531
PWY-561	51	0.00184104	50	1.80495e-05	Generation of Precursor Metabolites and Energy	Superpathways	superpathway of glyoxylate cycle and fatty acid degradation	PWY-561
PWY-5654	7	2.49044e-06	6.86275	2.44161e-08	Degradation/Utilization/Assimilation	Carboxylate Degradation	2-amino-3-carboxymuconate semialdehyde degradation to 2-oxopentenoate	PWY-5654
PWY-5656	43	0.000670873	42.1569	6.57719e-06	Biosynthesis	Metabolic Regulator Biosynthesis	mannosylglycerate biosynthesis I	PWY-5656
PWY-5659	102	0.011764	100	0.000115333	Biosynthesis	Carbohydrate Biosynthesis	GDP-mannose biosynthesis	PWY-5659
PWY-5667	102	0.0354609	100	0.000347656	Biosynthesis	Fatty Acid and Lipid Biosynthesis	CDP-diacylglycerol biosynthesis I	PWY-5667
PWY-5675	65	0.0025128	63.7255	2.46353e-05	Degradation/Utilization/Assimilation	Inorganic Nutrient Metabolism	nitrate reduction V (assimilatory)	PWY-5675
PWY-5676	95	0.00441684	93.1373	4.33023e-05	Generation of Precursor Metabolites and Energy	Fermentation	acetyl-CoA fermentation to butanoate II	PWY-5676
PWY-5677	12	4.75364e-05	11.7647	4.66043e-07	Generation of Precursor Metabolites and Energy	Fermentation	succinate fermentation to butanoate	PWY-5677
PWY-5686	102	0.0627478	100	0.000615174	Biosynthesis	Nucleoside and Nucleotide Biosynthesis	UMP biosynthesis	PWY-5686
PWY-5690	43	0.000313993	42.1569	3.07837e-06	Generation of Precursor Metabolites and Energy	TCA cycle	TCA cycle II (plants and fungi)	PWY-5690
PWY-5692	22	7.67365e-05	21.5686	7.52318e-07	Degradation/Utilization/Assimilation	Amine and Polyamine Degradation	allantoin degradation to glyoxylate II	PWY-5692
PWY-5695	102	0.0422402	100	0.000414119	Degradation/Utilization/Assimilation	Nucleoside and Nucleotide Degradation	urate biosynthesis/inosine 5'-phosphate degradation	PWY-5695
PWY-5705	38	0.000229919	37.2549	2.25411e-06	Degradation/Utilization/Assimilation	Amine and Polyamine Degradation	allantoin degradation to glyoxylate III	PWY-5705
PWY-5723	64	0.00304758	62.7451	2.98782e-05	Generation of Precursor Metabolites and Energy	Generation of Precursor Metabolites and Energy	Rubisco shunt	PWY-5723
PWY-5747	37	0.000314874	36.2745	3.087e-06	Degradation/Utilization/Assimilation	Carboxylate Degradation	2-methylcitrate cycle II	PWY-5747
PWY-5837	63	0.00185551	61.7647	1.81913e-05	Biosynthesis	Cofactor, Carrier, and Vitamin Biosynthesis	1,4-dihydroxy-2-naphthoate biosynthesis I	PWY-5837
PWY-5838	61	0.00312413	59.8039	3.06288e-05	Biosynthesis	Cofactor, Carrier, and Vitamin Biosynthesis	superpathway of menaquinol-8 biosynthesis I	PWY-5838
PWY-5840	51	0.00226006	50	2.21574e-05	Biosynthesis	Cofactor, Carrier, and Vitamin Biosynthesis	superpathway of menaquinol-7 biosynthesis	PWY-5840
PWY-5845	52	0.00213826	50.9804	2.09633e-05	Biosynthesis	Cofactor, Carrier, and Vitamin Biosynthesis	superpathway of menaquinol-9 biosynthesis	PWY-5845
PWY-5850	38	0.00182518	37.2549	1.78939e-05	Biosynthesis	Cofactor, Carrier, and Vitamin Biosynthesis	superpathway of menaquinol-6 biosynthesis I	PWY-5850
PWY-5855	39	0.00032379	38.2353	3.17442e-06	Biosynthesis	Cofactor, Carrier, and Vitamin Biosynthesis	ubiquinol-7 biosynthesis (prokaryotic)	PWY-5855
PWY-5860	38	0.0014772	37.2549	1.44823e-05	Biosynthesis	Cofactor, Carrier, and Vitamin Biosynthesis	superpathway of demethylmenaquinol-6 biosynthesis I	PWY-5860
PWY-5861	61	0.00244874	59.8039	2.40073e-05	Biosynthesis	Cofactor, Carrier, and Vitamin Biosynthesis	superpathway of demethylmenaquinol-8 biosynthesis	PWY-5861
PWY-5862	52	0.00162456	50.9804	1.5927e-05	Biosynthesis	Cofactor, Carrier, and Vitamin Biosynthesis	superpathway of demethylmenaquinol-9 biosynthesis	PWY-5862
PWY-5870	2	1.34636e-06	1.96078	1.31996e-08	Biosynthesis	Cofactor, Carrier, and Vitamin Biosynthesis	ubiquinol-8 biosynthesis (eukaryotic)	PWY-5870
PWY-5873	2	8.14878e-07	1.96078	7.989e-09	Biosynthesis	Cofactor, Carrier, and Vitamin Biosynthesis	ubiquinol-7 biosynthesis (eukaryotic)	PWY-5873
PWY-5896	38	0.00166855	37.2549	1.63584e-05	Biosynthesis	Cofactor, Carrier, and Vitamin Biosynthesis	superpathway of menaquinol-10 biosynthesis	PWY-5896
PWY-5897	63	0.00358661	61.7647	3.51628e-05	Biosynthesis	Cofactor, Carrier, and Vitamin Biosynthesis	superpathway of menaquinol-11 biosynthesis	PWY-5897
PWY-5898	63	0.00358661	61.7647	3.51628e-05	Biosynthesis	Cofactor, Carrier, and Vitamin Biosynthesis	superpathway of menaquinol-12 biosynthesis	PWY-5898
PWY-5899	63	0.00358661	61.7647	3.51628e-05	Biosynthesis	Cofactor, Carrier, and Vitamin Biosynthesis	superpathway of menaquinol-13 biosynthesis	PWY-5899
PWY-5910	25	0.000429028	24.5098	4.20615e-06	Biosynthesis	Polyprenyl Biosynthesis	superpathway of geranylgeranyldiphosphate biosynthesis I (via mevalonate)	PWY-5910
PWY-5913	94	0.00589824	92.1569	5.78259e-05	Generation of Precursor Metabolites and Energy	TCA cycle	TCA cycle VI (obligate autotrophs)	PWY-5913
PWY-5918	56	0.00169447	54.902	1.66125e-05	Biosynthesis	Cofactor, Carrier, and Vitamin Biosynthesis	superpathay of heme biosynthesis from glutamate	PWY-5918
PWY-5920	36	0.000607177	35.2941	5.95272e-06	Biosynthesis	Cofactor, Carrier, and Vitamin Biosynthesis	superpathway of heme biosynthesis from glycine	PWY-5920
PWY-5941	102	0.0477632	100	0.000468267	Degradation/Utilization/Assimilation	Carbohydrate Degradation	glycogen degradation II (eukaryotic)	PWY-5941
PWY-5971	69	0.00824048	67.6471	8.0789e-05	Biosynthesis	Fatty Acid and Lipid Biosynthesis	palmitate biosynthesis II (bacteria and plants)	PWY-5971
PWY-5972	12	3.67954e-05	11.7647	3.60739e-07	Biosynthesis	Fatty Acid and Lipid Biosynthesis	stearate biosynthesis I (animals and fungi)	PWY-5972
PWY-5973	102	0.024973	100	0.000244834	Biosynthesis	Fatty Acid and Lipid Biosynthesis	cis-vaccenate biosynthesis	PWY-5973
PWY-5981	71	0.00287744	69.6078	2.82102e-05	Biosynthesis	Fatty Acid and Lipid Biosynthesis	CDP-diacylglycerol biosynthesis III	PWY-5981
PWY-5989	99	0.0102342	97.0588	0.000100335	Biosynthesis	Fatty Acid and Lipid Biosynthesis	stearate biosynthesis II (bacteria and plants)	PWY-5989
PWY-5994	28	0.000386132	27.451	3.78561e-06	Biosynthesis	Fatty Acid and Lipid Biosynthesis	palmitate biosynthesis I (animals and fungi)	PWY-5994
PWY-6071	19	9.93063e-05	18.6275	9.73591e-07	Degradation/Utilization/Assimilation	Amine and Polyamine Degradation	superpathway of phenylethylamine degradation	PWY-6071
PWY-6113	4	9.78805e-05	3.92157	9.59612e-07	Biosynthesis	Fatty Acid and Lipid Biosynthesis	superpathway of mycolate biosynthesis	PWY-6113
PWY-6121	102	0.0473776	100	0.000464486	Biosynthesis	Nucleoside and Nucleotide Biosynthesis	5-aminoimidazole ribonucleotide biosynthesis I	PWY-6121
PWY-6122	102	0.0563264	100	0.00055222	Biosynthesis	Nucleoside and Nucleotide Biosynthesis	5-aminoimidazole ribonucleotide biosynthesis II	PWY-6122
PWY-6123	102	0.0352727	100	0.000345811	Biosynthesis	Nucleoside and Nucleotide Biosynthesis	inosine-5'-phosphate biosynthesis I	PWY-6123
PWY-6124	102	0.0334395	100	0.000327838	Biosynthesis	Nucleoside and Nucleotide Biosynthesis	inosine-5'-phosphate biosynthesis II	PWY-6124
PWY-6125	102	0.0186546	100	0.000182888	Biosynthesis	Nucleoside and Nucleotide Biosynthesis	superpathway of guanosine nucleotides de novo biosynthesis II	PWY-6125
PWY-6126	102	0.0240173	100	0.000235463	Biosynthesis	Nucleoside and Nucleotide Biosynthesis	superpathway of adenosine nucleotides de novo biosynthesis II	PWY-6126
PWY-6138	1	1.34998e-06	0.980392	1.32351e-08	Biosynthesis	Carbohydrate Biosynthesis	CMP-N-acetylneuraminate biosynthesis I (eukaryotes)	PWY-6138
PWY-6143	16	0.00017317	15.6863	1.69774e-06	Biosynthesis	Carbohydrate Biosynthesis	CMP-pseudaminate biosynthesis	PWY-6143
PWY-6147	100	0.0173439	98.0392	0.000170038	Biosynthesis	Cofactor, Carrier, and Vitamin Biosynthesis	6-hydroxymethyl-dihydropterin diphosphate biosynthesis I	PWY-6147
PWY-6151	102	0.054447	100	0.000533794	Biosynthesis	Cofactor, Carrier, and Vitamin Biosynthesis	S-adenosyl-L-methionine cycle I	PWY-6151
PWY-6160	5	2.06886e-05	4.90196	2.02829e-07	Biosynthesis	Aromatic Compound Biosynthesis	3-dehydroquinate biosynthesis II (archaea)	PWY-6160
PWY-6163	102	0.0547658	100	0.00053692	Biosynthesis	Aromatic Compound Biosynthesis	chorismate biosynthesis from 3-dehydroquinate	PWY-6163
PWY-6165	5	5.34884e-05	4.90196	5.24396e-07	Biosynthesis	Aromatic Compound Biosynthesis	chorismate biosynthesis II (archaea)	PWY-6165
PWY-6168	52	0.00470362	50.9804	4.61139e-05	Biosynthesis	Cofactor, Carrier, and Vitamin Biosynthesis	flavin biosynthesis III (fungi)	PWY-6168
PWY-6182	8	3.45047e-05	7.84314	3.38281e-07	Degradation/Utilization/Assimilation	Aromatic Compound Degradation	superpathway of salicylate degradation	PWY-6182
PWY-6185	14	4.22632e-05	13.7255	4.14345e-07	Degradation/Utilization/Assimilation	Aromatic Compound Degradation	4-methylcatechol degradation (ortho cleavage)	PWY-6185
PWY-621	100	0.0128327	98.0392	0.000125811	Degradation/Utilization/Assimilation	Carbohydrate Degradation	sucrose degradation III (sucrose invertase)	PWY-621
PWY-6210	7	2.49044e-06	6.86275	2.44161e-08	Degradation/Utilization/Assimilation	Aromatic Compound Degradation	2-aminophenol degradation	PWY-6210
PWY-6215	16	2.70489e-05	15.6863	2.65185e-07	Degradation/Utilization/Assimilation	Aromatic Compound Degradation	4-chlorobenzoate degradation	PWY-6215
PWY-622	52	0.00761717	50.9804	7.46781e-05	Biosynthesis	Carbohydrate Biosynthesis	starch biosynthesis	PWY-622
PWY-6270	101	0.0259253	99.0196	0.00025417	Biosynthesis	Secondary Metabolite Biosynthesis	isoprene biosynthesis I	PWY-6270
PWY-6277	102	0.0563264	100	0.00055222	Biosynthesis	Nucleoside and Nucleotide Biosynthesis	superpathway of 5-aminoimidazole ribonucleotide biosynthesis	PWY-6277
PWY-6282	97	0.0100355	95.098	9.83868e-05	Biosynthesis	Fatty Acid and Lipid Biosynthesis	palmitoleate biosynthesis I (from (5Z)-dodec-5-enoate)	PWY-6282
PWY-6284	69	0.00362868	67.6471	3.55753e-05	Biosynthesis	Fatty Acid and Lipid Biosynthesis	superpathway of unsaturated fatty acids biosynthesis (E. coli)	PWY-6284
PWY-6285	46	0.00323296	45.098	3.16957e-05	Biosynthesis	Fatty Acid and Lipid Biosynthesis	superpathway of fatty acids biosynthesis (E. coli)	PWY-6285
PWY-6292	100	0.00589977	98.0392	5.78409e-05	Biosynthesis	Amino Acid Biosynthesis	superpathway of L-cysteine biosynthesis (mammalian)	PWY-6292
PWY-6293	45	0.000788127	44.1176	7.72673e-06	Biosynthesis	Amino Acid Biosynthesis	L-cysteine biosynthesis IV (fungi)	PWY-6293
PWY-6305	99	0.00618135	97.0588	6.06014e-05	Biosynthesis	Amine and Polyamine Biosynthesis	putrescine biosynthesis IV	PWY-6305
PWY-6307	3	9.59396e-07	2.94118	9.40584e-09	Degradation/Utilization/Assimilation	Amino Acid Degradation	L-tryptophan degradation X (mammalian, via tryptamine)	PWY-6307
PWY-6313	3	1.23474e-06	2.94118	1.21053e-08	Degradation/Utilization/Assimilation	Hormone Degradation	serotonin degradation	PWY-6313
PWY-6317	102	0.0316	100	0.000309804	Degradation/Utilization/Assimilation	Carbohydrate Degradation	galactose degradation I (Leloir pathway)	PWY-6317
PWY-6318	10	2.03883e-05	9.80392	1.99885e-07	Degradation/Utilization/Assimilation	Amino Acid Degradation	L-phenylalanine degradation IV (mammalian, via side chain)	PWY-6318
PWY-6328	25	0.00012677	24.5098	1.24284e-06	Degradation/Utilization/Assimilation	Amino Acid Degradation	L-lysine degradation X	PWY-6328
PWY-6349	6	2.94239e-05	5.88235	2.88469e-07	Biosynthesis	Fatty Acid and Lipid Biosynthesis	CDP-archaeol biosynthesis	PWY-6349
PWY-6350	5	2.04211e-05	4.90196	2.00207e-07	Biosynthesis	Fatty Acid and Lipid Biosynthesis	archaetidylinositol biosynthesis	PWY-6350
PWY-6353	98	0.00901476	96.0784	8.838e-05	Degradation/Utilization/Assimilation	Nucleoside and Nucleotide Degradation	purine nucleotides degradation II (aerobic)	PWY-6353
PWY-6385	102	0.0580107	100	0.000568732	Biosynthesis	Cell Structure Biosynthesis	peptidoglycan biosynthesis III (mycobacteria)	PWY-6385
PWY-6386	102	0.0605907	100	0.000594026	Biosynthesis	Cell Structure Biosynthesis	UDP-N-acetylmuramoyl-pentapeptide biosynthesis II (lysine-containing)	PWY-6386
PWY-6387	102	0.060362	100	0.000591784	Biosynthesis	Cell Structure Biosynthesis	UDP-N-acetylmuramoyl-pentapeptide biosynthesis I (meso-diaminopimelate containing)	PWY-6387
PWY-6396	20	0.00061748	19.6078	6.05373e-06	Biosynthesis	Other Biosynthesis	superpathway of 2,3-butanediol biosynthesis	PWY-6396
PWY-6435	36	0.0010548	35.2941	1.03412e-05	Biosynthesis	Aromatic Compound Biosynthesis	4-hydroxybenzoate biosynthesis V	PWY-6435
PWY-6467	10	2.94371e-05	9.80392	2.88599e-07	Biosynthesis	Cell Structure Biosynthesis	Kdo transfer to lipid IVA III (Chlamydia)	PWY-6467
PWY-6470	82	0.00582321	80.3922	5.70903e-05	Biosynthesis	Cell Structure Biosynthesis	peptidoglycan biosynthesis V (&beta;-lactam resistance)	PWY-6470
PWY-6471	8	0.000338101	7.84314	3.31471e-06	Biosynthesis	Cell Structure Biosynthesis	peptidoglycan biosynthesis IV (Enterococcus faecium)	PWY-6471
PWY-6478	20	0.000239878	19.6078	2.35175e-06	Biosynthesis	Carbohydrate Biosynthesis	GDP-D-glycero-&alpha;-D-manno-heptose biosynthesis	PWY-6478
PWY-6507	102	0.00510391	100	5.00383e-05	Degradation/Utilization/Assimilation	Secondary Metabolite Degradation	4-deoxy-L-threo-hex-4-enopyranuronate degradation	PWY-6507
PWY-6518	4	3.84183e-06	3.92157	3.7665e-08	Degradation/Utilization/Assimilation	Carboxylate Degradation	glycocholate metabolism (bacteria)	PWY-6518
PWY-6519	95	0.007177	93.1373	7.03628e-05	Biosynthesis	Other Biosynthesis	8-amino-7-oxononanoate biosynthesis I	PWY-6519
PWY-6527	101	0.0280746	99.0196	0.000275241	Degradation/Utilization/Assimilation	Carbohydrate Degradation	stachyose degradation	PWY-6527
PWY-6531	77	0.00186903	75.4902	1.83238e-05	Degradation/Utilization/Assimilation	Secondary Metabolite Degradation	mannitol cycle	PWY-6531
PWY-6545	80	0.00387231	78.4314	3.79638e-05	Biosynthesis	Nucleoside and Nucleotide Biosynthesis	pyrimidine deoxyribonucleotides de novo biosynthesis III	PWY-6545
PWY-6549	94	0.00631449	92.1569	6.19067e-05	Biosynthesis	Amino Acid Biosynthesis	L-glutamine biosynthesis III	PWY-6549
PWY-6562	27	0.000132787	26.4706	1.30183e-06	Biosynthesis	Amine and Polyamine Biosynthesis	norspermidine biosynthesis	PWY-6562
PWY-6565	9	4.82966e-05	8.82353	4.73496e-07	Biosynthesis	Amine and Polyamine Biosynthesis	superpathway of polyamine biosynthesis III	PWY-6565
PWY-6572	28	0.000566912	27.451	5.55796e-06	Degradation/Utilization/Assimilation	Carbohydrate Degradation	chondroitin sulfate degradation I (bacterial)	PWY-6572
PWY-6588	54	0.000477409	52.9412	4.68048e-06	Generation of Precursor Metabolites and Energy	Fermentation	pyruvate fermentation to acetone	PWY-6588
PWY-6590	86	0.00314632	84.3137	3.08462e-05	Generation of Precursor Metabolites and Energy	Fermentation	superpathway of Clostridium acetobutylicum acidogenic fermentation	PWY-6590
PWY-6595	56	0.00131766	54.902	1.29182e-05	Degradation/Utilization/Assimilation	Nucleoside and Nucleotide Degradation	superpathway of guanosine nucleotides degradation (plants)	PWY-6595
PWY-6606	97	0.0056918	95.098	5.5802e-05	Degradation/Utilization/Assimilation	Nucleoside and Nucleotide Degradation	guanosine nucleotides degradation II	PWY-6606
PWY-6607	57	0.00195505	55.8824	1.91671e-05	Degradation/Utilization/Assimilation	Nucleoside and Nucleotide Degradation	guanosine nucleotides degradation I	PWY-6607
PWY-6608	102	0.0109823	100	0.000107669	Degradation/Utilization/Assimilation	Nucleoside and Nucleotide Degradation	guanosine nucleotides degradation III	PWY-6608
PWY-6609	102	0.0511924	100	0.000501886	Biosynthesis	Nucleoside and Nucleotide Biosynthesis	adenine and adenosine salvage III	PWY-6609
PWY-6612	71	0.0030323	69.6078	2.97285e-05	Biosynthesis	Cofactor, Carrier, and Vitamin Biosynthesis	superpathway of tetrahydrofolate biosynthesis	PWY-6612
PWY-6628	101	0.020188	99.0196	0.000197921	Biosynthesis	Amino Acid Biosynthesis	superpathway of L-phenylalanine biosynthesis	PWY-6628
PWY-6630	100	0.0137169	98.0392	0.000134479	Biosynthesis	Amino Acid Biosynthesis	superpathway of L-tyrosine biosynthesis	PWY-6630
PWY-6690	42	0.000881623	41.1765	8.64336e-06	Degradation/Utilization/Assimilation	Aromatic Compound Degradation	cinnamate and 3-hydroxycinnamate degradation to 2-oxopent-4-enoate	PWY-6690
PWY-6700	102	0.0464921	100	0.000455805	Macromolecule Modification	Nucleic Acid Processing	queuosine biosynthesis	PWY-6700
PWY-6703	100	0.0198024	98.0392	0.000194141	Biosynthesis	Secondary Metabolite Biosynthesis	preQ0 biosynthesis	PWY-6703
PWY-6708	13	5.88292e-05	12.7451	5.76757e-07	Biosynthesis	Cofactor, Carrier, and Vitamin Biosynthesis	ubiquinol-8 biosynthesis (prokaryotic)	PWY-6708
PWY-6731	100	0.00846552	98.0392	8.29953e-05	Degradation/Utilization/Assimilation	Carbohydrate Degradation	starch degradation III	PWY-6731
PWY-6748	1	4.40541e-07	0.980392	4.31903e-09	Degradation/Utilization/Assimilation	Inorganic Nutrient Metabolism	nitrate reduction VII (denitrification)	PWY-6748
PWY-6749	21	0.000236559	20.5882	2.31921e-06	Biosynthesis	Carbohydrate Biosynthesis	CMP-legionaminate biosynthesis I	PWY-6749
PWY-6797	6	6.38922e-05	5.88235	6.26394e-07	Biosynthesis	Cofactor, Carrier, and Vitamin Biosynthesis	6-hydroxymethyl-dihydropterin diphosphate biosynthesis II (archaea)	PWY-6797
PWY-6803	63	0.00124186	61.7647	1.21751e-05	Biosynthesis	Fatty Acid and Lipid Biosynthesis	phosphatidylcholine acyl editing	PWY-6803
PWY-6807	25	0.00126595	24.5098	1.24112e-05	Degradation/Utilization/Assimilation	Carbohydrate Degradation	xyloglucan degradation II (exoglucanase)	PWY-6807
PWY-6823	102	0.0172802	100	0.000169413	Biosynthesis	Cofactor, Carrier, and Vitamin Biosynthesis	molybdenum cofactor biosynthesis	PWY-6823
PWY-6837	3	3.59022e-06	2.94118	3.51982e-08	Degradation/Utilization/Assimilation	Fatty Acid and Lipid Degradation	fatty acid beta-oxidation V (unsaturated, odd number, di-isomerase-dependent)	PWY-6837
PWY-6857	1	1.85858e-07	0.980392	1.82214e-09	Biosynthesis	Cofactor, Carrier, and Vitamin Biosynthesis	retinol biosynthesis	PWY-6857
PWY-6859	76	0.00277287	74.5098	2.7185e-05	Biosynthesis	Secondary Metabolite Biosynthesis	all-trans-farnesol biosynthesis	PWY-6859
PWY-6876	34	0.000199752	33.3333	1.95836e-06	Generation of Precursor Metabolites and Energy	Generation of Precursor Metabolites and Energy	isopropanol biosynthesis	PWY-6876
PWY-6891	1	9.21779e-05	0.980392	9.03705e-07	Biosynthesis	Cofactor, Carrier, and Vitamin Biosynthesis	thiazole biosynthesis II (Bacillus)	PWY-6891
PWY-6895	97	0.00967129	95.098	9.48166e-05	Biosynthesis	Cofactor, Carrier, and Vitamin Biosynthesis	superpathway of thiamin diphosphate biosynthesis II	PWY-6895
PWY-6897	102	0.0270487	100	0.000265183	Biosynthesis	Cofactor, Carrier, and Vitamin Biosynthesis	thiamin salvage II	PWY-6897
PWY-6901	98	0.0171853	96.0784	0.000168484	Degradation/Utilization/Assimilation	Carbohydrate Degradation	superpathway of glucose and xylose degradation	PWY-6901
PWY-6902	89	0.00680621	87.2549	6.67275e-05	Degradation/Utilization/Assimilation	Carbohydrate Degradation	chitin degradation II	PWY-6902
PWY-6906	49	0.00183172	48.0392	1.79581e-05	Degradation/Utilization/Assimilation	Carbohydrate Degradation	chitin derivatives degradation	PWY-6906
PWY-6920	13	0.000103128	12.7451	1.01106e-06	Biosynthesis	Secondary Metabolite Biosynthesis	6-gingerol analog biosynthesis	PWY-6920
PWY-6922	34	0.000156013	33.3333	1.52954e-06	Biosynthesis	Amino Acid Biosynthesis	L-N&delta;-acetylornithine biosynthesis	PWY-6922
PWY-6936	102	0.0249935	100	0.000245035	Biosynthesis	Amino Acid Biosynthesis	seleno-amino acid biosynthesis	PWY-6936
PWY-6953	7	6.93917e-05	6.86275	6.8031e-07	Biosynthesis	Carbohydrate Biosynthesis	dTDP-3-acetamido-3,6-dideoxy-&alpha;-D-galactose biosynthesis	PWY-6953
PWY-6961	58	0.00155078	56.8627	1.52038e-05	Degradation/Utilization/Assimilation	Carboxylate Degradation	L-ascorbate degradation II (bacterial, aerobic)	PWY-6961
PWY-6969	100	0.00565385	98.0392	5.54299e-05	Generation of Precursor Metabolites and Energy	TCA cycle	TCA cycle V (2-oxoglutarate:ferredoxin oxidoreductase)	PWY-6969
PWY-6981	1	4.90304e-07	0.980392	4.8069e-09	Biosynthesis	Carbohydrate Biosynthesis	chitin biosynthesis	PWY-6981
PWY-6992	74	0.00155114	72.549	1.52072e-05	Degradation/Utilization/Assimilation	Carbohydrate Degradation	1,5-anhydrofructose degradation	PWY-6992
PWY-7000	1	1.02177e-05	0.980392	1.00174e-07	Biosynthesis	Secondary Metabolite Biosynthesis	kanamycin biosynthesis	PWY-7000
PWY-7009	1	4.28644e-07	0.980392	4.20239e-09	Degradation/Utilization/Assimilation	Aromatic Compound Degradation	2,2'-dihydroxybiphenyl degradation	PWY-7009
PWY-7013	76	0.0020145	74.5098	1.975e-05	Degradation/Utilization/Assimilation	Alcohol Degradation	L-1,2-propanediol degradation	PWY-7013
PWY-702	101	0.0130145	99.0196	0.000127593	Biosynthesis	Amino Acid Biosynthesis	L-methionine biosynthesis II	PWY-702
PWY-7031	5	1.57653e-05	4.90196	1.54562e-07	Biosynthesis	Carbohydrate Biosynthesis	protein N-glycosylation (bacterial)	PWY-7031
PWY-7039	9	1.36824e-05	8.82353	1.34142e-07	Biosynthesis	Fatty Acid and Lipid Biosynthesis	phosphatidate metabolism, as a signaling molecule	PWY-7039
PWY-7094	35	0.000229946	34.3137	2.25437e-06	Biosynthesis	Fatty Acid and Lipid Biosynthesis	fatty acid salvage	PWY-7094
PWY-7111	102	0.0392933	100	0.000385229	Generation of Precursor Metabolites and Energy	Fermentation	pyruvate fermentation to isobutanol (engineered)	PWY-7111
PWY-7115	93	0.00519646	91.1765	5.09457e-05	Generation of Precursor Metabolites and Energy	Photosynthesis	C4 photosynthetic carbon assimilation cycle, NAD-ME type	PWY-7115
PWY-7117	96	0.0105729	94.1176	0.000103656	Generation of Precursor Metabolites and Energy	Photosynthesis	C4 photosynthetic carbon assimilation cycle, PEPCK type	PWY-7117
PWY-7118	57	0.00163424	55.8824	1.6022e-05	Degradation/Utilization/Assimilation	Carbohydrate Degradation	chitin degradation to ethanol	PWY-7118
PWY-7124	5	5.9764e-06	4.90196	5.85922e-08	Biosynthesis	Secondary Metabolite Biosynthesis	ethylene biosynthesis V (engineered)	PWY-7124
PWY-7159	4	9.87342e-06	3.92157	9.67983e-08	Biosynthesis	Tetrapyrrole Biosynthesis	chlorophyllide a biosynthesis III (aerobic, light independent)	PWY-7159
PWY-7165	10	5.8088e-05	9.80392	5.6949e-07	Biosynthesis	Cofactor, Carrier, and Vitamin Biosynthesis	L-ascorbate biosynthesis VI (engineered pathway)	PWY-7165
PWY-7184	80	0.00448626	78.4314	4.3983e-05	Biosynthesis	Nucleoside and Nucleotide Biosynthesis	pyrimidine deoxyribonucleotides de novo biosynthesis I	PWY-7184
PWY-7187	36	0.000777655	35.2941	7.62407e-06	Biosynthesis	Nucleoside and Nucleotide Biosynthesis	pyrimidine deoxyribonucleotides de novo biosynthesis II	PWY-7187
PWY-7196	36	0.00106024	35.2941	1.03945e-05	Biosynthesis	Nucleoside and Nucleotide Biosynthesis	superpathway of pyrimidine ribonucleosides salvage	PWY-7196
PWY-7197	102	0.0114629	100	0.000112382	Biosynthesis	Nucleoside and Nucleotide Biosynthesis	pyrimidine deoxyribonucleotide phosphorylation	PWY-7197
PWY-7198	97	0.00693132	95.098	6.79541e-05	Biosynthesis	Nucleoside and Nucleotide Biosynthesis	pyrimidine deoxyribonucleotides de novo biosynthesis IV	PWY-7198
PWY-7199	102	0.0326226	100	0.000319829	Biosynthesis	Nucleoside and Nucleotide Biosynthesis	pyrimidine deoxyribonucleosides salvage	PWY-7199
PWY-7200	3	0.000115943	2.94118	1.1367e-06	Biosynthesis	Nucleoside and Nucleotide Biosynthesis	superpathway of pyrimidine deoxyribonucleoside salvage	PWY-7200
PWY-7204	37	0.000651446	36.2745	6.38673e-06	Biosynthesis	Cofactor, Carrier, and Vitamin Biosynthesis	pyridoxal 5'-phosphate salvage II (plants)	PWY-7204
PWY-7208	102	0.0177145	100	0.000173671	Biosynthesis	Nucleoside and Nucleotide Biosynthesis	superpathway of pyrimidine nucleobases salvage	PWY-7208
PWY-7209	52	0.0012823	50.9804	1.25716e-05	Degradation/Utilization/Assimilation	Nucleoside and Nucleotide Degradation	superpathway of pyrimidine ribonucleosides degradation	PWY-7209
PWY-7210	73	0.00369388	71.5686	3.62145e-05	Biosynthesis	Nucleoside and Nucleotide Biosynthesis	pyrimidine deoxyribonucleotides biosynthesis from CTP	PWY-7210
PWY-7211	73	0.00364452	71.5686	3.57306e-05	Biosynthesis	Nucleoside and Nucleotide Biosynthesis	superpathway of pyrimidine deoxyribonucleotides de novo biosynthesis	PWY-7211
PWY-7218	9	1.18041e-05	8.82353	1.15726e-07	Biosynthesis	Storage Compound Biosynthesis	photosynthetic 3-hydroxybutanoate biosynthesis (engineered)	PWY-7218
PWY-7220	102	0.0135627	100	0.000132968	Biosynthesis	Nucleoside and Nucleotide Biosynthesis	adenosine deoxyribonucleotides de novo biosynthesis II	PWY-7220
PWY-7221	102	0.0600939	100	0.000589155	Biosynthesis	Nucleoside and Nucleotide Biosynthesis	guanosine ribonucleotides de novo biosynthesis	PWY-7221
PWY-7222	102	0.0135627	100	0.000132968	Biosynthesis	Nucleoside and Nucleotide Biosynthesis	guanosine deoxyribonucleotides de novo biosynthesis II	PWY-7222
PWY-7228	102	0.0215664	100	0.000211435	Biosynthesis	Nucleoside and Nucleotide Biosynthesis	superpathway of guanosine nucleotides de novo biosynthesis I	PWY-7228
PWY-7229	102	0.0306854	100	0.000300837	Biosynthesis	Nucleoside and Nucleotide Biosynthesis	superpathway of adenosine nucleotides de novo biosynthesis I	PWY-7229
PWY-7234	96	0.0132275	94.1176	0.000129682	Biosynthesis	Nucleoside and Nucleotide Biosynthesis	inosine-5'-phosphate biosynthesis III	PWY-7234
PWY-7237	83	0.0236098	81.3725	0.000231469	Degradation/Utilization/Assimilation	Secondary Metabolite Degradation	myo-, chiro- and scillo-inositol degradation	PWY-7237
PWY-7238	102	0.0641222	100	0.000628649	Biosynthesis	Carbohydrate Biosynthesis	sucrose biosynthesis II	PWY-7238
PWY-724	102	0.0378785	100	0.000371358	Biosynthesis	Amino Acid Biosynthesis	superpathway of L-lysine, L-threonine and L-methionine biosynthesis II	PWY-724
PWY-7242	102	0.00738622	100	7.24139e-05	Degradation/Utilization/Assimilation	Carboxylate Degradation	D-fructuronate degradation	PWY-7242
PWY-7245	6	1.20417e-05	5.88235	1.18056e-07	Biosynthesis	Cofactor, Carrier, and Vitamin Biosynthesis	superpathway NAD/NADP - NADH/NADPH interconversion (yeast)	PWY-7245
PWY-7254	42	0.000419523	41.1765	4.11297e-06	Generation of Precursor Metabolites and Energy	TCA cycle	TCA cycle VII (acetate-producers)	PWY-7254
PWY-7255	1	9.03356e-08	0.980392	8.85643e-10	Biosynthesis	Secondary Metabolite Biosynthesis	ergothioneine biosynthesis I (bacteria)	PWY-7255
PWY-7268	10	7.17325e-05	9.80392	7.0326e-07	Biosynthesis	Cofactor, Carrier, and Vitamin Biosynthesis	NAD/NADP-NADH/NADPH cytosolic interconversion (yeast)	PWY-7268
PWY-7269	35	0.000566383	34.3137	5.55278e-06	Biosynthesis	Cofactor, Carrier, and Vitamin Biosynthesis	NAD/NADP-NADH/NADPH mitochondrial interconversion (yeast)	PWY-7269
PWY-7279	21	0.000110537	20.5882	1.08369e-06	Generation of Precursor Metabolites and Energy	Electron Transfer Chains	aerobic respiration II (cytochrome c) (yeast)	PWY-7279
PWY-7282	93	0.0125556	91.1765	0.000123094	Biosynthesis	Cofactor, Carrier, and Vitamin Biosynthesis	4-amino-2-methyl-5-phosphomethylpyrimidine biosynthesis (yeast)	PWY-7282
PWY-7286	7	3.16482e-05	6.86275	3.10276e-07	Macromolecule Modification	Nucleic Acid Processing	7-(3-amino-3-carboxypropyl)-wyosine biosynthesis	PWY-7286
PWY-7290	1	2.92254e-06	0.980392	2.86524e-08	Biosynthesis	Cell Structure Biosynthesis	Escherichia coli serotype O86 O-antigen biosynthesis	PWY-7290
PWY-7294	4	2.24332e-05	3.92157	2.19933e-07	Degradation/Utilization/Assimilation	Carbohydrate Degradation	xylose degradation IV	PWY-7294
PWY-7312	10	0.000392109	9.80392	3.84421e-06	Biosynthesis	Carbohydrate Biosynthesis	dTDP-D-&beta;-fucofuranose biosynthesis	PWY-7312
PWY-7315	65	0.00183347	63.7255	1.79752e-05	Biosynthesis	Carbohydrate Biosynthesis	dTDP-N-acetylthomosamine biosynthesis	PWY-7315
PWY-7316	22	0.000575928	21.5686	5.64636e-06	Biosynthesis	Carbohydrate Biosynthesis	dTDP-N-acetylviosamine biosynthesis	PWY-7316
PWY-7323	96	0.00772797	94.1176	7.57644e-05	Biosynthesis	Carbohydrate Biosynthesis	superpathway of GDP-mannose-derived O-antigen building blocks biosynthesis	PWY-7323
PWY-7328	99	0.0132122	97.0588	0.000129531	Biosynthesis	Carbohydrate Biosynthesis	superpathway of UDP-glucose-derived O-antigen building blocks biosynthesis	PWY-7328
PWY-7332	5	5.10373e-05	4.90196	5.00366e-07	Biosynthesis	Carbohydrate Biosynthesis	superpathway of UDP-N-acetylglucosamine-derived O-antigen building blocks biosynthesis	PWY-7332
PWY-7337	1	5.56949e-07	0.980392	5.46028e-09	Degradation/Utilization/Assimilation	Fatty Acid and Lipid Degradation	10-cis-heptadecenoyl-CoA degradation (yeast)	PWY-7337
PWY-7338	1	5.56949e-07	0.980392	5.46028e-09	Degradation/Utilization/Assimilation	Fatty Acid and Lipid Degradation	10-trans-heptadecenoyl-CoA degradation (reductase-dependent, yeast)	PWY-7338
PWY-7340	10	5.04311e-05	9.80392	4.94422e-07	Degradation/Utilization/Assimilation	Fatty Acid and Lipid Degradation	9-cis, 11-trans-octadecadienoyl-CoA degradation (isomerase-dependent, yeast)	PWY-7340
PWY-7345	98	0.0115741	96.0784	0.000113471	Degradation/Utilization/Assimilation	Carbohydrate Degradation	superpathway of anaerobic sucrose degradation	PWY-7345
PWY-7356	98	0.00665074	96.0784	6.52033e-05	Biosynthesis	Cofactor, Carrier, and Vitamin Biosynthesis	thiamin salvage IV (yeast)	PWY-7356
PWY-7357	102	0.0325539	100	0.000319156	Biosynthesis	Cofactor, Carrier, and Vitamin Biosynthesis	thiamin formation from pyrithiamine and oxythiamine (yeast)	PWY-7357
PWY-7371	35	0.000263381	34.3137	2.58217e-06	Biosynthesis	Cofactor, Carrier, and Vitamin Biosynthesis	1,4-dihydroxy-6-naphthoate biosynthesis II	PWY-7371
PWY-7373	4	6.71477e-06	3.92157	6.58311e-08	Biosynthesis	Cofactor, Carrier, and Vitamin Biosynthesis	superpathway of demethylmenaquinol-6 biosynthesis II	PWY-7373
PWY-7383	92	0.00577389	90.1961	5.66068e-05	Generation of Precursor Metabolites and Energy	Fermentation	anaerobic energy metabolism (invertebrates, cytosol)	PWY-7383
PWY-7384	18	5.89123e-05	17.6471	5.77572e-07	Generation of Precursor Metabolites and Energy	Fermentation	anaerobic energy metabolism (invertebrates, mitochondrial)	PWY-7384
PWY-7385	49	0.000967654	48.0392	9.4868e-06	Generation of Precursor Metabolites and Energy	Fermentation	1,3-propanediol biosynthesis (engineered)	PWY-7385
PWY-7388	45	0.000937336	44.1176	9.18957e-06	Biosynthesis	Fatty Acid and Lipid Biosynthesis	octanoyl-[acyl-carrier protein] biosynthesis (mitochondria, yeast)	PWY-7388
PWY-7389	16	6.84766e-05	15.6863	6.71339e-07	Generation of Precursor Metabolites and Energy	Fermentation	superpathway of anaerobic energy metabolism (invertebrates)	PWY-7389
PWY-7391	10	9.85101e-05	9.80392	9.65785e-07	Biosynthesis	Secondary Metabolite Biosynthesis	isoprene biosynthesis II (engineered)	PWY-7391
PWY-7392	75	0.00531766	73.5294	5.21339e-05	Biosynthesis	Secondary Metabolite Biosynthesis	taxadiene biosynthesis (engineered)	PWY-7392
PWY-7396	14	4.60938e-05	13.7255	4.519e-07	Generation of Precursor Metabolites and Energy	Fermentation	butanol and isobutanol biosynthesis (engineered)	PWY-7396
PWY-7397	1	1.71575e-07	0.980392	1.68211e-09	Biosynthesis	Secondary Metabolite Biosynthesis	naringenin biosynthesis (engineered)	PWY-7397
PWY-7399	7	2.61384e-05	6.86275	2.56259e-07	Degradation/Utilization/Assimilation	Inorganic Nutrient Metabolism	methylphosphonate degradation II	PWY-7399
PWY-7400	98	0.0247418	96.0784	0.000242567	Biosynthesis	Amino Acid Biosynthesis	L-arginine biosynthesis IV (archaebacteria)	PWY-7400
PWY-7409	14	7.4837e-05	13.7255	7.33696e-07	Biosynthesis	Fatty Acid and Lipid Biosynthesis	phospholipid remodeling (phosphatidylethanolamine, yeast)	PWY-7409
PWY-7431	3	1.21546e-06	2.94118	1.19163e-08	Degradation/Utilization/Assimilation	Amine and Polyamine Degradation	aromatic biogenic amine degradation (bacteria)	PWY-7431
PWY-7434	27	0.00012207	26.4706	1.19676e-06	Biosynthesis	Carbohydrate Biosynthesis	terminal O-glycans residues modification	PWY-7434
PWY-7446	24	0.000171879	23.5294	1.68509e-06	Degradation/Utilization/Assimilation	Secondary Metabolite Degradation	sulfoglycolysis	PWY-7446
PWY-7456	96	0.00751337	94.1176	7.36605e-05	Degradation/Utilization/Assimilation	Carbohydrate Degradation	mannan degradation	PWY-7456
PWY-7527	1	2.35791e-07	0.980392	2.31168e-09	Biosynthesis	Amino Acid Biosynthesis	L-methionine salvage cycle III	PWY-7527
PWY-7560	101	0.028803	99.0196	0.000282383	Biosynthesis	Secondary Metabolite Biosynthesis	methylerythritol phosphate pathway II	PWY-7560
PWY-7616	29	0.000133062	28.4314	1.30453e-06	Degradation/Utilization/Assimilation	Alcohol Degradation	methanol oxidation to carbon dioxide	PWY-7616
PWY-7663	102	0.0239145	100	0.000234456	Biosynthesis	Fatty Acid and Lipid Biosynthesis	gondoate biosynthesis (anaerobic)	PWY-7663
PWY-7664	97	0.0107225	95.098	0.000105123	Biosynthesis	Fatty Acid and Lipid Biosynthesis	oleate biosynthesis IV (anaerobic)	PWY-7664
PWY-7688	19	0.000344153	18.6275	3.37405e-06	Biosynthesis	Carbohydrate Biosynthesis	dTDP-_-D-ravidosamine and dTDP-4-acetyl-_-D-ravidosamine biosynthesis	PWY-7688
PWY-7723	13	9.26344e-05	12.7451	9.0818e-07	Bioluminescence	Bioluminescence	bacterial bioluminescence	PWY-7723
PWY-7731	18	5.22842e-05	17.6471	5.1259e-07	Generation of Precursor Metabolites and Energy	Hydrogen production	superpathway of photosynthetic hydrogen production	PWY-7731
PWY-7754	2	4.02793e-06	1.96078	3.94895e-08	Degradation/Utilization/Assimilation	Fatty Acid and Lipid Degradation	bile acid 7_-dehydroxylation	PWY-7754
PWY-7761	100	0.0113275	98.0392	0.000111054	Biosynthesis	Cofactor, Carrier, and Vitamin Biosynthesis	NAD salvage pathway II (PNC IV cycle)	PWY-7761
PWY-7783	10	7.79327e-06	9.80392	7.64046e-08	Degradation/Utilization/Assimilation	Fatty Acid and Lipid Degradation	plasmalogen degradation	PWY-7783
PWY-7790	102	0.0618667	100	0.000606536	Biosynthesis	Nucleoside and Nucleotide Biosynthesis	UMP biosynthesis II	PWY-7790
PWY-7791	102	0.0618667	100	0.000606536	Biosynthesis	Nucleoside and Nucleotide Biosynthesis	UMP biosynthesis III	PWY-7791
PWY-7805	24	0.000176824	23.5294	1.73357e-06	Degradation/Utilization/Assimilation	Inorganic Nutrient Metabolism	(aminomethyl)phosphonate degradation	PWY-7805
PWY-7807	29	0.000228062	28.4314	2.2359e-06	Degradation/Utilization/Assimilation	Inorganic Nutrient Metabolism	glyphosate degradation III	PWY-7807
PWY-7820	17	3.3606e-05	16.6667	3.29471e-07	Biosynthesis	Cell Structure Biosynthesis	teichuronic acid biosynthesis (B. subtilis 168)	PWY-7820
PWY-7851	102	0.0423635	100	0.000415329	Biosynthesis	Cofactor, Carrier, and Vitamin Biosynthesis	coenzyme A biosynthesis II (eukaryotic)	PWY-7851
PWY-7854	1	4.91703e-07	0.980392	4.82062e-09	Degradation/Utilization/Assimilation	C1 Compound Utilization and Assimilation	crotonyl-CoA/ethylmalonyl-CoA/hydroxybutyryl-CoA cycle (engineered)	PWY-7854
PWY-7858	62	0.00211147	60.7843	2.07007e-05	Biosynthesis	Fatty Acid and Lipid Biosynthesis	(5Z)-dodecenoate biosynthesis II	PWY-7858
PWY-7873	18	7.09441e-05	17.6471	6.95531e-07	Degradation/Utilization/Assimilation	Carboxylate Degradation	D-erythronate degradation II	PWY-7873
PWY-7874	20	8.85916e-05	19.6078	8.68545e-07	Degradation/Utilization/Assimilation	Carboxylate Degradation	L-threonate degradation	PWY-7874
PWY-7883	70	0.0012089	68.6275	1.18519e-05	Degradation/Utilization/Assimilation	Secondary Metabolite Degradation	anhydromuropeptides recycling II	PWY-7883
PWY-7905	4	2.31523e-06	3.92157	2.26984e-08	Biosynthesis	Carbohydrate Biosynthesis	Escherichia coli serotype O9a O-antigen biosynthesis	PWY-7905
PWY-7942	57	0.00144783	55.8824	1.41944e-05	Macromolecule Modification	Protein Modification	5-oxo-L-proline metabolism	PWY-7942
PWY-7948	9	3.03958e-05	8.82353	2.97998e-07	Degradation/Utilization/Assimilation	Carboxylate Degradation	4-oxopentanoate degradation	PWY-7948
PWY-7953	102	0.0544838	100	0.000534155	Biosynthesis	Cell Structure Biosynthesis	UDP-N-acetylmuramoyl-pentapeptide biosynthesis III (meso-diaminopimelate containing)	PWY-7953
PWY-7977	102	0.0410319	100	0.000402273	Biosynthesis	Amino Acid Biosynthesis	L-methionine biosynthesis IV	PWY-7977
PWY-7992	30	0.000459192	29.4118	4.50188e-06	Biosynthesis	Cofactor, Carrier, and Vitamin Biosynthesis	superpathway of menaquinol-8 biosynthesis III	PWY-7992
PWY-8004	96	0.00868227	94.1176	8.51203e-05	Degradation/Utilization/Assimilation	Carbohydrate Degradation	Entner-Doudoroff pathway I	PWY-8004
PWY-801	45	0.000510912	44.1176	5.00894e-06	Activation/Inactivation/Interconversion	Interconversions	L-homocysteine and L-cysteine interconversion	PWY-801
PWY-8011	1	2.03138e-06	0.980392	1.99155e-08	Biosynthesis	Amino Acid Biosynthesis	L-serine biosynthesis II	PWY-8011
PWY-8073	89	0.00382039	87.2549	3.74548e-05	Biosynthesis	Cell Structure Biosynthesis	lipid IVA biosynthesis (P. putida)	PWY-8073
PWY-8086	21	6.03151e-05	20.5882	5.91324e-07	Generation of Precursor Metabolites and Energy	Fermentation	(S)-lactate fermentation to propanoate, acetate and hydrogen	PWY-8086
PWY-8112	6	2.73387e-05	5.88235	2.68026e-07	Biosynthesis	Cofactor, Carrier, and Vitamin Biosynthesis	factor 420 biosynthesis I (archaea)	PWY-8112
PWY-8113	5	2.14497e-05	4.90196	2.10291e-07	Biosynthesis	Cofactor, Carrier, and Vitamin Biosynthesis	3PG-factor 420 biosynthesis	PWY-8113
PWY-8131	87	0.00178314	85.2941	1.74817e-05	Degradation/Utilization/Assimilation	Nucleoside and Nucleotide Degradation	5'-deoxyadenosine degradation II	PWY-8131
PWY-8134	2	3.64032e-06	1.96078	3.56894e-08	Degradation/Utilization/Assimilation	Carboxylate Degradation	bile acid 7&beta;-dehydroxylation	PWY-8134
PWY-8178	102	0.0386242	100	0.000378669	Generation of Precursor Metabolites and Energy	Pentose Phosphate Pathways	pentose phosphate pathway (non-oxidative branch) II	PWY-8178
PWY-8182	8	3.3461e-05	7.84314	3.28049e-07	Degradation/Utilization/Assimilation	Fatty Acid and Lipid Degradation	valproate &beta;-oxidation	PWY-8182
PWY-8187	102	0.0117849	100	0.000115538	Degradation/Utilization/Assimilation	Amino Acid Degradation	L-arginine degradation XIII (reductive Stickland reaction)	PWY-8187
PWY-8188	3	1.59677e-05	2.94118	1.56546e-07	Degradation/Utilization/Assimilation	Amino Acid Degradation	L-alanine degradation VI (reductive Stickland reaction)	PWY-8188
PWY-8189	3	1.59677e-05	2.94118	1.56546e-07	Degradation/Utilization/Assimilation	Amino Acid Degradation	L-alanine degradation V (oxidative Stickland reaction)	PWY-8189
PWY-8190	12	1.42119e-05	11.7647	1.39332e-07	Degradation/Utilization/Assimilation	Amino Acid Degradation	L-glutamate degradation XI (reductive Stickland reaction)	PWY-8190
PWY-821	71	0.00309516	69.6078	3.03447e-05	Biosynthesis	Amino Acid Biosynthesis	superpathway of sulfur amino acid biosynthesis (Saccharomyces cerevisiae)	PWY-821
PWY-822	41	0.000419394	40.1961	4.11171e-06	Biosynthesis	Carbohydrate Biosynthesis	fructan biosynthesis	PWY-822
PWY-841	102	0.0254431	100	0.000249442	Biosynthesis	Nucleoside and Nucleotide Biosynthesis	superpathway of purine nucleotides de novo biosynthesis I	PWY-841
PWY-922	26	0.000613987	25.4902	6.01948e-06	Biosynthesis	Secondary Metabolite Biosynthesis	mevalonate pathway I	PWY-922
PWY-I9	101	0.014653	99.0196	0.000143657	Biosynthesis	Amino Acid Biosynthesis	L-cysteine biosynthesis VI (from L-methionine)	PWY-I9
PWY0-1061	96	0.00982007	94.1176	9.62752e-05	Biosynthesis	Amino Acid Biosynthesis	superpathway of L-alanine biosynthesis	PWY0-1061
PWY0-1221	31	0.000263288	30.3922	2.58126e-06	Degradation/Utilization/Assimilation	Amine and Polyamine Degradation	putrescine degradation II	PWY0-1221
PWY0-1241	94	0.00338977	92.1569	3.3233e-05	Biosynthesis	Carbohydrate Biosynthesis	ADP-L-glycero-&beta;-D-manno-heptose biosynthesis	PWY0-1241
PWY0-1261	95	0.00558737	93.1373	5.47782e-05	Degradation/Utilization/Assimilation	Secondary Metabolite Degradation	anhydromuropeptides recycling	PWY0-1261
PWY0-1277	42	0.00116738	41.1765	1.14449e-05	Degradation/Utilization/Assimilation	Aromatic Compound Degradation	3-phenylpropanoate and 3-(3-hydroxyphenyl)propanoate degradation	PWY0-1277
PWY0-1296	102	0.036376	100	0.000356627	Degradation/Utilization/Assimilation	Nucleoside and Nucleotide Degradation	purine ribonucleosides degradation	PWY0-1296
PWY0-1297	96	0.00757006	94.1176	7.42163e-05	Degradation/Utilization/Assimilation	Nucleoside and Nucleotide Degradation	superpathway of purine deoxyribonucleosides degradation	PWY0-1297
PWY0-1298	90	0.00426317	88.2353	4.17958e-05	Degradation/Utilization/Assimilation	Nucleoside and Nucleotide Degradation	superpathway of pyrimidine deoxyribonucleosides degradation	PWY0-1298
PWY0-1319	102	0.0354655	100	0.000347701	Biosynthesis	Fatty Acid and Lipid Biosynthesis	CDP-diacylglycerol biosynthesis II	PWY0-1319
PWY0-1337	33	0.00024486	32.3529	2.40059e-06	Degradation/Utilization/Assimilation	Fatty Acid and Lipid Degradation	oleate &beta;-oxidation	PWY0-1337
PWY0-1338	37	0.000598224	36.2745	5.86494e-06	Biosynthesis	Cell Structure Biosynthesis	polymyxin resistance	PWY0-1338
PWY0-1415	63	0.00157259	61.7647	1.54175e-05	Biosynthesis	Cofactor, Carrier, and Vitamin Biosynthesis	superpathway of heme biosynthesis from uroporphyrinogen-III	PWY0-1415
PWY0-1477	91	0.00531704	89.2157	5.21278e-05	Degradation/Utilization/Assimilation	Amine and Polyamine Degradation	ethanolamine utilization	PWY0-1477
PWY0-1479	94	0.00748209	92.1569	7.33538e-05	Macromolecule Modification	Nucleic Acid Processing	tRNA processing	PWY0-1479
PWY0-1533	29	0.000137154	28.4314	1.34465e-06	Degradation/Utilization/Assimilation	Inorganic Nutrient Metabolism	methylphosphonate degradation I	PWY0-1533
PWY0-1586	102	0.0433979	100	0.00042547	Biosynthesis	Cell Structure Biosynthesis	peptidoglycan maturation (meso-diaminopimelate containing)	PWY0-1586
PWY0-162	100	0.015684	98.0392	0.000153765	Biosynthesis	Nucleoside and Nucleotide Biosynthesis	superpathway of pyrimidine ribonucleotides de novo biosynthesis	PWY0-162
PWY0-166	58	0.00240251	56.8627	2.3554e-05	Biosynthesis	Nucleoside and Nucleotide Biosynthesis	superpathway of pyrimidine deoxyribonucleotides de novo biosynthesis (E. coli)	PWY0-166
PWY0-301	62	0.0023008	60.7843	2.25568e-05	Degradation/Utilization/Assimilation	Carboxylate Degradation	L-ascorbate degradation I (bacterial, anaerobic)	PWY0-301
PWY0-321	19	9.24581e-05	18.6275	9.06452e-07	Degradation/Utilization/Assimilation	Aromatic Compound Degradation	phenylacetate degradation I (aerobic)	PWY0-321
PWY0-41	24	0.000115358	23.5294	1.13096e-06	Degradation/Utilization/Assimilation	Amine and Polyamine Degradation	allantoin degradation IV (anaerobic)	PWY0-41
PWY0-42	46	0.000797653	45.098	7.82012e-06	Degradation/Utilization/Assimilation	Carboxylate Degradation	2-methylcitrate cycle I	PWY0-42
PWY0-461	25	0.000141693	24.5098	1.38914e-06	Degradation/Utilization/Assimilation	Amino Acid Degradation	L-lysine degradation I	PWY0-461
PWY0-781	63	0.00370804	61.7647	3.63533e-05	Superpathways	Superpathways	aspartate superpathway	PWY0-781
PWY0-845	93	0.00784279	91.1765	7.68901e-05	Biosynthesis	Cofactor, Carrier, and Vitamin Biosynthesis	superpathway of pyridoxal 5'-phosphate biosynthesis and salvage	PWY0-845
PWY0-862	100	0.0106451	98.0392	0.000104363	Biosynthesis	Fatty Acid and Lipid Biosynthesis	(5Z)-dodec-5-enoate biosynthesis	PWY0-862
PWY1G-0	28	9.17994e-05	27.451	8.99994e-07	Biosynthesis	Cofactor, Carrier, and Vitamin Biosynthesis	mycothiol biosynthesis	PWY1G-0
PWY1ZNC-1	92	0.0034809	90.1961	3.41264e-05	Degradation/Utilization/Assimilation	Inorganic Nutrient Metabolism	assimilatory sulfate reduction IV	PWY1ZNC-1
PWY3O-4107	68	0.00344829	66.6667	3.38067e-05	Biosynthesis	Cofactor, Carrier, and Vitamin Biosynthesis	NAD salvage pathway V (PNC V cycle)	PWY3O-4107
PWY490-3	19	6.46939e-05	18.6275	6.34253e-07	Degradation/Utilization/Assimilation	Inorganic Nutrient Metabolism	nitrate reduction VI (assimilatory)	PWY490-3
PWY4FS-7	101	0.015952	99.0196	0.000156392	Biosynthesis	Fatty Acid and Lipid Biosynthesis	phosphatidylglycerol biosynthesis I (plastidic)	PWY4FS-7
PWY4FS-8	101	0.0159516	99.0196	0.000156388	Biosynthesis	Fatty Acid and Lipid Biosynthesis	phosphatidylglycerol biosynthesis II (non-plastidic)	PWY4FS-8
PWY4LZ-257	72	0.00297976	70.5882	2.92133e-05	Generation of Precursor Metabolites and Energy	Fermentation	superpathway of fermentation (Chlamydomonas reinhardtii)	PWY4LZ-257
PWY5F9-12	4	1.76719e-06	3.92157	1.73254e-08	Degradation/Utilization/Assimilation	Aromatic Compound Degradation	biphenyl degradation	PWY5F9-12
PWY66-367	10	2.87083e-05	9.80392	2.81454e-07	Generation of Precursor Metabolites and Energy	Other	ketogenesis	PWY66-367
PWY66-388	9	1.00086e-05	8.82353	9.81232e-08	Degradation/Utilization/Assimilation	Fatty Acid and Lipid Degradation	fatty acid &alpha;-oxidation III	PWY66-388
PWY66-389	71	0.00141531	69.6078	1.38756e-05	Degradation/Utilization/Assimilation	Alcohol Degradation	phytol degradation	PWY66-389
PWY66-391	21	0.000161834	20.5882	1.58661e-06	Degradation/Utilization/Assimilation	Fatty Acid and Lipid Degradation	fatty acid &beta;-oxidation VI (peroxisome)	PWY66-391
PWY66-399	90	0.00605296	88.2353	5.93427e-05	Biosynthesis	Carbohydrate Biosynthesis	gluconeogenesis III	PWY66-399
PWY66-409	94	0.0103508	92.1569	0.000101479	Biosynthesis	Nucleoside and Nucleotide Biosynthesis	superpathway of purine nucleotide salvage	PWY66-409
PWY66-429	102	0.035119	100	0.000344304	Biosynthesis	Fatty Acid and Lipid Biosynthesis	fatty acid biosynthesis initiation (mitochondria)	PWY66-429
PWY66-430	36	0.000843299	35.2941	8.26763e-06	Biosynthesis	Fatty Acid and Lipid Biosynthesis	tetradecanoate biosynthesis (mitochondria)	PWY66-430
PYRIDNUCSAL-PWY	67	0.00347433	65.6863	3.4062e-05	Biosynthesis	Cofactor, Carrier, and Vitamin Biosynthesis	NAD salvage pathway I	PYRIDNUCSAL-PWY
PYRIDNUCSYN-PWY	102	0.0325627	100	0.000319242	Biosynthesis	Cofactor, Carrier, and Vitamin Biosynthesis	NAD biosynthesis I (from aspartate)	PYRIDNUCSYN-PWY
PYRIDOXSYN-PWY	94	0.00701587	92.1569	6.8783e-05	Biosynthesis	Cofactor, Carrier, and Vitamin Biosynthesis	pyridoxal 5'-phosphate biosynthesis I	PYRIDOXSYN-PWY
REDCITCYC	47	0.000521641	46.0784	5.11413e-06	Generation of Precursor Metabolites and Energy	TCA cycle	TCA cycle VIII (helicobacter)	REDCITCYC
RHAMCAT-PWY	102	0.0158196	100	0.000155094	Degradation/Utilization/Assimilation	Carbohydrate Degradation	L-rhamnose degradation I	RHAMCAT-PWY
RIBOSYN2-PWY	102	0.0251463	100	0.000246532	Biosynthesis	Cofactor, Carrier, and Vitamin Biosynthesis	flavin biosynthesis I (bacteria and plants)	RIBOSYN2-PWY
RUMP-PWY	45	0.000890692	44.1176	8.73227e-06	Degradation/Utilization/Assimilation	C1 Compound Utilization and Assimilation	formaldehyde oxidation I	RUMP-PWY
SALVADEHYPOX-PWY	101	0.00804694	99.0196	7.88916e-05	Degradation/Utilization/Assimilation	Nucleoside and Nucleotide Degradation	adenosine nucleotides degradation II	SALVADEHYPOX-PWY
SER-GLYSYN-PWY	102	0.0265835	100	0.000260623	Biosynthesis	Amino Acid Biosynthesis	superpathway of L-serine and glycine biosynthesis I	SER-GLYSYN-PWY
SO4ASSIM-PWY	88	0.00411627	86.2745	4.03555e-05	Degradation/Utilization/Assimilation	Inorganic Nutrient Metabolism	sulfate reduction I (assimilatory)	SO4ASSIM-PWY
SULFATE-CYS-PWY	88	0.0064842	86.2745	6.35706e-05	Degradation/Utilization/Assimilation	Inorganic Nutrient Metabolism	superpathway of sulfate assimilation and cysteine biosynthesis	SULFATE-CYS-PWY
TCA	59	0.00242502	57.8431	2.37747e-05	Generation of Precursor Metabolites and Energy	TCA cycle	TCA cycle I (prokaryotic)	TCA
TCA-GLYOX-BYPASS	49	0.00185966	48.0392	1.82319e-05	Superpathways	Superpathways	superpathway of glyoxylate bypass and TCA	TCA-GLYOX-BYPASS
THISYNARA-PWY	101	0.0178247	99.0196	0.000174752	Biosynthesis	Cofactor, Carrier, and Vitamin Biosynthesis	superpathway of thiamin diphosphate biosynthesis III (eukaryotes)	THISYNARA-PWY
THREOCAT-PWY	29	0.000474343	28.4314	4.65043e-06	Degradation/Utilization/Assimilation	Amino Acid Degradation	superpathway of L-threonine metabolism	THREOCAT-PWY
THRESYN-PWY	102	0.0325526	100	0.000319143	Biosynthesis	Amino Acid Biosynthesis	superpathway of L-threonine biosynthesis	THRESYN-PWY
TRNA-CHARGING-PWY	102	0.0562623	100	0.000551591	Biosynthesis	Aminoacyl-tRNA Charging	tRNA charging	TRNA-CHARGING-PWY
TYRFUMCAT-PWY	2	1.21347e-06	1.96078	1.18968e-08	Degradation/Utilization/Assimilation	Amino Acid Degradation	L-tyrosine degradation I	TYRFUMCAT-PWY
UBISYN-PWY	13	6.32931e-05	12.7451	6.20521e-07	Biosynthesis	Cofactor, Carrier, and Vitamin Biosynthesis	superpathway of ubiquinol-8 biosynthesis (prokaryotic)	UBISYN-PWY
UDPNACETYLGALSYN-PWY	10	0.000137522	9.80392	1.34826e-06	Biosynthesis	Carbohydrate Biosynthesis	UDP-N-acetyl-D-glucosamine biosynthesis II	UDPNACETYLGALSYN-PWY
UDPNAGSYN-PWY	102	0.0267691	100	0.000262442	Biosynthesis	Carbohydrate Biosynthesis	UDP-N-acetyl-D-glucosamine biosynthesis I	UDPNAGSYN-PWY
URDEGR-PWY	22	7.67365e-05	21.5686	7.52318e-07	Degradation/Utilization/Assimilation	Amine and Polyamine Degradation	superpathway of allantoin degradation in plants	URDEGR-PWY
URSIN-PWY	5	7.71198e-06	4.90196	7.56076e-08	Biosynthesis	Amine and Polyamine Biosynthesis	ureide biosynthesis	URSIN-PWY
VALSYN-PWY	102	0.0642291	100	0.000629697	Biosynthesis	Amino Acid Biosynthesis	L-valine biosynthesis	VALSYN-PWY

## Sheet: Wilcoxon_pwy_clusters
PWY	pval	p.value_bonf
12DICHLORETHDEG-PWY	0.325398	166.929
1CMET2-PWY	0.233938	120.01
3-HYDROXYPHENYLACETATE-DEGRADATION-PWY	2.32243e-05	0.0119141
AEROBACTINSYN-PWY	2.24893e-05	0.011537
ALL-CHORISMATE-PWY	0.0132123	6.77791
ALLANTOINDEG-PWY	0.124092	63.6592
ANAEROFRUCAT-PWY	2.10965e-11	1.08225e-08
ANAGLYCOLYSIS-PWY	1.03063e-07	5.28713e-05
ARG+POLYAMINE-SYN	0.0186799	9.58281
ARGDEG-PWY	6.80755e-11	3.49227e-08
ARGININE-SYN4-PWY	0.925545	474.805
ARGSYN-PWY	1.35393e-08	6.94565e-06
ARGSYNBSUB-PWY	1.72913e-09	8.87044e-07
ARO-PWY	1.85246e-06	0.00095031
ASPASN-PWY	0.464607	238.344
AST-PWY	1.31999e-08	6.77153e-06
BIOTIN-BIOSYNTHESIS-PWY	0.0974558	49.9948
BRANCHED-CHAIN-AA-SYN-PWY	0.000182574	0.0936607
CALVIN-PWY	7.62875e-08	3.91355e-05
CARNMET-PWY	4.39075e-06	0.00225246
CATECHOL-ORTHO-CLEAVAGE-PWY	0.0535561	27.4743
CENTFERM-PWY	0.0106883	5.4831
CHLOROPHYLL-SYN	0.0161377	8.27864
CITRULBIO-PWY	0.549018	281.646
COA-PWY	0.00855103	4.38668
COA-PWY-1	2.65764e-05	0.0136337
COBALSYN-PWY	0.00874869	4.48808
COLANSYN-PWY	0.599497	307.542
COMPLETE-ARO-PWY	2.08643e-05	0.0107034
CRNFORCAT-PWY	0.0668273	34.2824
DAPLYSINESYN-PWY	2.32616e-08	1.19332e-05
DARABCATK12-PWY	1.42643e-08	7.31758e-06
DENITRIFICATION-PWY	0.178361	91.4994
DENOVOPURINE2-PWY	0.213638	109.596
DHGLUCONATE-PYR-CAT-PWY	0.584371	299.782
DTDPRHAMSYN-PWY	0.00779971	4.00125
ECASYN-PWY	2.51957e-05	0.0129254
FAO-PWY	5.04891e-09	2.59009e-06
FASYN-ELONG-PWY	0.000355576	0.18241
FASYN-INITIAL-PWY	2.70466e-06	0.00138749
FERMENTATION-PWY	6.18568e-06	0.00317326
FOLSYN-PWY	3.90729e-06	0.00200444
FUC-RHAMCAT-PWY	0.00708865	3.63648
FUCCAT-PWY	0.0013404	0.687627
GALACT-GLUCUROCAT-PWY	0.00407488	2.09042
GALACTARDEG-PWY	7.36007e-06	0.00377572
GALACTITOLCAT-PWY	7.26848e-05	0.0372873
GALACTUROCAT-PWY	0.0180303	9.24955
GLCMANNANAUT-PWY	0.000188311	0.0966035
GLUCARDEG-PWY	7.69687e-07	0.000394849
GLUCARGALACTSUPER-PWY	7.36007e-06	0.00377572
GLUCONEO-PWY	0.154544	79.2808
GLUCOSE1PMETAB-PWY	5.70553e-09	2.92694e-06
GLUCUROCAT-PWY	0.110753	56.8165
GLUDEG-I-PWY	0.0725555	37.221
GLUTORN-PWY	1.03063e-07	5.28713e-05
GLYCOCAT-PWY	0.00127515	0.654151
GLYCOGENSYNTH-PWY	5.74671e-06	0.00294806
GLYCOL-GLYOXDEG-PWY	6.30661e-07	0.000323529
GLYCOLYSIS	5.3625e-10	2.75096e-07
GLYCOLYSIS-E-D	0.00222922	1.14359
GLYCOLYSIS-TCA-GLYOX-BYPASS	2.102e-11	1.07832e-08
GLYOXYLATE-BYPASS	6.27578e-07	0.000321948
GOLPDLCAT-PWY	0.00368268	1.88922
HCAMHPDEG-PWY	1.41356e-09	7.25154e-07
HEME-BIOSYNTHESIS-II	5.28547e-06	0.00271144
HEME-BIOSYNTHESIS-II-1	1.45324e-06	0.000745514
HEMESYN2-PWY	3.93739e-08	2.01988e-05
HEXITOLDEGSUPER-PWY	7.30057e-06	0.00374519
HISDEG-PWY	4.72618e-05	0.0242453
HISTSYN-PWY	0.01657	8.50039
HOMOSER-METSYN-PWY	5.18687e-08	2.66086e-05
HSERMETANA-PWY	2.82276e-06	0.00144807
ILEUSYN-PWY	0.000182574	0.0936607
KDO-NAGLIPASYN-PWY	1.79772e-06	0.00092223
KETOGLUCONMET-PWY	1.06938e-06	0.000548591
LACTOSECAT-PWY	7.20475e-08	3.69604e-05
LIPA-CORESYN-PWY	2.44767e-06	0.00125565
LIPASYN-PWY	1.7629e-05	0.00904365
LPSSYN-PWY	1.96995e-06	0.00101058
MET-SAM-PWY	4.15122e-08	2.12957e-05
METH-ACETATE-PWY	0.702606	360.437
METHANOGENESIS-PWY	0.252184	129.37
METHGLYUT-PWY	6.64977e-06	0.00341133
METSYN-PWY	4.74561e-08	2.4345e-05
NAD-BIOSYNTHESIS-II	1.37266e-06	0.000704173
NAGLIPASYN-PWY	0.168078	86.2239
NONMEVIPP-PWY	0.0723221	37.1012
NONOXIPENT-PWY	1.53106e-12	7.85435e-10
OANTIGEN-PWY	5.38901e-09	2.76456e-06
ORNARGDEG-PWY	6.80755e-11	3.49227e-08
ORNDEG-PWY	5.22307e-09	2.67943e-06
P101-PWY	0.094036	48.2405
P105-PWY	1.81434e-06	0.000930757
P108-PWY	0.357185	183.236
P122-PWY	0.000199913	0.102555
P124-PWY	3.95899e-09	2.03096e-06
P125-PWY	3.23106e-05	0.0165753
P161-PWY	1.27219e-08	6.52635e-06
P164-PWY	0.0135573	6.95487
P185-PWY	0.112202	57.5598
P221-PWY	2.0256e-05	0.0103913
P23-PWY	0.585505	300.364
P4-PWY	3.12732e-09	1.60432e-06
P41-PWY	1.15586e-12	5.92958e-10
P42-PWY	0.29249	150.047
P441-PWY	6.24079e-09	3.20153e-06
P461-PWY	0.0009973	0.511615
P562-PWY	0.0132123	6.77791
P621-PWY	9.71005e-06	0.00498126
PANTO-PWY	0.00105585	0.541649
PANTOSYN-PWY	0.000945283	0.48493
PENTOSE-P-PWY	5.87624e-08	3.01451e-05
PEPTIDOGLYCANSYN-PWY	0.0204321	10.4817
PHOSLIPSYN-PWY	0.663086	340.163
PHOTOALL-PWY	5.56848e-07	0.000285663
POLYAMINSYN3-PWY	0.688919	353.415
POLYAMSYN-PWY	0.143338	73.5324
POLYISOPRENSYN-PWY	0.0440499	22.5976
PPGPPMET-PWY	0.00685774	3.51802
PROPFERM-PWY	0.749765	384.63
PROTOCATECHUATE-ORTHO-CLEAVAGE-PWY	0.0592988	30.4203
PRPP-PWY	0.11817	60.6211
PWY-101	9.30907e-07	0.000477555
PWY-1042	0.564825	289.755
PWY-1269	1.41829e-05	0.00727582
PWY-1501	0.0832378	42.701
PWY-1622	0.0832378	42.701
PWY-181	0.0832378	42.701
PWY-1861	0.0557216	28.5852
PWY-2201	0.709813	364.134
PWY-2221	0.0832378	42.701
PWY-241	1.28956e-08	6.61545e-06
PWY-2941	1.569e-07	8.04895e-05
PWY-2942	3.37565e-05	0.0173171
PWY-3001	1.44753e-12	7.42583e-10
PWY-3781	0.140941	72.3026
PWY-3801	0.848683	435.374
PWY-3841	0.00111551	0.572255
PWY-4041	1.29347e-12	6.63549e-10
PWY-4361	0.584371	299.782
PWY-4984	0.00247903	1.27174
PWY-5004	0.214583	110.081
PWY-5005	0.0821768	42.1567
PWY-5022	0.632738	324.595
PWY-5028	0.141856	72.7723
PWY-5030	0.0458194	23.5053
PWY-5067	0.0832378	42.701
PWY-5079	0.0832378	42.701
PWY-5088	2.05282e-05	0.010531
PWY-5097	0.000506158	0.259659
PWY-5100	1.15586e-12	5.92958e-10
PWY-5103	0.000133572	0.0685223
PWY-5104	3.24207e-06	0.00166318
PWY-5121	0.654489	335.753
PWY-5130	0.00158595	0.813595
PWY-5136	1.38539e-07	7.10703e-05
PWY-5138	4.77929e-09	2.45178e-06
PWY-5154	0.00176363	0.904742
PWY-5156	6.54178e-05	0.0335593
PWY-5178	0.0832378	42.701
PWY-5180	3.65474e-07	0.000187488
PWY-5188	0.0618874	31.7483
PWY-5189	7.20431e-07	0.000369581
PWY-5198	0.155252	79.6445
PWY-5209	0.197328	101.229
PWY-5265	0.000505888	0.259521
PWY-5345	0.101877	52.2631
PWY-5347	4.53886e-08	2.32843e-05
PWY-5367	1.46373e-08	7.50894e-06
PWY-5384	6.99673e-08	3.58932e-05
PWY-5392	0.0307267	15.7628
PWY-5415	7.47293e-07	0.000383361
PWY-5417	0.0308139	15.8075
PWY-5419	0.00223868	1.14844
PWY-5420	0.00223868	1.14844
PWY-5430	0.0832378	42.701
PWY-5431	0.0308139	15.8075
PWY-5464	0.00149195	0.765369
PWY-5484	2.41737e-09	1.24011e-06
PWY-5494	0.0642232	32.9465
PWY-5497	0.154309	79.1604
PWY-5505	0.726263	372.573
PWY-5514	1.93727e-05	0.00993821
PWY-5531	0.141856	72.7723
PWY-561	2.63996e-08	1.3543e-05
PWY-5654	0.271106	139.077
PWY-5656	2.66365e-06	0.00136645
PWY-5659	0.640661	328.659
PWY-5667	0.651834	334.391
PWY-5675	1.15649e-06	0.000593278
PWY-5676	0.000160845	0.0825137
PWY-5677	0.500094	256.548
PWY-5686	0.354565	181.892
PWY-5690	0.294552	151.105
PWY-5692	6.73276e-07	0.000345391
PWY-5695	0.0305623	15.6785
PWY-5705	1.9314e-06	0.000990808
PWY-5723	1.60868e-06	0.000825251
PWY-5747	1.57965e-09	8.1036e-07
PWY-5837	6.10022e-07	0.000312941
PWY-5838	1.17842e-06	0.000604528
PWY-5840	3.20425e-06	0.00164378
PWY-5845	0.000169737	0.0870753
PWY-5850	4.6491e-08	2.38499e-05
PWY-5855	9.51152e-09	4.87941e-06
PWY-5860	3.60756e-08	1.85068e-05
PWY-5861	4.01164e-07	0.000205797
PWY-5862	0.000134409	0.0689518
PWY-5870	0.0132123	6.77791
PWY-5873	0.0132123	6.77791
PWY-5896	2.53715e-07	0.000130156
PWY-5897	4.15035e-06	0.00212913
PWY-5898	4.15035e-06	0.00212913
PWY-5899	4.15035e-06	0.00212913
PWY-5910	7.72234e-06	0.00396156
PWY-5913	6.03629e-12	3.09662e-09
PWY-5918	1.1926e-06	0.000611801
PWY-5920	2.59611e-08	1.33181e-05
PWY-5941	1.52751e-10	7.83615e-08
PWY-5971	6.94011e-06	0.00356028
PWY-5972	3.03012e-05	0.0155445
PWY-5973	0.000355836	0.182544
PWY-5981	0.000152051	0.0780021
PWY-5989	1.06618e-05	0.0054695
PWY-5994	1.80469e-06	0.000925803
PWY-6071	4.49566e-11	2.30628e-08
PWY-6113	0.0182985	9.38715
PWY-6121	5.38901e-09	2.76456e-06
PWY-6122	0.00127856	0.6559
PWY-6123	6.65544e-07	0.000341424
PWY-6124	3.81755e-06	0.0019584
PWY-6125	0.163757	84.0073
PWY-6126	0.0884315	45.3654
PWY-6138	0.0832378	42.701
PWY-6143	0.207747	106.574
PWY-6147	2.00081e-06	0.00102642
PWY-6151	0.000945283	0.48493
PWY-6160	0.197328	101.229
PWY-6163	0.0043022	2.20703
PWY-6165	0.197328	101.229
PWY-6168	0.00399987	2.05193
PWY-6182	0.0106742	5.47586
PWY-6185	0.263391	135.12
PWY-621	5.22344e-05	0.0267962
PWY-6210	0.271106	139.077
PWY-6215	0.0115464	5.9233
PWY-622	7.29212e-06	0.00374086
PWY-6270	5.53856e-06	0.00284128
PWY-6277	0.00127856	0.6559
PWY-6282	0.000151332	0.0776331
PWY-6284	8.71845e-09	4.47256e-06
PWY-6285	9.24803e-09	4.74424e-06
PWY-6292	0.360662	185.02
PWY-6293	1.15388e-06	0.00059194
PWY-6305	0.0431024	22.1116
PWY-6307	0.00223868	1.14844
PWY-6313	0.00223868	1.14844
PWY-6317	4.33012e-08	2.22135e-05
PWY-6318	0.000443119	0.22732
PWY-6328	5.44025e-09	2.79085e-06
PWY-6349	0.155252	79.6445
PWY-6350	0.197328	101.229
PWY-6353	0.000345292	0.177135
PWY-6385	0.00762137	3.90976
PWY-6386	0.00150316	0.771122
PWY-6387	0.00835737	4.28733
PWY-6396	1.11164e-08	5.70269e-06
PWY-6435	2.01758e-07	0.000103502
PWY-6467	2.19359e-05	0.0112531
PWY-6470	0.0718644	36.8664
PWY-6471	0.000772313	0.396197
PWY-6478	0.204707	105.015
PWY-6507	0.0928812	47.6481
PWY-6518	0.019471	9.98862
PWY-6519	0.0663172	34.0207
PWY-6527	1.94603e-05	0.00998316
PWY-6531	0.00770523	3.95278
PWY-6545	0.0997915	51.1931
PWY-6549	4.41457e-07	0.000226468
PWY-6562	0.0651593	33.4267
PWY-6565	0.076559	39.2748
PWY-6572	0.0878555	45.0699
PWY-6588	9.77484e-06	0.00501449
PWY-6590	0.00871902	4.47286
PWY-6595	7.2758e-06	0.00373248
PWY-6606	8.66707e-08	4.44621e-05
PWY-6607	2.59815e-07	0.000133285
PWY-6608	1.35764e-06	0.000696469
PWY-6609	0.405174	207.854
PWY-6612	3.90729e-06	0.00200444
PWY-6628	2.66645e-10	1.36789e-07
PWY-6630	1.78808e-07	9.17287e-05
PWY-6690	1.41356e-09	7.25154e-07
PWY-6700	0.00371041	1.90344
PWY-6703	1.14663e-07	5.88223e-05
PWY-6708	1.65342e-09	8.48205e-07
PWY-6731	0.425213	218.134
PWY-6748	0.0832378	42.701
PWY-6749	0.247645	127.042
PWY-6797	0.000638413	0.327506
PWY-6803	0.000152447	0.0782051
PWY-6807	0.00760285	3.90026
PWY-6823	3.96333e-06	0.00203319
PWY-6837	0.709813	364.134
PWY-6857	0.0832378	42.701
PWY-6859	0.732918	375.987
PWY-6876	0.0520367	26.6948
PWY-6891	0.584371	299.782
PWY-6895	0.697275	357.702
PWY-6897	0.663086	340.163
PWY-6901	1.57481e-07	8.07877e-05
PWY-6902	0.0121551	6.23556
PWY-6906	0.0613436	31.4692
PWY-6920	0.071988	36.9298
PWY-6922	1.08078e-05	0.00554439
PWY-6936	1.07787e-08	5.52945e-06
PWY-6953	0.845194	433.585
PWY-6961	5.20395e-09	2.66963e-06
PWY-6969	0.191221	98.0965
PWY-6981	0.0832378	42.701
PWY-6992	0.571388	293.122
PWY-7000	0.584371	299.782
PWY-7009	0.0832378	42.701
PWY-7013	0.759647	389.699
PWY-702	1.71257e-12	8.78546e-10
PWY-7031	0.0642232	32.9465
PWY-7039	0.00252604	1.29586
PWY-7094	1.24342e-09	6.37873e-07
PWY-7111	5.52662e-13	2.83516e-10
PWY-7115	6.13696e-10	3.14826e-07
PWY-7117	5.75374e-12	2.95167e-09
PWY-7118	6.92905e-07	0.00035546
PWY-7124	0.0036016	1.84762
PWY-7159	0.0161377	8.27864
PWY-7165	0.00041863	0.214757
PWY-7184	0.0861191	44.1791
PWY-7187	0.06244	32.0317
PWY-7196	0.00127892	0.656088
PWY-7197	0.0343407	17.6168
PWY-7198	7.15326e-06	0.00366962
PWY-7199	8.90664e-06	0.00456911
PWY-7200	0.00223868	1.14844
PWY-7204	4.76157e-09	2.44268e-06
PWY-7208	0.445821	228.706
PWY-7209	7.88018e-06	0.00404253
PWY-7210	0.576297	295.64
PWY-7211	0.207932	106.669
PWY-7218	3.6025e-06	0.00184808
PWY-7220	0.0884315	45.3654
PWY-7221	0.0898953	46.1163
PWY-7222	0.0884315	45.3654
PWY-7228	0.133236	68.3503
PWY-7229	0.0188019	9.64537
PWY-7234	4.63589e-11	2.37821e-08
PWY-7237	0.458418	235.168
PWY-7238	3.42673e-10	1.75791e-07
PWY-724	1.37931e-10	7.07584e-08
PWY-7242	0.533701	273.788
PWY-7245	0.640227	328.436
PWY-7254	0.164421	84.348
PWY-7255	0.0832378	42.701
PWY-7268	0.700632	359.424
PWY-7269	3.07574e-09	1.57786e-06
PWY-7279	2.86931e-08	1.47195e-05
PWY-7282	0.400639	205.528
PWY-7286	0.122521	62.8533
PWY-7290	0.0832378	42.701
PWY-7294	0.0161377	8.27864
PWY-7312	0.0605038	31.0384
PWY-7315	1.34447e-05	0.00689713
PWY-7316	0.841438	431.658
PWY-7323	0.0363566	18.6509
PWY-7328	2.07886e-06	0.00106646
PWY-7332	0.835279	428.498
PWY-7337	0.584371	299.782
PWY-7338	0.584371	299.782
PWY-7340	3.06166e-05	0.0157063
PWY-7345	0.000684067	0.350926
PWY-7356	7.11541e-09	3.65021e-06
PWY-7357	4.77591e-06	0.00245004
PWY-7371	0.129434	66.3996
PWY-7373	0.252184	129.37
PWY-7383	0.891658	457.421
PWY-7384	1.77165e-07	9.08858e-05
PWY-7385	0.000386627	0.19834
PWY-7388	0.00076546	0.392681
PWY-7389	4.55667e-09	2.33757e-06
PWY-7391	0.00744637	3.81999
PWY-7392	0.912459	468.092
PWY-7396	0.094699	48.5806
PWY-7397	0.0832378	42.701
PWY-7399	0.000109027	0.055931
PWY-7400	8.76092e-10	4.49435e-07
PWY-7409	3.67877e-07	0.000188721
PWY-7431	0.00223868	1.14844
PWY-7434	0.000468942	0.240567
PWY-7446	5.56332e-11	2.85399e-08
PWY-7456	1.43607e-06	0.000736704
PWY-7527	0.584371	299.782
PWY-7560	1.07274e-06	0.000550318
PWY-7616	3.27709e-10	1.68115e-07
PWY-7663	0.703055	360.667
PWY-7664	0.000355576	0.18241
PWY-7688	0.256767	131.721
PWY-7723	1.0548e-07	5.41111e-05
PWY-7731	7.77895e-07	0.00039906
PWY-7754	0.427425	219.269
PWY-7761	1.54912e-05	0.00794697
PWY-7783	7.03551e-07	0.000360922
PWY-7790	0.79739	409.061
PWY-7791	0.79739	409.061
PWY-7805	3.16405e-11	1.62316e-08
PWY-7807	2.99678e-11	1.53735e-08
PWY-7820	0.415071	212.931
PWY-7851	0.0148913	7.63925
PWY-7854	0.584371	299.782
PWY-7858	4.80796e-05	0.0246648
PWY-7873	1.84694e-08	9.47481e-06
PWY-7874	8.5295e-09	4.37563e-06
PWY-7883	0.0767026	39.3485
PWY-7905	0.000383992	0.196988
PWY-7942	4.35278e-07	0.000223298
PWY-7948	0.311535	159.818
PWY-7953	0.93799	481.189
PWY-7977	0.323149	165.775
PWY-7992	0.381898	195.914
PWY-8004	3.95463e-06	0.00202872
PWY-801	1.25803e-06	0.000645367
PWY-8011	0.0832378	42.701
PWY-8073	0.168078	86.2239
PWY-8086	3.56302e-06	0.00182783
PWY-8112	0.155252	79.6445
PWY-8113	0.197328	101.229
PWY-8131	0.224159	114.994
PWY-8134	0.427425	219.269
PWY-8178	9.43164e-12	4.83843e-09
PWY-8182	0.385531	197.777
PWY-8187	7.30612e-08	3.74804e-05
PWY-8188	0.749765	384.63
PWY-8189	0.749765	384.63
PWY-8190	0.526975	270.338
PWY-821	0.00839875	4.30856
PWY-822	0.00173402	0.889554
PWY-841	0.00217555	1.11606
PWY-922	1.22197e-05	0.00626871
PWY-I9	1.53129e-11	7.85551e-09
PWY0-1061	5.12538e-09	2.62932e-06
PWY0-1221	1.3482e-10	6.91627e-08
PWY0-1241	0.538731	276.369
PWY0-1261	0.919431	471.668
PWY0-1277	3.37336e-10	1.73053e-07
PWY0-1296	0.080048	41.0646
PWY0-1297	4.55949e-09	2.33902e-06
PWY0-1298	3.46209e-08	1.77605e-05
PWY0-1319	0.651834	334.391
PWY0-1337	1.61118e-10	8.26536e-08
PWY0-1338	4.18963e-07	0.000214928
PWY0-1415	1.71213e-05	0.00878322
PWY0-1477	5.52484e-09	2.83424e-06
PWY0-1479	4.49322e-06	0.00230502
PWY0-1533	3.20231e-11	1.64278e-08
PWY0-1586	3.37565e-05	0.0173171
PWY0-162	0.00816746	4.18991
PWY0-166	0.000181396	0.0930564
PWY0-301	4.4199e-08	2.26741e-05
PWY0-321	3.8521e-11	1.97612e-08
PWY0-41	1.07792e-08	5.52973e-06
PWY0-42	1.52422e-08	7.81926e-06
PWY0-461	1.10774e-10	5.68271e-08
PWY0-781	3.12732e-09	1.60432e-06
PWY0-845	0.286349	146.897
PWY0-862	0.00158571	0.813471
PWY1G-0	0.000901331	0.462383
PWY1ZNC-1	0.0919756	47.1835
PWY3O-4107	9.76894e-12	5.01147e-09
PWY490-3	0.543767	278.953
PWY4FS-7	0.154544	79.2808
PWY4FS-8	0.154544	79.2808
PWY4LZ-257	5.90343e-08	3.02846e-05
PWY5F9-12	0.000383992	0.196988
PWY66-367	4.06431e-07	0.000208499
PWY66-388	0.0368645	18.9115
PWY66-389	0.00124907	0.640771
PWY66-391	0.0526444	27.0066
PWY66-399	0.708611	363.517
PWY66-409	2.93268e-05	0.0150447
PWY66-429	0.441194	226.332
PWY66-430	9.72078e-06	0.00498676
PYRIDNUCSAL-PWY	1.80512e-10	9.26026e-08
PYRIDNUCSYN-PWY	0.0132193	6.7815
PYRIDOXSYN-PWY	0.0779856	40.0066
REDCITCYC	1.55901e-06	0.000799773
RHAMCAT-PWY	0.000151462	0.0777001
RIBOSYN2-PWY	0.0399939	20.5169
RUMP-PWY	0.098427	50.4931
SALVADEHYPOX-PWY	2.43348e-08	1.24838e-05
SER-GLYSYN-PWY	4.65625e-11	2.38866e-08
SO4ASSIM-PWY	0.185425	95.1231
SULFATE-CYS-PWY	0.0671663	34.4563
TCA	8.58019e-08	4.40164e-05
TCA-GLYOX-BYPASS	2.29882e-08	1.17929e-05
THISYNARA-PWY	4.1343e-05	0.021209
THREOCAT-PWY	1.17184e-07	6.01156e-05
THRESYN-PWY	1.71257e-12	8.78546e-10
TRNA-CHARGING-PWY	0.323149	165.775
TYRFUMCAT-PWY	0.0132123	6.77791
UBISYN-PWY	1.65342e-09	8.48205e-07
UDPNACETYLGALSYN-PWY	2.68114e-05	0.0137543
UDPNAGSYN-PWY	4.19303e-11	2.15102e-08
URDEGR-PWY	6.73276e-07	0.000345391
URSIN-PWY	0.429437	220.301
VALSYN-PWY	0.0109614	5.62322

## Sheet: Sample_per_clst_PWY
	Cluster 1	Cluster 2
El Salvador	9	1
Adadle	1	14
Peru_tradi	10	0
Peru_transi	0	8
Tanzania	10	1
USA	29	0
Zimbabwe	18	1

## Sheet: Species_per_path
	Eth_ElSal	Eth_Perutradi	Eth_PeruTransi	Eth_Tanz	Eth_Usa	Eth_Zim	Tanz_ElSal	Tanz_Perutradi	Tanz_PeruTransi	Tanz_Usa	Tanz_Zim	USA_ElSal	USA_Perutradi	USA_PeruTransi	USA_Zim	Zim_ElSal	Zim_Perutradi	Zim_PeruTransi	ElSal_Perutradi	ElSal_PeruTransi	Perutradi_PeruTransi
All_pathways	0.000750905	1.28489e-05	8.56594e-05	0.00147318	1.82679e-10	1.7631e-05	0.00786967	0.211955	0.00388982	2.12016e-05	0.000426313	1.21208	0.98112	0.283241	0.9489	3.69011	0.0555731	2.87473	0.237278	19.5117	0.0921432
Conserved_pathways	1.28489e-05	1.28489e-05	8.56594e-05	0.00823566	1.62641e-06	1.76649e-05	0.000833532	0.333294	0.00666825	0.000270639	0.000237809	1.45193	0.798413	0.105904	0.261699	6.80052	0.0350715	0.179294	0.187545	12.0247	0.0643082
Strepto	0.0002889	0.000319359	0.00115865	0.000192324	4.10633e-07	7.53573e-06	0.612396	3.00932	3.73411	0.598441	6.88715	7.43258	20.6837	18.1509	4.60758	2.51519	9.25619	11.4927	11.5186	9.01504	19.2036

[truncated: 5 more sheets: Chi_test_pathways, Maaslin2, ARO term, Drug_Class, Resistance_Mechanism]
